# Supplementary material for: Host generalists dominate fungal communities associated with alpine knotweed roots: a study of Sebacinales
Source: PeerJ. 2022 Oct 5;10:e14047. doi: 10.7717/peerj.14047 (PMC9547586; doi:10.7717/peerj.14047)
Supplement: Supplemental Information 4 — Assignment of sequences to fungal species hypotheses using hierarchical clustering on a 1.0% distance threshold. [file peerj-10-14047-s004.xlsx]

## Sheet: Sheet1
seq_id_tmp	seq_accno	host	geography	status (1.0)	SH code (1.0)	SH/compound taxonomy (1.0)	compound_cl_code (1.0)
20_999	KF636393	Barbilophozia_hatcheri	Antarctica	duplicate_of_KF636382|Barbilophozia_hatcheri|Antarctica	SH1750147.08FU	k__Fungi;p__Basidiomycota;c__Agaricomycetes;o__Sebacinales;f__Serendipitaceae;g__Serendipita;s__Serendipita_sp	UCL8_009172
20_998	KF636392	Barbilophozia_hatcheri	Antarctica	duplicate_of_KF636382|Barbilophozia_hatcheri|Antarctica	SH1750147.08FU	k__Fungi;p__Basidiomycota;c__Agaricomycetes;o__Sebacinales;f__Serendipitaceae;g__Serendipita;s__Serendipita_sp	UCL8_009172
20_997	KF636391	Barbilophozia_hatcheri	South_Georgia_and_the_South_Sandwich_Islands	new_sh_in	211	k__Fungi;p__Basidiomycota;c__Agaricomycetes;o__Sebacinales	UCL8_009172
20_996	KF636390	Barbilophozia_hatcheri	South_Georgia_and_the_South_Sandwich_Islands	duplicate_of_KF636382|Barbilophozia_hatcheri|Antarctica	SH1750147.08FU	k__Fungi;p__Basidiomycota;c__Agaricomycetes;o__Sebacinales;f__Serendipitaceae;g__Serendipita;s__Serendipita_sp	UCL8_009172
20_995	KF636389	Barbilophozia_hatcheri	South_Georgia_and_the_South_Sandwich_Islands	duplicate_of_KF636382|Barbilophozia_hatcheri|Antarctica	SH1750147.08FU	k__Fungi;p__Basidiomycota;c__Agaricomycetes;o__Sebacinales;f__Serendipitaceae;g__Serendipita;s__Serendipita_sp	UCL8_009172
20_994	KF636388	Barbilophozia_hatcheri	South_Georgia_and_the_South_Sandwich_Islands	new_sh_in	211	k__Fungi;p__Basidiomycota;c__Agaricomycetes;o__Sebacinales	UCL8_009172
20_993	KF636387	Barbilophozia_hatcheri	South_Georgia_and_the_South_Sandwich_Islands	new_sh_in	211	k__Fungi;p__Basidiomycota;c__Agaricomycetes;o__Sebacinales	UCL8_009172
20_992	KF636386	Barbilophozia_hatcheri	South_Georgia_and_the_South_Sandwich_Islands	new_sh_in	211	k__Fungi;p__Basidiomycota;c__Agaricomycetes;o__Sebacinales	UCL8_009172
20_991	KF636385	Barbilophozia_hatcheri	South_Georgia_and_the_South_Sandwich_Islands	new_sh_in	211	k__Fungi;p__Basidiomycota;c__Agaricomycetes;o__Sebacinales	UCL8_009172
20_990	KF636384	Barbilophozia_hatcheri	South_Georgia_and_the_South_Sandwich_Islands	new_sh_in	211	k__Fungi;p__Basidiomycota;c__Agaricomycetes;o__Sebacinales	UCL8_009172
20_99	FN663839	Vaccinium_floribundum	Panama	present_in	SH1750254.08FU	k__Fungi;p__Basidiomycota;c__Agaricomycetes;o__Sebacinales;f__Serendipitaceae;g__unidentified;s__Serendipitaceae_sp	UCL8_009172
20_989	KF636383	Barbilophozia_hatcheri	South_Georgia_and_the_South_Sandwich_Islands	duplicate_of_KF636382|Barbilophozia_hatcheri|Antarctica	SH1750147.08FU	k__Fungi;p__Basidiomycota;c__Agaricomycetes;o__Sebacinales;f__Serendipitaceae;g__Serendipita;s__Serendipita_sp	UCL8_009172
20_988	KF636382	Barbilophozia_hatcheri	Antarctica	present_in	SH1750147.08FU	k__Fungi;p__Basidiomycota;c__Agaricomycetes;o__Sebacinales;f__Serendipitaceae;g__Serendipita;s__Serendipita_sp	UCL8_009172
20_987	KC019925	Calluna_vulgaris	Germany	duplicate_of_KC019912|Diphasiastrum_alpinum|Unspecified	SH1750179.08FU	k__Fungi;p__Basidiomycota;c__Agaricomycetes;o__Sebacinales;f__Serendipitaceae;g__Serendipita;s__Serendipita_sp	UCL8_009172
20_986	KC019920	Diphasiastrum_alpinum	Unspecified	duplicate_of_KC019912|Diphasiastrum_alpinum|Unspecified	SH1750179.08FU	k__Fungi;p__Basidiomycota;c__Agaricomycetes;o__Sebacinales;f__Serendipitaceae;g__Serendipita;s__Serendipita_sp	UCL8_009172
20_985	KC019919	Diphasiastrum_alpinum	Unspecified	duplicate_of_KC019912|Diphasiastrum_alpinum|Unspecified	SH1750179.08FU	k__Fungi;p__Basidiomycota;c__Agaricomycetes;o__Sebacinales;f__Serendipitaceae;g__Serendipita;s__Serendipita_sp	UCL8_009172
20_984	KC019918	Diphasiastrum_alpinum	Unspecified	duplicate_of_KC019912|Diphasiastrum_alpinum|Unspecified	SH1750179.08FU	k__Fungi;p__Basidiomycota;c__Agaricomycetes;o__Sebacinales;f__Serendipitaceae;g__Serendipita;s__Serendipita_sp	UCL8_009172
20_983	KC019917	Diphasiastrum_alpinum	Unspecified	duplicate_of_KC019912|Diphasiastrum_alpinum|Unspecified	SH1750179.08FU	k__Fungi;p__Basidiomycota;c__Agaricomycetes;o__Sebacinales;f__Serendipitaceae;g__Serendipita;s__Serendipita_sp	UCL8_009172
20_982	KC019916	Diphasiastrum_alpinum	Unspecified	duplicate_of_KC019912|Diphasiastrum_alpinum|Unspecified	SH1750179.08FU	k__Fungi;p__Basidiomycota;c__Agaricomycetes;o__Sebacinales;f__Serendipitaceae;g__Serendipita;s__Serendipita_sp	UCL8_009172
20_981	KC019914	Diphasiastrum_alpinum	Unspecified	duplicate_of_KC019912|Diphasiastrum_alpinum|Unspecified	SH1750179.08FU	k__Fungi;p__Basidiomycota;c__Agaricomycetes;o__Sebacinales;f__Serendipitaceae;g__Serendipita;s__Serendipita_sp	UCL8_009172
20_980	KC019913	Diphasiastrum_alpinum	Unspecified	duplicate_of_KC019912|Diphasiastrum_alpinum|Unspecified	SH1750179.08FU	k__Fungi;p__Basidiomycota;c__Agaricomycetes;o__Sebacinales;f__Serendipitaceae;g__Serendipita;s__Serendipita_sp	UCL8_009172
20_98	FN663744	Sphyrospermum_cordifolium	Panama	present_in	SH1750216.08FU	k__Fungi;p__Basidiomycota;c__Agaricomycetes;o__Sebacinales;f__unidentified;g__unidentified;s__Sebacinales_sp	UCL8_009172
20_979	KC019912	Diphasiastrum_alpinum	Unspecified	present_in	SH1750179.08FU	k__Fungi;p__Basidiomycota;c__Agaricomycetes;o__Sebacinales;f__Serendipitaceae;g__Serendipita;s__Serendipita_sp	UCL8_009172
20_978	JX317459	Hadrolaelia_jongheana	Brazil	present_in	SH1722372.08FU	k__Fungi;p__Basidiomycota;c__Agaricomycetes;o__Sebacinales;f__Serendipitaceae;g__unidentified;s__Serendipitaceae_sp	UCL8_006962
20_977	JQ420992	Trichophorum_cespitosum	Germany	duplicate_of_HQ154366|Abies_alba|Germany	SH1750154.08FU	k__Fungi;p__Basidiomycota;c__Agaricomycetes;o__Sebacinales;f__Serendipitaceae;g__Serendipita;s__Serendipita_sp	UCL8_009172
20_976	JQ420977	Vaccinium_uliginosum	Germany	duplicate_of_HQ154366|Abies_alba|Germany	SH1750154.08FU	k__Fungi;p__Basidiomycota;c__Agaricomycetes;o__Sebacinales;f__Serendipitaceae;g__Serendipita;s__Serendipita_sp	UCL8_009172
20_975	JQ420973	Vaccinium_myrtillus	Germany	duplicate_of_HQ154366|Abies_alba|Germany	SH1750154.08FU	k__Fungi;p__Basidiomycota;c__Agaricomycetes;o__Sebacinales;f__Serendipitaceae;g__Serendipita;s__Serendipita_sp	UCL8_009172
20_974	JQ420959	Vaccinium_myrtillus	Germany	duplicate_of_HQ154366|Abies_alba|Germany	SH1750154.08FU	k__Fungi;p__Basidiomycota;c__Agaricomycetes;o__Sebacinales;f__Serendipitaceae;g__Serendipita;s__Serendipita_sp	UCL8_009172
20_973	JQ420948	Andromeda_polifolia	Germany	duplicate_of_HQ154366|Abies_alba|Germany	SH1750154.08FU	k__Fungi;p__Basidiomycota;c__Agaricomycetes;o__Sebacinales;f__Serendipitaceae;g__Serendipita;s__Serendipita_sp	UCL8_009172
20_972	JQ420947	Andromeda_polifolia	Germany	duplicate_of_HQ154366|Abies_alba|Germany	SH1750154.08FU	k__Fungi;p__Basidiomycota;c__Agaricomycetes;o__Sebacinales;f__Serendipitaceae;g__Serendipita;s__Serendipita_sp	UCL8_009172
20_971	JQ420944	Andromeda_polifolia	Germany	duplicate_of_HQ154366|Abies_alba|Germany	SH1750154.08FU	k__Fungi;p__Basidiomycota;c__Agaricomycetes;o__Sebacinales;f__Serendipitaceae;g__Serendipita;s__Serendipita_sp	UCL8_009172
20_970	Helvellosebacina__UDB016423__TU115570		Estonia	present_in	SH1675907.08FU	k__Fungi;p__Basidiomycota;c__Agaricomycetes;o__Sebacinales;f__Sebacinaceae;g__Helvellosebacina;s__Helvellosebacina_sp	UCL8_002190
20_97	FN663141	Ericaceae	Australia	present_in	SH1709090.08FU	k__Fungi;p__Basidiomycota;c__Agaricomycetes;o__Sebacinales;f__Serendipitaceae;g__Serendipita;s__Serendipita_vermifera	UCL8_005845
20_969	HQ154407	Globularia_nudicaulis	Germany	present_in	SH1750196.08FU	k__Fungi;p__Basidiomycota;c__Agaricomycetes;o__Sebacinales;f__Sebacinaceae;g__unidentified;s__Sebacinaceae_sp	UCL8_009172
20_968	HQ154404	Globularia_nudicaulis	Germany	present_in	SH1750333.08FU	k__Fungi;p__Basidiomycota;c__Agaricomycetes;o__Sebacinales;f__Serendipitaceae;g__unidentified;s__Serendipitaceae_sp	UCL8_009172
20_967	HQ154399	Daphne_striata	Germany	present_in	SH1750332.08FU	k__Fungi;p__Basidiomycota;c__Agaricomycetes;o__Sebacinales;f__Sebacinaceae;g__unidentified;s__Sebacinaceae_sp	UCL8_009172
20_966	HQ154391	Campanula_scheuchzeri	Germany	present_in	SH1720613.08FU	k__Fungi;p__Basidiomycota;c__Agaricomycetes;o__Sebacinales;f__Sebacinaceae;g__unidentified;s__Sebacinaceae_sp	UCL8_006832
20_965	HQ154368	Abies_alba	Germany	present_in	SH1750154.08FU	k__Fungi;p__Basidiomycota;c__Agaricomycetes;o__Sebacinales;f__Serendipitaceae;g__Serendipita;s__Serendipita_sp	UCL8_009172
20_964	HQ154367	Abies_alba	Germany	present_in	SH1750154.08FU	k__Fungi;p__Basidiomycota;c__Agaricomycetes;o__Sebacinales;f__Serendipitaceae;g__Serendipita;s__Serendipita_sp	UCL8_009172
20_963	HQ154366	Abies_alba	Germany	present_in	SH1750154.08FU	k__Fungi;p__Basidiomycota;c__Agaricomycetes;o__Sebacinales;f__Serendipitaceae;g__Serendipita;s__Serendipita_sp	UCL8_009172
20_962	HF947914	Vaccinium_macrocarpon	Ireland	present_in	SH1750334.08FU	k__Fungi;p__Basidiomycota;c__Agaricomycetes;o__Sebacinales;f__Serendipitaceae;g__Serendipita;s__Serendipita_sp	UCL8_009172
20_961	HF947911	Vaccinium_macrocarpon	Ireland	present_in	SH1750167.08FU	k__Fungi;p__Basidiomycota;c__Agaricomycetes;o__Sebacinales;f__Serendipitaceae;g__Serendipita;s__Serendipita_sp	UCL8_009172
20_960	HF947910	Vaccinium_macrocarpon	Ireland	present_in	SH1750167.08FU	k__Fungi;p__Basidiomycota;c__Agaricomycetes;o__Sebacinales;f__Serendipitaceae;g__Serendipita;s__Serendipita_sp	UCL8_009172
20_96	EU909225	Riccardia_palmata	Germany	present_in	SH1750197.08FU	k__Fungi;p__Basidiomycota;c__Agaricomycetes;o__Sebacinales;f__Serendipitaceae;g__Serendipita;s__Serendipita_sp	UCL8_009172
20_959	HF947901	Vaccinium_macrocarpon	Ireland	present_in	SH1750170.08FU	k__Fungi;p__Basidiomycota;c__Agaricomycetes;o__Sebacinales;f__Serendipitaceae;g__Serendipita;s__Serendipita_sp	UCL8_009172
20_958	GU189719	Elymus_repens	Unspecified	present_in	SH1750162.08FU	k__Fungi;p__Basidiomycota;c__Agaricomycetes;o__Sebacinales;f__Serendipitaceae;g__unidentified;s__Serendipitaceae_sp	UCL8_009172
20_957	GQ907135	Diplophyllum_sp.	Malaysia	present_in	SH1750248.08FU	k__Fungi;p__Basidiomycota;c__Agaricomycetes;o__Sebacinales;f__Serendipitaceae;g__Serendipita;s__Serendipita_sp	UCL8_009172
20_956	GQ907084	Barbilophozia_lycopodioides	Switzerland	present_in	SH1750336.08FU	k__Fungi;p__Basidiomycota;c__Agaricomycetes;o__Sebacinales;f__Serendipitaceae;g__Serendipita;s__Serendipita_sp	UCL8_009172
20_955	GQ907083	Lophozia_excisa	Switzerland	new_sh_in	211	k__Fungi;p__Basidiomycota;c__Agaricomycetes;o__Sebacinales	UCL8_009172
20_954	FN663682	Disterigma_alaternoides	Ecuador	present_in	SH1750152.08FU	k__Fungi;p__Basidiomycota;c__Agaricomycetes;o__Sebacinales;f__Serendipitaceae;g__Serendipita;s__Serendipita_sp	UCL8_009172
20_953	FN663140	Eriochilus_scaber	Australia	duplicate_of_FN663139|Eriochilus_scaber|Australia	SH1709090.08FU	k__Fungi;p__Basidiomycota;c__Agaricomycetes;o__Sebacinales;f__Serendipitaceae;g__Serendipita;s__Serendipita_vermifera	UCL8_005845
20_952	FN663139	Eriochilus_scaber	Australia	present_in	SH1709090.08FU	k__Fungi;p__Basidiomycota;c__Agaricomycetes;o__Sebacinales;f__Serendipitaceae;g__Serendipita;s__Serendipita_vermifera	UCL8_005845
20_951	FJ197211	Pinus_muricata	United_States	present_in	SH1750389.08FU	k__Fungi;p__Basidiomycota;c__Agaricomycetes;o__Sebacinales;f__Serendipitaceae;g__Serendipita;s__Serendipita_sp	UCL8_009172
20_950	EU910901	Phleum_pratense	Germany	present_in	SH1709102.08FU	k__Fungi;p__Basidiomycota;c__Agaricomycetes;o__Sebacinales;f__Sebacinaceae;g__unidentified;s__Sebacinaceae_sp	UCL8_005845
20_95	Serendipita__UDB007423__sample	Pinus_ponderosa	United_States	present_in	SH1750253.08FU	k__Fungi;p__Basidiomycota;c__Agaricomycetes;o__Sebacinales;f__Serendipitaceae;g__Serendipita;s__Serendipita_sp	UCL8_009172
20_949	EU626003	Disterigma_microphyllum	Ecuador	present_in	SH1750152.08FU	k__Fungi;p__Basidiomycota;c__Agaricomycetes;o__Sebacinales;f__Serendipitaceae;g__Serendipita;s__Serendipita_sp	UCL8_009172
20_948	DQ521410		United_States	present_in	SH1670326.08FU	k__Fungi;p__Basidiomycota;c__Agaricomycetes;o__Sebacinales;f__Sebacinaceae;g__Sebacina;s__Sebacina_sp	UCL8_001137
20_947	AJ549120	Dactylorhiza_incarnata	Hungary	present_in	SH1709102.08FU	k__Fungi;p__Basidiomycota;c__Agaricomycetes;o__Sebacinales;f__Sebacinaceae;g__unidentified;s__Sebacinaceae_sp	UCL8_005845
20_946	Serendipitaceae__HQ850092__sample	Rhododendron_decorum	China	present_in	SH1750189.08FU	k__Fungi;p__Basidiomycota;c__Agaricomycetes;o__Sebacinales;f__Serendipitaceae;g__unidentified;s__Serendipitaceae_sp	UCL8_009172
20_945	Serendipitaceae__DQ309110__sample	Vaccinium_myrtillus	United_Kingdom	present_in	SH1750173.08FU	k__Fungi;p__Basidiomycota;c__Agaricomycetes;o__Sebacinales;f__Serendipitaceae;g__unidentified;s__Serendipitaceae_sp	UCL8_009172
20_944	Serendipitaceae__DQ309105__sample	Vaccinium_myrtillus	United_Kingdom	duplicate_of_FJ475643||Sweden	SH1750153.08FU	k__Fungi;p__Basidiomycota;c__Agaricomycetes;o__Sebacinales;f__Serendipitaceae;g__unidentified;s__Serendipitaceae_sp	UCL8_009172
20_943	Serendipita__KM504437		Austria	new_sh_in	213	k__Fungi;p__Basidiomycota;c__Agaricomycetes;o__Sebacinales	UCL8_009172
20_942	Serendipita__KC457347	Chorisodontium_aciphyllum	Unspecified	new_sh_in	211	k__Fungi;p__Basidiomycota;c__Agaricomycetes;o__Sebacinales	UCL8_009172
20_941	Serendipita__KC457346	Chorisodontium_aciphyllum	Unspecified	duplicate_of_Serendipita__KC457268|Chorisodontium_aciphyllum|Unspecified	211	k__Fungi;p__Basidiomycota;c__Agaricomycetes;o__Sebacinales	UCL8_009172
20_940	Serendipita__KC457345	Chorisodontium_aciphyllum	Unspecified	new_sh_in	211	k__Fungi;p__Basidiomycota;c__Agaricomycetes;o__Sebacinales	UCL8_009172
20_94	Serendipita__MN059906		United_Kingdom	present_in	SH1750302.08FU	k__Fungi;p__Basidiomycota;c__Agaricomycetes;o__Sebacinales;f__Serendipitaceae;g__Serendipita;s__Serendipita_sp	UCL8_009172
20_939	Serendipita__KC457344	Chorisodontium_aciphyllum	Unspecified	duplicate_of_Serendipita__KC456855|Barbilophozia_hatcheri|Antarctica	SH1750147.08FU	k__Fungi;p__Basidiomycota;c__Agaricomycetes;o__Sebacinales;f__Serendipitaceae;g__Serendipita;s__Serendipita_sp	UCL8_009172
20_938	Serendipita__KC457343	Chorisodontium_aciphyllum	Unspecified	duplicate_of_Serendipita__KC456855|Barbilophozia_hatcheri|Antarctica	SH1750147.08FU	k__Fungi;p__Basidiomycota;c__Agaricomycetes;o__Sebacinales;f__Serendipitaceae;g__Serendipita;s__Serendipita_sp	UCL8_009172
20_937	Serendipita__KC457342	Chorisodontium_aciphyllum	Unspecified	duplicate_of_Serendipita__KC457268|Chorisodontium_aciphyllum|Unspecified	211	k__Fungi;p__Basidiomycota;c__Agaricomycetes;o__Sebacinales	UCL8_009172
20_936	Serendipita__KC457341	Chorisodontium_aciphyllum	Unspecified	duplicate_of_Serendipita__KC456855|Barbilophozia_hatcheri|Antarctica	SH1750147.08FU	k__Fungi;p__Basidiomycota;c__Agaricomycetes;o__Sebacinales;f__Serendipitaceae;g__Serendipita;s__Serendipita_sp	UCL8_009172
20_935	Serendipita__KC457340	Chorisodontium_aciphyllum	Unspecified	duplicate_of_Serendipita__KC456855|Barbilophozia_hatcheri|Antarctica	SH1750147.08FU	k__Fungi;p__Basidiomycota;c__Agaricomycetes;o__Sebacinales;f__Serendipitaceae;g__Serendipita;s__Serendipita_sp	UCL8_009172
20_934	Serendipita__KC457339	Chorisodontium_aciphyllum	Unspecified	duplicate_of_Serendipita__KC457268|Chorisodontium_aciphyllum|Unspecified	211	k__Fungi;p__Basidiomycota;c__Agaricomycetes;o__Sebacinales	UCL8_009172
20_933	Serendipita__KC457338	Chorisodontium_aciphyllum	Unspecified	duplicate_of_Serendipita__KC457268|Chorisodontium_aciphyllum|Unspecified	211	k__Fungi;p__Basidiomycota;c__Agaricomycetes;o__Sebacinales	UCL8_009172
20_932	Serendipita__KC457337	Chorisodontium_aciphyllum	Unspecified	duplicate_of_Serendipita__KC457268|Chorisodontium_aciphyllum|Unspecified	211	k__Fungi;p__Basidiomycota;c__Agaricomycetes;o__Sebacinales	UCL8_009172
20_931	Serendipita__KC457336	Chorisodontium_aciphyllum	Unspecified	new_sh_in	211	k__Fungi;p__Basidiomycota;c__Agaricomycetes;o__Sebacinales	UCL8_009172
20_930	Serendipita__KC457335	Chorisodontium_aciphyllum	Unspecified	new_sh_in	211	k__Fungi;p__Basidiomycota;c__Agaricomycetes;o__Sebacinales	UCL8_009172
20_93	KC928372	Encyclia_ghillanyi	Unspecified	present_in	SH1685167.08FU	k__Fungi;p__Basidiomycota;c__Agaricomycetes;o__Sebacinales;f__unidentified;g__unidentified;s__Sebacinales_sp	UCL8_003734
20_929	Serendipita__KC457334	Chorisodontium_aciphyllum	Unspecified	duplicate_of_Serendipita__KC456855|Barbilophozia_hatcheri|Antarctica	SH1750147.08FU	k__Fungi;p__Basidiomycota;c__Agaricomycetes;o__Sebacinales;f__Serendipitaceae;g__Serendipita;s__Serendipita_sp	UCL8_009172
20_928	Serendipita__KC457333	Chorisodontium_aciphyllum	Unspecified	duplicate_of_Serendipita__KC456855|Barbilophozia_hatcheri|Antarctica	SH1750147.08FU	k__Fungi;p__Basidiomycota;c__Agaricomycetes;o__Sebacinales;f__Serendipitaceae;g__Serendipita;s__Serendipita_sp	UCL8_009172
20_927	Serendipita__KC457332	Chorisodontium_aciphyllum	Unspecified	duplicate_of_Serendipita__KC456855|Barbilophozia_hatcheri|Antarctica	SH1750147.08FU	k__Fungi;p__Basidiomycota;c__Agaricomycetes;o__Sebacinales;f__Serendipitaceae;g__Serendipita;s__Serendipita_sp	UCL8_009172
20_926	Serendipita__KC457331	Chorisodontium_aciphyllum	Unspecified	duplicate_of_Serendipita__KC456855|Barbilophozia_hatcheri|Antarctica	SH1750147.08FU	k__Fungi;p__Basidiomycota;c__Agaricomycetes;o__Sebacinales;f__Serendipitaceae;g__Serendipita;s__Serendipita_sp	UCL8_009172
20_925	Serendipita__KC457330	Chorisodontium_aciphyllum	Unspecified	duplicate_of_Serendipita__KC457268|Chorisodontium_aciphyllum|Unspecified	211	k__Fungi;p__Basidiomycota;c__Agaricomycetes;o__Sebacinales	UCL8_009172
20_924	Serendipita__KC457329	Chorisodontium_aciphyllum	Unspecified	new_sh_in	211	k__Fungi;p__Basidiomycota;c__Agaricomycetes;o__Sebacinales	UCL8_009172
20_923	Serendipita__KC457328	Chorisodontium_aciphyllum	Unspecified	new_sh_in	211	k__Fungi;p__Basidiomycota;c__Agaricomycetes;o__Sebacinales	UCL8_009172
20_922	Serendipita__KC457327	Chorisodontium_aciphyllum	Unspecified	new_sh_in	211	k__Fungi;p__Basidiomycota;c__Agaricomycetes;o__Sebacinales	UCL8_009172
20_921	Serendipita__KC457326	Chorisodontium_aciphyllum	Unspecified	duplicate_of_Serendipita__KC456855|Barbilophozia_hatcheri|Antarctica	SH1750147.08FU	k__Fungi;p__Basidiomycota;c__Agaricomycetes;o__Sebacinales;f__Serendipitaceae;g__Serendipita;s__Serendipita_sp	UCL8_009172
20_920	Serendipita__KC457325	Chorisodontium_aciphyllum	Unspecified	duplicate_of_Serendipita__KC457268|Chorisodontium_aciphyllum|Unspecified	211	k__Fungi;p__Basidiomycota;c__Agaricomycetes;o__Sebacinales	UCL8_009172
20_92	JX317325	Hoffmannseggella_caulescens	Brazil	present_in	SH1717786.08FU	k__Fungi;p__Basidiomycota;c__Agaricomycetes;o__Sebacinales;f__Serendipitaceae;g__unidentified;s__Serendipitaceae_sp	UCL8_006626
20_919	Serendipita__KC457324	Chorisodontium_aciphyllum	Unspecified	duplicate_of_Serendipita__KC456855|Barbilophozia_hatcheri|Antarctica	SH1750147.08FU	k__Fungi;p__Basidiomycota;c__Agaricomycetes;o__Sebacinales;f__Serendipitaceae;g__Serendipita;s__Serendipita_sp	UCL8_009172
20_918	Serendipita__KC457323	Chorisodontium_aciphyllum	Unspecified	duplicate_of_Serendipita__KC457268|Chorisodontium_aciphyllum|Unspecified	211	k__Fungi;p__Basidiomycota;c__Agaricomycetes;o__Sebacinales	UCL8_009172
20_917	Serendipita__KC457322	Chorisodontium_aciphyllum	Unspecified	new_sh_in	211	k__Fungi;p__Basidiomycota;c__Agaricomycetes;o__Sebacinales	UCL8_009172
20_916	Serendipita__KC457321	Chorisodontium_aciphyllum	Unspecified	duplicate_of_Serendipita__KC456855|Barbilophozia_hatcheri|Antarctica	SH1750147.08FU	k__Fungi;p__Basidiomycota;c__Agaricomycetes;o__Sebacinales;f__Serendipitaceae;g__Serendipita;s__Serendipita_sp	UCL8_009172
20_915	Serendipita__KC457320	Chorisodontium_aciphyllum	Unspecified	duplicate_of_Serendipita__KC457268|Chorisodontium_aciphyllum|Unspecified	211	k__Fungi;p__Basidiomycota;c__Agaricomycetes;o__Sebacinales	UCL8_009172
20_914	Serendipita__KC457319	Chorisodontium_aciphyllum	Unspecified	duplicate_of_Serendipita__KC457268|Chorisodontium_aciphyllum|Unspecified	211	k__Fungi;p__Basidiomycota;c__Agaricomycetes;o__Sebacinales	UCL8_009172
20_913	Serendipita__KC457318	Chorisodontium_aciphyllum	Unspecified	duplicate_of_Serendipita__KC457268|Chorisodontium_aciphyllum|Unspecified	211	k__Fungi;p__Basidiomycota;c__Agaricomycetes;o__Sebacinales	UCL8_009172
20_912	Serendipita__KC457317	Chorisodontium_aciphyllum	Unspecified	duplicate_of_Serendipita__KC456855|Barbilophozia_hatcheri|Antarctica	SH1750147.08FU	k__Fungi;p__Basidiomycota;c__Agaricomycetes;o__Sebacinales;f__Serendipitaceae;g__Serendipita;s__Serendipita_sp	UCL8_009172
20_911	Serendipita__KC457316	Chorisodontium_aciphyllum	Unspecified	duplicate_of_Serendipita__KC456855|Barbilophozia_hatcheri|Antarctica	SH1750147.08FU	k__Fungi;p__Basidiomycota;c__Agaricomycetes;o__Sebacinales;f__Serendipitaceae;g__Serendipita;s__Serendipita_sp	UCL8_009172
20_910	Serendipita__KC457315	Chorisodontium_aciphyllum	Unspecified	duplicate_of_Serendipita__KC457268|Chorisodontium_aciphyllum|Unspecified	211	k__Fungi;p__Basidiomycota;c__Agaricomycetes;o__Sebacinales	UCL8_009172
20_91	JQ994464	Piperia_yadonii	Unspecified	present_in	SH1709077.08FU	k__Fungi;p__Basidiomycota;c__Agaricomycetes;o__Sebacinales;f__Serendipitaceae;g__unidentified;s__Serendipitaceae_sp	UCL8_005845
20_909	Serendipita__KC457314	Chorisodontium_aciphyllum	Unspecified	duplicate_of_Serendipita__KC457268|Chorisodontium_aciphyllum|Unspecified	211	k__Fungi;p__Basidiomycota;c__Agaricomycetes;o__Sebacinales	UCL8_009172
20_908	Serendipita__KC457313	Chorisodontium_aciphyllum	Unspecified	duplicate_of_Serendipita__KC456855|Barbilophozia_hatcheri|Antarctica	SH1750147.08FU	k__Fungi;p__Basidiomycota;c__Agaricomycetes;o__Sebacinales;f__Serendipitaceae;g__Serendipita;s__Serendipita_sp	UCL8_009172
20_907	Serendipita__KC457312	Chorisodontium_aciphyllum	Unspecified	duplicate_of_Serendipita__KC457268|Chorisodontium_aciphyllum|Unspecified	211	k__Fungi;p__Basidiomycota;c__Agaricomycetes;o__Sebacinales	UCL8_009172
20_906	Serendipita__KC457311	Chorisodontium_aciphyllum	Unspecified	duplicate_of_Serendipita__KC456855|Barbilophozia_hatcheri|Antarctica	SH1750147.08FU	k__Fungi;p__Basidiomycota;c__Agaricomycetes;o__Sebacinales;f__Serendipitaceae;g__Serendipita;s__Serendipita_sp	UCL8_009172
20_905	Serendipita__KC457310	Chorisodontium_aciphyllum	Unspecified	duplicate_of_Serendipita__KC457304|Chorisodontium_aciphyllum|Unspecified	211	k__Fungi;p__Basidiomycota;c__Agaricomycetes;o__Sebacinales	UCL8_009172
20_904	Serendipita__KC457309	Chorisodontium_aciphyllum	Unspecified	new_sh_in	211	k__Fungi;p__Basidiomycota;c__Agaricomycetes;o__Sebacinales	UCL8_009172
20_903	Serendipita__KC457308	Chorisodontium_aciphyllum	Unspecified	duplicate_of_Serendipita__KC457268|Chorisodontium_aciphyllum|Unspecified	211	k__Fungi;p__Basidiomycota;c__Agaricomycetes;o__Sebacinales	UCL8_009172
20_902	Serendipita__KC457307	Chorisodontium_aciphyllum	Unspecified	duplicate_of_Serendipita__KC456855|Barbilophozia_hatcheri|Antarctica	SH1750147.08FU	k__Fungi;p__Basidiomycota;c__Agaricomycetes;o__Sebacinales;f__Serendipitaceae;g__Serendipita;s__Serendipita_sp	UCL8_009172
20_901	Serendipita__KC457306	Chorisodontium_aciphyllum	Unspecified	duplicate_of_Serendipita__KC457304|Chorisodontium_aciphyllum|Unspecified	211	k__Fungi;p__Basidiomycota;c__Agaricomycetes;o__Sebacinales	UCL8_009172
20_900	Serendipita__KC457305	Chorisodontium_aciphyllum	Unspecified	duplicate_of_Serendipita__KC456855|Barbilophozia_hatcheri|Antarctica	SH1750147.08FU	k__Fungi;p__Basidiomycota;c__Agaricomycetes;o__Sebacinales;f__Serendipitaceae;g__Serendipita;s__Serendipita_sp	UCL8_009172
20_90	FN663793	Cavendishia_bracteata	Panama	present_in	SH1750155.08FU	k__Fungi;p__Basidiomycota;c__Agaricomycetes;o__Sebacinales;f__unidentified;g__unidentified;s__Sebacinales_sp	UCL8_009172
20_9	MG707419	Pleione	China	new_singleton_in	s173	k__Fungi;p__Basidiomycota;c__Agaricomycetes;o__Sebacinales	UCL8_014182
20_899	Serendipita__KC457304	Chorisodontium_aciphyllum	Unspecified	new_sh_in	211	k__Fungi;p__Basidiomycota;c__Agaricomycetes;o__Sebacinales	UCL8_009172
20_898	Serendipita__KC457303	Chorisodontium_aciphyllum	Unspecified	duplicate_of_Serendipita__KC457276|Chorisodontium_aciphyllum|Unspecified	211	k__Fungi;p__Basidiomycota;c__Agaricomycetes;o__Sebacinales	UCL8_009172
20_897	Serendipita__KC457302	Chorisodontium_aciphyllum	Unspecified	duplicate_of_Serendipita__KC457268|Chorisodontium_aciphyllum|Unspecified	211	k__Fungi;p__Basidiomycota;c__Agaricomycetes;o__Sebacinales	UCL8_009172
20_896	Serendipita__KC457300	Chorisodontium_aciphyllum	Unspecified	duplicate_of_Serendipita__KC457268|Chorisodontium_aciphyllum|Unspecified	211	k__Fungi;p__Basidiomycota;c__Agaricomycetes;o__Sebacinales	UCL8_009172
20_895	Serendipita__KC457299	Chorisodontium_aciphyllum	Unspecified	duplicate_of_Serendipita__KC456855|Barbilophozia_hatcheri|Antarctica	SH1750147.08FU	k__Fungi;p__Basidiomycota;c__Agaricomycetes;o__Sebacinales;f__Serendipitaceae;g__Serendipita;s__Serendipita_sp	UCL8_009172
20_894	Serendipita__KC457298	Chorisodontium_aciphyllum	Unspecified	duplicate_of_Serendipita__KC456855|Barbilophozia_hatcheri|Antarctica	SH1750147.08FU	k__Fungi;p__Basidiomycota;c__Agaricomycetes;o__Sebacinales;f__Serendipitaceae;g__Serendipita;s__Serendipita_sp	UCL8_009172
20_893	Serendipita__KC457297	Chorisodontium_aciphyllum	Unspecified	duplicate_of_Serendipita__KC457268|Chorisodontium_aciphyllum|Unspecified	211	k__Fungi;p__Basidiomycota;c__Agaricomycetes;o__Sebacinales	UCL8_009172
20_892	Serendipita__KC457296	Chorisodontium_aciphyllum	Unspecified	duplicate_of_Serendipita__KC457276|Chorisodontium_aciphyllum|Unspecified	211	k__Fungi;p__Basidiomycota;c__Agaricomycetes;o__Sebacinales	UCL8_009172
20_891	Serendipita__KC457295	Chorisodontium_aciphyllum	Unspecified	new_sh_in	211	k__Fungi;p__Basidiomycota;c__Agaricomycetes;o__Sebacinales	UCL8_009172
20_890	Serendipita__KC457294	Chorisodontium_aciphyllum	Unspecified	duplicate_of_Serendipita__KC456855|Barbilophozia_hatcheri|Antarctica	SH1750147.08FU	k__Fungi;p__Basidiomycota;c__Agaricomycetes;o__Sebacinales;f__Serendipitaceae;g__Serendipita;s__Serendipita_sp	UCL8_009172
20_89	Sebacina__UDB013854__TU102445		Zambia	present_in	SH1670325.08FU	k__Fungi;p__Basidiomycota;c__Agaricomycetes;o__Sebacinales;f__Sebacinaceae;g__Sebacina;s__Sebacina_sp	UCL8_001137
20_889	Serendipita__KC457293	Chorisodontium_aciphyllum	Unspecified	duplicate_of_Serendipita__KC456855|Barbilophozia_hatcheri|Antarctica	SH1750147.08FU	k__Fungi;p__Basidiomycota;c__Agaricomycetes;o__Sebacinales;f__Serendipitaceae;g__Serendipita;s__Serendipita_sp	UCL8_009172
20_888	Serendipita__KC457292	Chorisodontium_aciphyllum	Unspecified	duplicate_of_Serendipita__KC457268|Chorisodontium_aciphyllum|Unspecified	211	k__Fungi;p__Basidiomycota;c__Agaricomycetes;o__Sebacinales	UCL8_009172
20_887	Serendipita__KC457291	Chorisodontium_aciphyllum	Unspecified	duplicate_of_Serendipita__KC457286|Chorisodontium_aciphyllum|Unspecified	211	k__Fungi;p__Basidiomycota;c__Agaricomycetes;o__Sebacinales	UCL8_009172
20_886	Serendipita__KC457290	Chorisodontium_aciphyllum	Unspecified	duplicate_of_Serendipita__KC456855|Barbilophozia_hatcheri|Antarctica	SH1750147.08FU	k__Fungi;p__Basidiomycota;c__Agaricomycetes;o__Sebacinales;f__Serendipitaceae;g__Serendipita;s__Serendipita_sp	UCL8_009172
20_885	Serendipita__KC457289	Chorisodontium_aciphyllum	Unspecified	new_sh_in	211	k__Fungi;p__Basidiomycota;c__Agaricomycetes;o__Sebacinales	UCL8_009172
20_884	Serendipita__KC457288	Chorisodontium_aciphyllum	Unspecified	new_sh_in	211	k__Fungi;p__Basidiomycota;c__Agaricomycetes;o__Sebacinales	UCL8_009172
20_883	Serendipita__KC457287	Chorisodontium_aciphyllum	Unspecified	new_sh_in	211	k__Fungi;p__Basidiomycota;c__Agaricomycetes;o__Sebacinales	UCL8_009172
20_882	Serendipita__KC457286	Chorisodontium_aciphyllum	Unspecified	new_sh_in	211	k__Fungi;p__Basidiomycota;c__Agaricomycetes;o__Sebacinales	UCL8_009172
20_881	Serendipita__KC457285	Chorisodontium_aciphyllum	Unspecified	duplicate_of_Serendipita__KC457268|Chorisodontium_aciphyllum|Unspecified	211	k__Fungi;p__Basidiomycota;c__Agaricomycetes;o__Sebacinales	UCL8_009172
20_880	Serendipita__KC457284	Chorisodontium_aciphyllum	Unspecified	duplicate_of_Serendipita__KC456855|Barbilophozia_hatcheri|Antarctica	SH1750147.08FU	k__Fungi;p__Basidiomycota;c__Agaricomycetes;o__Sebacinales;f__Serendipitaceae;g__Serendipita;s__Serendipita_sp	UCL8_009172
20_88	JF691462	Orchidaceae	Réunion	present_in	SH1717794.08FU	k__Fungi;p__Basidiomycota;c__Agaricomycetes;o__Sebacinales;f__unidentified;g__unidentified;s__Sebacinales_sp	UCL8_006626
20_879	Serendipita__KC457283	Chorisodontium_aciphyllum	Unspecified	new_sh_in	211	k__Fungi;p__Basidiomycota;c__Agaricomycetes;o__Sebacinales	UCL8_009172
20_878	Serendipita__KC457282	Chorisodontium_aciphyllum	Unspecified	new_sh_in	211	k__Fungi;p__Basidiomycota;c__Agaricomycetes;o__Sebacinales	UCL8_009172
20_877	Serendipita__KC457281	Chorisodontium_aciphyllum	Unspecified	duplicate_of_Serendipita__KC457268|Chorisodontium_aciphyllum|Unspecified	211	k__Fungi;p__Basidiomycota;c__Agaricomycetes;o__Sebacinales	UCL8_009172
20_876	Serendipita__KC457280	Chorisodontium_aciphyllum	Unspecified	duplicate_of_Serendipita__KC456855|Barbilophozia_hatcheri|Antarctica	SH1750147.08FU	k__Fungi;p__Basidiomycota;c__Agaricomycetes;o__Sebacinales;f__Serendipitaceae;g__Serendipita;s__Serendipita_sp	UCL8_009172
20_875	Serendipita__KC457279	Chorisodontium_aciphyllum	Unspecified	duplicate_of_Serendipita__KC456855|Barbilophozia_hatcheri|Antarctica	SH1750147.08FU	k__Fungi;p__Basidiomycota;c__Agaricomycetes;o__Sebacinales;f__Serendipitaceae;g__Serendipita;s__Serendipita_sp	UCL8_009172
20_874	Serendipita__KC457278	Chorisodontium_aciphyllum	Unspecified	duplicate_of_Serendipita__KC456855|Barbilophozia_hatcheri|Antarctica	SH1750147.08FU	k__Fungi;p__Basidiomycota;c__Agaricomycetes;o__Sebacinales;f__Serendipitaceae;g__Serendipita;s__Serendipita_sp	UCL8_009172
20_873	Serendipita__KC457277	Chorisodontium_aciphyllum	Unspecified	duplicate_of_Serendipita__KC457268|Chorisodontium_aciphyllum|Unspecified	211	k__Fungi;p__Basidiomycota;c__Agaricomycetes;o__Sebacinales	UCL8_009172
20_872	Serendipita__KC457276	Chorisodontium_aciphyllum	Unspecified	new_sh_in	211	k__Fungi;p__Basidiomycota;c__Agaricomycetes;o__Sebacinales	UCL8_009172
20_871	Serendipita__KC457275	Chorisodontium_aciphyllum	Unspecified	new_sh_in	211	k__Fungi;p__Basidiomycota;c__Agaricomycetes;o__Sebacinales	UCL8_009172
20_870	Serendipita__KC457274	Chorisodontium_aciphyllum	Unspecified	duplicate_of_Serendipita__KC456855|Barbilophozia_hatcheri|Antarctica	SH1750147.08FU	k__Fungi;p__Basidiomycota;c__Agaricomycetes;o__Sebacinales;f__Serendipitaceae;g__Serendipita;s__Serendipita_sp	UCL8_009172
20_87	FN663844	Vaccinium_floribundum	Panama	present_in	SH1750161.08FU	k__Fungi;p__Basidiomycota;c__Agaricomycetes;o__Sebacinales;f__Serendipitaceae;g__unidentified;s__Serendipitaceae_sp	UCL8_009172
20_869	Serendipita__KC457273	Chorisodontium_aciphyllum	Unspecified	duplicate_of_Serendipita__KC456855|Barbilophozia_hatcheri|Antarctica	SH1750147.08FU	k__Fungi;p__Basidiomycota;c__Agaricomycetes;o__Sebacinales;f__Serendipitaceae;g__Serendipita;s__Serendipita_sp	UCL8_009172
20_868	Serendipita__KC457272	Chorisodontium_aciphyllum	Unspecified	duplicate_of_Serendipita__KC457268|Chorisodontium_aciphyllum|Unspecified	211	k__Fungi;p__Basidiomycota;c__Agaricomycetes;o__Sebacinales	UCL8_009172
20_867	Serendipita__KC457271	Chorisodontium_aciphyllum	Unspecified	duplicate_of_Serendipita__KC457268|Chorisodontium_aciphyllum|Unspecified	211	k__Fungi;p__Basidiomycota;c__Agaricomycetes;o__Sebacinales	UCL8_009172
20_866	Serendipita__KC457270	Chorisodontium_aciphyllum	Unspecified	duplicate_of_Serendipita__KC456855|Barbilophozia_hatcheri|Antarctica	SH1750147.08FU	k__Fungi;p__Basidiomycota;c__Agaricomycetes;o__Sebacinales;f__Serendipitaceae;g__Serendipita;s__Serendipita_sp	UCL8_009172
20_865	Serendipita__KC457269	Chorisodontium_aciphyllum	Unspecified	duplicate_of_Serendipita__KC457268|Chorisodontium_aciphyllum|Unspecified	211	k__Fungi;p__Basidiomycota;c__Agaricomycetes;o__Sebacinales	UCL8_009172
20_864	Serendipita__KC457268	Chorisodontium_aciphyllum	Unspecified	new_sh_in	211	k__Fungi;p__Basidiomycota;c__Agaricomycetes;o__Sebacinales	UCL8_009172
20_863	Serendipita__KC457266	Chorisodontium_aciphyllum	Unspecified	duplicate_of_Serendipita__KC456855|Barbilophozia_hatcheri|Antarctica	SH1750147.08FU	k__Fungi;p__Basidiomycota;c__Agaricomycetes;o__Sebacinales;f__Serendipitaceae;g__Serendipita;s__Serendipita_sp	UCL8_009172
20_862	Serendipita__KC457265	Chorisodontium_aciphyllum	Unspecified	duplicate_of_Serendipita__KC456855|Barbilophozia_hatcheri|Antarctica	SH1750147.08FU	k__Fungi;p__Basidiomycota;c__Agaricomycetes;o__Sebacinales;f__Serendipitaceae;g__Serendipita;s__Serendipita_sp	UCL8_009172
20_861	Serendipita__KC457264	Chorisodontium_aciphyllum	Unspecified	duplicate_of_Serendipita__KC456855|Barbilophozia_hatcheri|Antarctica	SH1750147.08FU	k__Fungi;p__Basidiomycota;c__Agaricomycetes;o__Sebacinales;f__Serendipitaceae;g__Serendipita;s__Serendipita_sp	UCL8_009172
20_860	Serendipita__KC457263	Chorisodontium_aciphyllum	Unspecified	new_sh_in	211	k__Fungi;p__Basidiomycota;c__Agaricomycetes;o__Sebacinales	UCL8_009172
20_86	Sebacina__UDB008170__sample	Isoberlinia_doka	Benin	present_in	SH1670325.08FU	k__Fungi;p__Basidiomycota;c__Agaricomycetes;o__Sebacinales;f__Sebacinaceae;g__Sebacina;s__Sebacina_sp	UCL8_001137
20_859	Serendipita__KC457007	Barbilophozia_hatcheri	Antarctica	duplicate_of_Serendipita__KC456855|Barbilophozia_hatcheri|Antarctica	SH1750147.08FU	k__Fungi;p__Basidiomycota;c__Agaricomycetes;o__Sebacinales;f__Serendipitaceae;g__Serendipita;s__Serendipita_sp	UCL8_009172
20_858	Serendipita__KC457006	Barbilophozia_hatcheri	Antarctica	duplicate_of_Serendipita__KC456868|Barbilophozia_hatcheri|Antarctica	211	k__Fungi;p__Basidiomycota;c__Agaricomycetes;o__Sebacinales	UCL8_009172
20_857	Serendipita__KC457005	Barbilophozia_hatcheri	Antarctica	duplicate_of_Serendipita__KC456991|Barbilophozia_hatcheri|Antarctica	211	k__Fungi;p__Basidiomycota;c__Agaricomycetes;o__Sebacinales	UCL8_009172
20_856	Serendipita__KC457004	Barbilophozia_hatcheri	Antarctica	new_sh_in	211	k__Fungi;p__Basidiomycota;c__Agaricomycetes;o__Sebacinales	UCL8_009172
20_855	Serendipita__KC457003	Barbilophozia_hatcheri	Antarctica	new_sh_in	211	k__Fungi;p__Basidiomycota;c__Agaricomycetes;o__Sebacinales	UCL8_009172
20_854	Serendipita__KC457002	Barbilophozia_hatcheri	Antarctica	duplicate_of_Serendipita__KC456936|Barbilophozia_hatcheri|Antarctica	211	k__Fungi;p__Basidiomycota;c__Agaricomycetes;o__Sebacinales	UCL8_009172
20_853	Serendipita__KC457001	Barbilophozia_hatcheri	Antarctica	new_sh_in	211	k__Fungi;p__Basidiomycota;c__Agaricomycetes;o__Sebacinales	UCL8_009172
20_852	Serendipita__KC457000	Barbilophozia_hatcheri	Antarctica	duplicate_of_Serendipita__KC456855|Barbilophozia_hatcheri|Antarctica	SH1750147.08FU	k__Fungi;p__Basidiomycota;c__Agaricomycetes;o__Sebacinales;f__Serendipitaceae;g__Serendipita;s__Serendipita_sp	UCL8_009172
20_851	Serendipita__KC456999	Barbilophozia_hatcheri	Antarctica	duplicate_of_Serendipita__KC456868|Barbilophozia_hatcheri|Antarctica	211	k__Fungi;p__Basidiomycota;c__Agaricomycetes;o__Sebacinales	UCL8_009172
20_850	Serendipita__KC456995	Barbilophozia_hatcheri	Antarctica	duplicate_of_Serendipita__KC456936|Barbilophozia_hatcheri|Antarctica	211	k__Fungi;p__Basidiomycota;c__Agaricomycetes;o__Sebacinales	UCL8_009172
20_85	Sebacina__MK098902		Norway	present_in	SH2760205.08FU	k__Fungi;p__Basidiomycota;c__Agaricomycetes;o__unidentified;f__unidentified;g__unidentified;s__Agaricomycetes_sp	UCL8_008862
20_849	Serendipita__KC456994	Barbilophozia_hatcheri	Antarctica	new_sh_in	211	k__Fungi;p__Basidiomycota;c__Agaricomycetes;o__Sebacinales	UCL8_009172
20_848	Serendipita__KC456992	Barbilophozia_hatcheri	Antarctica	new_sh_in	211	k__Fungi;p__Basidiomycota;c__Agaricomycetes;o__Sebacinales	UCL8_009172
20_847	Serendipita__KC456991	Barbilophozia_hatcheri	Antarctica	new_sh_in	211	k__Fungi;p__Basidiomycota;c__Agaricomycetes;o__Sebacinales	UCL8_009172
20_846	Serendipita__KC456987	Barbilophozia_hatcheri	Antarctica	duplicate_of_Serendipita__KC456936|Barbilophozia_hatcheri|Antarctica	211	k__Fungi;p__Basidiomycota;c__Agaricomycetes;o__Sebacinales	UCL8_009172
20_845	Serendipita__KC456986	Barbilophozia_hatcheri	Antarctica	duplicate_of_Serendipita__KC456936|Barbilophozia_hatcheri|Antarctica	211	k__Fungi;p__Basidiomycota;c__Agaricomycetes;o__Sebacinales	UCL8_009172
20_844	Serendipita__KC456985	Barbilophozia_hatcheri	Antarctica	new_sh_in	211	k__Fungi;p__Basidiomycota;c__Agaricomycetes;o__Sebacinales	UCL8_009172
20_843	Serendipita__KC456984	Barbilophozia_hatcheri	Antarctica	new_sh_in	211	k__Fungi;p__Basidiomycota;c__Agaricomycetes;o__Sebacinales	UCL8_009172
20_842	Serendipita__KC456983	Barbilophozia_hatcheri	Antarctica	duplicate_of_Serendipita__KC456868|Barbilophozia_hatcheri|Antarctica	211	k__Fungi;p__Basidiomycota;c__Agaricomycetes;o__Sebacinales	UCL8_009172
20_841	Serendipita__KC456982	Barbilophozia_hatcheri	Antarctica	new_sh_in	211	k__Fungi;p__Basidiomycota;c__Agaricomycetes;o__Sebacinales	UCL8_009172
20_840	Serendipita__KC456981	Barbilophozia_hatcheri	Antarctica	new_sh_in	211	k__Fungi;p__Basidiomycota;c__Agaricomycetes;o__Sebacinales	UCL8_009172
20_84	JQ994466	Piperia_yadonii	Unspecified	present_in	SH1709077.08FU	k__Fungi;p__Basidiomycota;c__Agaricomycetes;o__Sebacinales;f__Serendipitaceae;g__unidentified;s__Serendipitaceae_sp	UCL8_005845
20_839	Serendipita__KC456980	Barbilophozia_hatcheri	Antarctica	duplicate_of_Serendipita__KC456868|Barbilophozia_hatcheri|Antarctica	211	k__Fungi;p__Basidiomycota;c__Agaricomycetes;o__Sebacinales	UCL8_009172
20_838	Serendipita__KC456979	Barbilophozia_hatcheri	Antarctica	new_sh_in	211	k__Fungi;p__Basidiomycota;c__Agaricomycetes;o__Sebacinales	UCL8_009172
20_837	Serendipita__KC456977	Barbilophozia_hatcheri	Antarctica	duplicate_of_Serendipita__KC456855|Barbilophozia_hatcheri|Antarctica	SH1750147.08FU	k__Fungi;p__Basidiomycota;c__Agaricomycetes;o__Sebacinales;f__Serendipitaceae;g__Serendipita;s__Serendipita_sp	UCL8_009172
20_836	Serendipita__KC456976	Barbilophozia_hatcheri	Antarctica	new_sh_in	211	k__Fungi;p__Basidiomycota;c__Agaricomycetes;o__Sebacinales	UCL8_009172
20_835	Serendipita__KC456974	Barbilophozia_hatcheri	Antarctica	new_sh_in	211	k__Fungi;p__Basidiomycota;c__Agaricomycetes;o__Sebacinales	UCL8_009172
20_834	Serendipita__KC456973	Barbilophozia_hatcheri	Antarctica	new_sh_in	211	k__Fungi;p__Basidiomycota;c__Agaricomycetes;o__Sebacinales	UCL8_009172
20_833	Serendipita__KC456972	Barbilophozia_hatcheri	Antarctica	duplicate_of_Serendipita__KC456855|Barbilophozia_hatcheri|Antarctica	SH1750147.08FU	k__Fungi;p__Basidiomycota;c__Agaricomycetes;o__Sebacinales;f__Serendipitaceae;g__Serendipita;s__Serendipita_sp	UCL8_009172
20_832	Serendipita__KC456971	Barbilophozia_hatcheri	Antarctica	duplicate_of_Serendipita__KC456855|Barbilophozia_hatcheri|Antarctica	SH1750147.08FU	k__Fungi;p__Basidiomycota;c__Agaricomycetes;o__Sebacinales;f__Serendipitaceae;g__Serendipita;s__Serendipita_sp	UCL8_009172
20_831	Serendipita__KC456970	Barbilophozia_hatcheri	Antarctica	duplicate_of_Serendipita__KC456936|Barbilophozia_hatcheri|Antarctica	211	k__Fungi;p__Basidiomycota;c__Agaricomycetes;o__Sebacinales	UCL8_009172
20_830	Serendipita__KC456969	Barbilophozia_hatcheri	Antarctica	duplicate_of_Serendipita__KC456868|Barbilophozia_hatcheri|Antarctica	211	k__Fungi;p__Basidiomycota;c__Agaricomycetes;o__Sebacinales	UCL8_009172
20_83	JF691149	Orchidaceae	Réunion	present_in	SH1720610.08FU	k__Fungi;p__Basidiomycota;c__Agaricomycetes;o__Sebacinales;f__unidentified;g__unidentified;s__Sebacinales_sp	UCL8_006832
20_829	Serendipita__KC456968	Barbilophozia_hatcheri	Antarctica	duplicate_of_Serendipita__KC456855|Barbilophozia_hatcheri|Antarctica	SH1750147.08FU	k__Fungi;p__Basidiomycota;c__Agaricomycetes;o__Sebacinales;f__Serendipitaceae;g__Serendipita;s__Serendipita_sp	UCL8_009172
20_828	Serendipita__KC456967	Barbilophozia_hatcheri	Antarctica	duplicate_of_Serendipita__KC456855|Barbilophozia_hatcheri|Antarctica	SH1750147.08FU	k__Fungi;p__Basidiomycota;c__Agaricomycetes;o__Sebacinales;f__Serendipitaceae;g__Serendipita;s__Serendipita_sp	UCL8_009172
20_827	Serendipita__KC456966	Barbilophozia_hatcheri	Antarctica	duplicate_of_Serendipita__KC456855|Barbilophozia_hatcheri|Antarctica	SH1750147.08FU	k__Fungi;p__Basidiomycota;c__Agaricomycetes;o__Sebacinales;f__Serendipitaceae;g__Serendipita;s__Serendipita_sp	UCL8_009172
20_826	Serendipita__KC456965	Barbilophozia_hatcheri	Antarctica	duplicate_of_Serendipita__KC456868|Barbilophozia_hatcheri|Antarctica	211	k__Fungi;p__Basidiomycota;c__Agaricomycetes;o__Sebacinales	UCL8_009172
20_825	Serendipita__KC456963	Barbilophozia_hatcheri	Antarctica	new_sh_in	211	k__Fungi;p__Basidiomycota;c__Agaricomycetes;o__Sebacinales	UCL8_009172
20_824	Serendipita__KC456962	Barbilophozia_hatcheri	Antarctica	duplicate_of_Serendipita__KC456855|Barbilophozia_hatcheri|Antarctica	SH1750147.08FU	k__Fungi;p__Basidiomycota;c__Agaricomycetes;o__Sebacinales;f__Serendipitaceae;g__Serendipita;s__Serendipita_sp	UCL8_009172
20_823	Serendipita__KC456961	Barbilophozia_hatcheri	Antarctica	duplicate_of_Serendipita__KC456953|Barbilophozia_hatcheri|Antarctica	211	k__Fungi;p__Basidiomycota;c__Agaricomycetes;o__Sebacinales	UCL8_009172
20_822	Serendipita__KC456960	Barbilophozia_hatcheri	Antarctica	new_sh_in	211	k__Fungi;p__Basidiomycota;c__Agaricomycetes;o__Sebacinales	UCL8_009172
20_821	Serendipita__KC456958	Barbilophozia_hatcheri	Antarctica	duplicate_of_Serendipita__KC456855|Barbilophozia_hatcheri|Antarctica	SH1750147.08FU	k__Fungi;p__Basidiomycota;c__Agaricomycetes;o__Sebacinales;f__Serendipitaceae;g__Serendipita;s__Serendipita_sp	UCL8_009172
20_820	Serendipita__KC456957	Barbilophozia_hatcheri	Antarctica	new_sh_in	211	k__Fungi;p__Basidiomycota;c__Agaricomycetes;o__Sebacinales	UCL8_009172
20_82	FN663837	Cavendishia_bracteata	Panama	duplicate_of_FN663795|Cavendishia_bracteata|Panama	SH1750155.08FU	k__Fungi;p__Basidiomycota;c__Agaricomycetes;o__Sebacinales;f__unidentified;g__unidentified;s__Sebacinales_sp	UCL8_009172
20_819	Serendipita__KC456956	Barbilophozia_hatcheri	Antarctica	new_sh_in	211	k__Fungi;p__Basidiomycota;c__Agaricomycetes;o__Sebacinales	UCL8_009172
20_818	Serendipita__KC456955	Barbilophozia_hatcheri	Antarctica	duplicate_of_Serendipita__KC456953|Barbilophozia_hatcheri|Antarctica	211	k__Fungi;p__Basidiomycota;c__Agaricomycetes;o__Sebacinales	UCL8_009172
20_817	Serendipita__KC456953	Barbilophozia_hatcheri	Antarctica	new_sh_in	211	k__Fungi;p__Basidiomycota;c__Agaricomycetes;o__Sebacinales	UCL8_009172
20_816	Serendipita__KC456952	Barbilophozia_hatcheri	Antarctica	duplicate_of_Serendipita__KC456855|Barbilophozia_hatcheri|Antarctica	SH1750147.08FU	k__Fungi;p__Basidiomycota;c__Agaricomycetes;o__Sebacinales;f__Serendipitaceae;g__Serendipita;s__Serendipita_sp	UCL8_009172
20_815	Serendipita__KC456951	Barbilophozia_hatcheri	Antarctica	duplicate_of_Serendipita__KC456855|Barbilophozia_hatcheri|Antarctica	SH1750147.08FU	k__Fungi;p__Basidiomycota;c__Agaricomycetes;o__Sebacinales;f__Serendipitaceae;g__Serendipita;s__Serendipita_sp	UCL8_009172
20_814	Serendipita__KC456950	Barbilophozia_hatcheri	Antarctica	duplicate_of_Serendipita__KC456868|Barbilophozia_hatcheri|Antarctica	211	k__Fungi;p__Basidiomycota;c__Agaricomycetes;o__Sebacinales	UCL8_009172
20_813	Serendipita__KC456949	Barbilophozia_hatcheri	Antarctica	duplicate_of_Serendipita__KC456934|Barbilophozia_hatcheri|Antarctica	211	k__Fungi;p__Basidiomycota;c__Agaricomycetes;o__Sebacinales	UCL8_009172
20_812	Serendipita__KC456946	Barbilophozia_hatcheri	Antarctica	duplicate_of_Serendipita__KC456855|Barbilophozia_hatcheri|Antarctica	SH1750147.08FU	k__Fungi;p__Basidiomycota;c__Agaricomycetes;o__Sebacinales;f__Serendipitaceae;g__Serendipita;s__Serendipita_sp	UCL8_009172
20_811	Serendipita__KC456945	Barbilophozia_hatcheri	Antarctica	duplicate_of_Serendipita__KC456935|Barbilophozia_hatcheri|Antarctica	211	k__Fungi;p__Basidiomycota;c__Agaricomycetes;o__Sebacinales	UCL8_009172
20_810	Serendipita__KC456944	Barbilophozia_hatcheri	Antarctica	new_sh_in	211	k__Fungi;p__Basidiomycota;c__Agaricomycetes;o__Sebacinales	UCL8_009172
20_81	FN663795	Cavendishia_bracteata	Panama	present_in	SH1750155.08FU	k__Fungi;p__Basidiomycota;c__Agaricomycetes;o__Sebacinales;f__unidentified;g__unidentified;s__Sebacinales_sp	UCL8_009172
20_809	Serendipita__KC456942	Barbilophozia_hatcheri	Antarctica	new_sh_in	211	k__Fungi;p__Basidiomycota;c__Agaricomycetes;o__Sebacinales	UCL8_009172
20_808	Serendipita__KC456940	Barbilophozia_hatcheri	Antarctica	new_sh_in	211	k__Fungi;p__Basidiomycota;c__Agaricomycetes;o__Sebacinales	UCL8_009172
20_807	Serendipita__KC456939	Barbilophozia_hatcheri	Antarctica	duplicate_of_Serendipita__KC456855|Barbilophozia_hatcheri|Antarctica	SH1750147.08FU	k__Fungi;p__Basidiomycota;c__Agaricomycetes;o__Sebacinales;f__Serendipitaceae;g__Serendipita;s__Serendipita_sp	UCL8_009172
20_806	Serendipita__KC456938	Barbilophozia_hatcheri	Antarctica	duplicate_of_Serendipita__KC456855|Barbilophozia_hatcheri|Antarctica	SH1750147.08FU	k__Fungi;p__Basidiomycota;c__Agaricomycetes;o__Sebacinales;f__Serendipitaceae;g__Serendipita;s__Serendipita_sp	UCL8_009172
20_805	Serendipita__KC456936	Barbilophozia_hatcheri	Antarctica	new_sh_in	211	k__Fungi;p__Basidiomycota;c__Agaricomycetes;o__Sebacinales	UCL8_009172
20_804	Serendipita__KC456935	Barbilophozia_hatcheri	Antarctica	new_sh_in	211	k__Fungi;p__Basidiomycota;c__Agaricomycetes;o__Sebacinales	UCL8_009172
20_803	Serendipita__KC456934	Barbilophozia_hatcheri	Antarctica	new_sh_in	211	k__Fungi;p__Basidiomycota;c__Agaricomycetes;o__Sebacinales	UCL8_009172
20_802	Serendipita__KC456933	Barbilophozia_hatcheri	Antarctica	new_sh_in	211	k__Fungi;p__Basidiomycota;c__Agaricomycetes;o__Sebacinales	UCL8_009172
20_801	Serendipita__KC456932	Barbilophozia_hatcheri	Antarctica	duplicate_of_Serendipita__KC456868|Barbilophozia_hatcheri|Antarctica	211	k__Fungi;p__Basidiomycota;c__Agaricomycetes;o__Sebacinales	UCL8_009172
20_800	Serendipita__KC456931	Barbilophozia_hatcheri	Antarctica	duplicate_of_Serendipita__KC456868|Barbilophozia_hatcheri|Antarctica	211	k__Fungi;p__Basidiomycota;c__Agaricomycetes;o__Sebacinales	UCL8_009172
20_80	FN663777	Cavendishia_fortunensis	Panama	duplicate_of_FN663772|Cavendishia_fortunensis|Panama	SH1750169.08FU	k__Fungi;p__Basidiomycota;c__Agaricomycetes;o__Sebacinales;f__unidentified;g__unidentified;s__Sebacinales_sp	UCL8_009172
20_8	KM277619	Cypripedium_plectrochilum	China	present_in	SH1849921.08FU	k__Fungi;p__Basidiomycota;c__Agaricomycetes;o__Sebacinales;f__Sebacinaceae;g__Sebacina;s__Sebacina_sp	UCL8_019172
20_799	Serendipita__KC456930	Barbilophozia_hatcheri	Antarctica	new_sh_in	211	k__Fungi;p__Basidiomycota;c__Agaricomycetes;o__Sebacinales	UCL8_009172
20_798	Serendipita__KC456929	Barbilophozia_hatcheri	Antarctica	duplicate_of_Serendipita__KC456868|Barbilophozia_hatcheri|Antarctica	211	k__Fungi;p__Basidiomycota;c__Agaricomycetes;o__Sebacinales	UCL8_009172
20_797	Serendipita__KC456928	Barbilophozia_hatcheri	Antarctica	new_sh_in	211	k__Fungi;p__Basidiomycota;c__Agaricomycetes;o__Sebacinales	UCL8_009172
20_796	Serendipita__KC456927	Barbilophozia_hatcheri	Antarctica	new_sh_in	211	k__Fungi;p__Basidiomycota;c__Agaricomycetes;o__Sebacinales	UCL8_009172
20_795	Serendipita__KC456926	Barbilophozia_hatcheri	Antarctica	duplicate_of_Serendipita__KC456855|Barbilophozia_hatcheri|Antarctica	SH1750147.08FU	k__Fungi;p__Basidiomycota;c__Agaricomycetes;o__Sebacinales;f__Serendipitaceae;g__Serendipita;s__Serendipita_sp	UCL8_009172
20_794	Serendipita__KC456925	Barbilophozia_hatcheri	Antarctica	duplicate_of_Serendipita__KC456855|Barbilophozia_hatcheri|Antarctica	SH1750147.08FU	k__Fungi;p__Basidiomycota;c__Agaricomycetes;o__Sebacinales;f__Serendipitaceae;g__Serendipita;s__Serendipita_sp	UCL8_009172
20_793	Serendipita__KC456924	Barbilophozia_hatcheri	Antarctica	duplicate_of_Serendipita__KC456868|Barbilophozia_hatcheri|Antarctica	211	k__Fungi;p__Basidiomycota;c__Agaricomycetes;o__Sebacinales	UCL8_009172
20_792	Serendipita__KC456923	Barbilophozia_hatcheri	Antarctica	new_sh_in	211	k__Fungi;p__Basidiomycota;c__Agaricomycetes;o__Sebacinales	UCL8_009172
20_791	Serendipita__KC456921	Barbilophozia_hatcheri	Antarctica	duplicate_of_Serendipita__KC456840|Barbilophozia_hatcheri|Antarctica	211	k__Fungi;p__Basidiomycota;c__Agaricomycetes;o__Sebacinales	UCL8_009172
20_790	Serendipita__KC456920	Barbilophozia_hatcheri	Antarctica	new_sh_in	211	k__Fungi;p__Basidiomycota;c__Agaricomycetes;o__Sebacinales	UCL8_009172
20_79	FN663775	Cavendishia_fortunensis	Panama	duplicate_of_FN663772|Cavendishia_fortunensis|Panama	SH1750169.08FU	k__Fungi;p__Basidiomycota;c__Agaricomycetes;o__Sebacinales;f__unidentified;g__unidentified;s__Sebacinales_sp	UCL8_009172
20_789	Serendipita__KC456918	Barbilophozia_hatcheri	Antarctica	duplicate_of_Serendipita__KC456840|Barbilophozia_hatcheri|Antarctica	211	k__Fungi;p__Basidiomycota;c__Agaricomycetes;o__Sebacinales	UCL8_009172
20_788	Serendipita__KC456916	Barbilophozia_hatcheri	Antarctica	new_sh_in	211	k__Fungi;p__Basidiomycota;c__Agaricomycetes;o__Sebacinales	UCL8_009172
20_787	Serendipita__KC456915	Barbilophozia_hatcheri	Antarctica	new_sh_in	211	k__Fungi;p__Basidiomycota;c__Agaricomycetes;o__Sebacinales	UCL8_009172
20_786	Serendipita__KC456914	Barbilophozia_hatcheri	Antarctica	duplicate_of_Serendipita__KC456840|Barbilophozia_hatcheri|Antarctica	211	k__Fungi;p__Basidiomycota;c__Agaricomycetes;o__Sebacinales	UCL8_009172
20_785	Serendipita__KC456910	Barbilophozia_hatcheri	Antarctica	new_sh_in	211	k__Fungi;p__Basidiomycota;c__Agaricomycetes;o__Sebacinales	UCL8_009172
20_784	Serendipita__KC456908	Barbilophozia_hatcheri	Antarctica	duplicate_of_Serendipita__KC456840|Barbilophozia_hatcheri|Antarctica	211	k__Fungi;p__Basidiomycota;c__Agaricomycetes;o__Sebacinales	UCL8_009172
20_783	Serendipita__KC456906	Barbilophozia_hatcheri	Antarctica	duplicate_of_Serendipita__KC456855|Barbilophozia_hatcheri|Antarctica	SH1750147.08FU	k__Fungi;p__Basidiomycota;c__Agaricomycetes;o__Sebacinales;f__Serendipitaceae;g__Serendipita;s__Serendipita_sp	UCL8_009172
20_782	Serendipita__KC456904	Barbilophozia_hatcheri	Antarctica	duplicate_of_Serendipita__KC456855|Barbilophozia_hatcheri|Antarctica	SH1750147.08FU	k__Fungi;p__Basidiomycota;c__Agaricomycetes;o__Sebacinales;f__Serendipitaceae;g__Serendipita;s__Serendipita_sp	UCL8_009172
20_781	Serendipita__KC456902	Barbilophozia_hatcheri	Antarctica	duplicate_of_Serendipita__KC456855|Barbilophozia_hatcheri|Antarctica	SH1750147.08FU	k__Fungi;p__Basidiomycota;c__Agaricomycetes;o__Sebacinales;f__Serendipitaceae;g__Serendipita;s__Serendipita_sp	UCL8_009172
20_780	Serendipita__KC456901	Barbilophozia_hatcheri	Antarctica	duplicate_of_Serendipita__KC456840|Barbilophozia_hatcheri|Antarctica	211	k__Fungi;p__Basidiomycota;c__Agaricomycetes;o__Sebacinales	UCL8_009172
20_78	FN663773	Cavendishia_fortunensis	Panama	duplicate_of_FN663772|Cavendishia_fortunensis|Panama	SH1750169.08FU	k__Fungi;p__Basidiomycota;c__Agaricomycetes;o__Sebacinales;f__unidentified;g__unidentified;s__Sebacinales_sp	UCL8_009172
20_779	Serendipita__KC456899	Barbilophozia_hatcheri	Antarctica	duplicate_of_Serendipita__KC456855|Barbilophozia_hatcheri|Antarctica	SH1750147.08FU	k__Fungi;p__Basidiomycota;c__Agaricomycetes;o__Sebacinales;f__Serendipitaceae;g__Serendipita;s__Serendipita_sp	UCL8_009172
20_778	Serendipita__KC456892	Barbilophozia_hatcheri	Antarctica	duplicate_of_Serendipita__KC456855|Barbilophozia_hatcheri|Antarctica	SH1750147.08FU	k__Fungi;p__Basidiomycota;c__Agaricomycetes;o__Sebacinales;f__Serendipitaceae;g__Serendipita;s__Serendipita_sp	UCL8_009172
20_777	Serendipita__KC456891	Barbilophozia_hatcheri	Antarctica	new_sh_in	211	k__Fungi;p__Basidiomycota;c__Agaricomycetes;o__Sebacinales	UCL8_009172
20_776	Serendipita__KC456890	Barbilophozia_hatcheri	Antarctica	new_sh_in	211	k__Fungi;p__Basidiomycota;c__Agaricomycetes;o__Sebacinales	UCL8_009172
20_775	Serendipita__KC456888	Barbilophozia_hatcheri	Antarctica	duplicate_of_Serendipita__KC456840|Barbilophozia_hatcheri|Antarctica	211	k__Fungi;p__Basidiomycota;c__Agaricomycetes;o__Sebacinales	UCL8_009172
20_774	Serendipita__KC456887	Barbilophozia_hatcheri	Antarctica	new_sh_in	211	k__Fungi;p__Basidiomycota;c__Agaricomycetes;o__Sebacinales	UCL8_009172
20_773	Serendipita__KC456885	Barbilophozia_hatcheri	Antarctica	duplicate_of_Serendipita__KC456840|Barbilophozia_hatcheri|Antarctica	211	k__Fungi;p__Basidiomycota;c__Agaricomycetes;o__Sebacinales	UCL8_009172
20_772	Serendipita__KC456881	Barbilophozia_hatcheri	Antarctica	duplicate_of_Serendipita__KC456855|Barbilophozia_hatcheri|Antarctica	SH1750147.08FU	k__Fungi;p__Basidiomycota;c__Agaricomycetes;o__Sebacinales;f__Serendipitaceae;g__Serendipita;s__Serendipita_sp	UCL8_009172
20_771	Serendipita__KC456880	Barbilophozia_hatcheri	Antarctica	duplicate_of_Serendipita__KC456840|Barbilophozia_hatcheri|Antarctica	211	k__Fungi;p__Basidiomycota;c__Agaricomycetes;o__Sebacinales	UCL8_009172
20_770	Serendipita__KC456879	Barbilophozia_hatcheri	Antarctica	new_sh_in	211	k__Fungi;p__Basidiomycota;c__Agaricomycetes;o__Sebacinales	UCL8_009172
20_77	FN663772	Cavendishia_fortunensis	Panama	present_in	SH1750169.08FU	k__Fungi;p__Basidiomycota;c__Agaricomycetes;o__Sebacinales;f__unidentified;g__unidentified;s__Sebacinales_sp	UCL8_009172
20_769	Serendipita__KC456878	Barbilophozia_hatcheri	Antarctica	duplicate_of_Serendipita__KC456840|Barbilophozia_hatcheri|Antarctica	211	k__Fungi;p__Basidiomycota;c__Agaricomycetes;o__Sebacinales	UCL8_009172
20_768	Serendipita__KC456875	Barbilophozia_hatcheri	Antarctica	duplicate_of_Serendipita__KC456868|Barbilophozia_hatcheri|Antarctica	211	k__Fungi;p__Basidiomycota;c__Agaricomycetes;o__Sebacinales	UCL8_009172
20_767	Serendipita__KC456874	Barbilophozia_hatcheri	Antarctica	duplicate_of_Serendipita__KC456840|Barbilophozia_hatcheri|Antarctica	211	k__Fungi;p__Basidiomycota;c__Agaricomycetes;o__Sebacinales	UCL8_009172
20_766	Serendipita__KC456870	Barbilophozia_hatcheri	Antarctica	new_sh_in	211	k__Fungi;p__Basidiomycota;c__Agaricomycetes;o__Sebacinales	UCL8_009172
20_765	Serendipita__KC456869	Barbilophozia_hatcheri	Antarctica	duplicate_of_Serendipita__KC456868|Barbilophozia_hatcheri|Antarctica	211	k__Fungi;p__Basidiomycota;c__Agaricomycetes;o__Sebacinales	UCL8_009172
20_764	Serendipita__KC456868	Barbilophozia_hatcheri	Antarctica	new_sh_in	211	k__Fungi;p__Basidiomycota;c__Agaricomycetes;o__Sebacinales	UCL8_009172
20_763	Serendipita__KC456866	Barbilophozia_hatcheri	Antarctica	duplicate_of_Serendipita__KC456855|Barbilophozia_hatcheri|Antarctica	SH1750147.08FU	k__Fungi;p__Basidiomycota;c__Agaricomycetes;o__Sebacinales;f__Serendipitaceae;g__Serendipita;s__Serendipita_sp	UCL8_009172
20_762	Serendipita__KC456864	Barbilophozia_hatcheri	Antarctica	duplicate_of_Serendipita__KC456855|Barbilophozia_hatcheri|Antarctica	SH1750147.08FU	k__Fungi;p__Basidiomycota;c__Agaricomycetes;o__Sebacinales;f__Serendipitaceae;g__Serendipita;s__Serendipita_sp	UCL8_009172
20_761	Serendipita__KC456862	Barbilophozia_hatcheri	Antarctica	duplicate_of_Serendipita__KC456855|Barbilophozia_hatcheri|Antarctica	SH1750147.08FU	k__Fungi;p__Basidiomycota;c__Agaricomycetes;o__Sebacinales;f__Serendipitaceae;g__Serendipita;s__Serendipita_sp	UCL8_009172
20_760	Serendipita__KC456861	Barbilophozia_hatcheri	Antarctica	duplicate_of_Serendipita__KC456855|Barbilophozia_hatcheri|Antarctica	SH1750147.08FU	k__Fungi;p__Basidiomycota;c__Agaricomycetes;o__Sebacinales;f__Serendipitaceae;g__Serendipita;s__Serendipita_sp	UCL8_009172
20_76	FN663765	Cavendishia_axillaris	Panama	duplicate_of_FN663764|Cavendishia_axillaris|Panama	SH1750159.08FU	k__Fungi;p__Basidiomycota;c__Agaricomycetes;o__Sebacinales;f__unidentified;g__unidentified;s__Sebacinales_sp	UCL8_009172
20_759	Serendipita__KC456860	Barbilophozia_hatcheri	Antarctica	duplicate_of_Serendipita__KC456840|Barbilophozia_hatcheri|Antarctica	211	k__Fungi;p__Basidiomycota;c__Agaricomycetes;o__Sebacinales	UCL8_009172
20_758	Serendipita__KC456858	Barbilophozia_hatcheri	Antarctica	new_sh_in	211	k__Fungi;p__Basidiomycota;c__Agaricomycetes;o__Sebacinales	UCL8_009172
20_757	Serendipita__KC456857	Barbilophozia_hatcheri	Antarctica	duplicate_of_Serendipita__KC456840|Barbilophozia_hatcheri|Antarctica	211	k__Fungi;p__Basidiomycota;c__Agaricomycetes;o__Sebacinales	UCL8_009172
20_756	Serendipita__KC456855	Barbilophozia_hatcheri	Antarctica	present_in	SH1750147.08FU	k__Fungi;p__Basidiomycota;c__Agaricomycetes;o__Sebacinales;f__Serendipitaceae;g__Serendipita;s__Serendipita_sp	UCL8_009172
20_755	Serendipita__KC456853	Barbilophozia_hatcheri	Antarctica	duplicate_of_Serendipita__KC456840|Barbilophozia_hatcheri|Antarctica	211	k__Fungi;p__Basidiomycota;c__Agaricomycetes;o__Sebacinales	UCL8_009172
20_754	Serendipita__KC456852	Barbilophozia_hatcheri	Antarctica	duplicate_of_Serendipita__KC456840|Barbilophozia_hatcheri|Antarctica	211	k__Fungi;p__Basidiomycota;c__Agaricomycetes;o__Sebacinales	UCL8_009172
20_753	Serendipita__KC456851	Barbilophozia_hatcheri	Antarctica	new_sh_in	211	k__Fungi;p__Basidiomycota;c__Agaricomycetes;o__Sebacinales	UCL8_009172
20_752	Serendipita__KC456850	Barbilophozia_hatcheri	Antarctica	duplicate_of_Serendipita__KC456840|Barbilophozia_hatcheri|Antarctica	211	k__Fungi;p__Basidiomycota;c__Agaricomycetes;o__Sebacinales	UCL8_009172
20_751	Serendipita__KC456849	Barbilophozia_hatcheri	Antarctica	duplicate_of_Serendipita__KC456840|Barbilophozia_hatcheri|Antarctica	211	k__Fungi;p__Basidiomycota;c__Agaricomycetes;o__Sebacinales	UCL8_009172
20_750	Serendipita__KC456845	Barbilophozia_hatcheri	Antarctica	duplicate_of_Serendipita__KC456840|Barbilophozia_hatcheri|Antarctica	211	k__Fungi;p__Basidiomycota;c__Agaricomycetes;o__Sebacinales	UCL8_009172
20_75	FN663764	Cavendishia_axillaris	Panama	present_in	SH1750159.08FU	k__Fungi;p__Basidiomycota;c__Agaricomycetes;o__Sebacinales;f__unidentified;g__unidentified;s__Sebacinales_sp	UCL8_009172
20_749	Serendipita__KC456842	Barbilophozia_hatcheri	Antarctica	duplicate_of_Serendipita__KC456840|Barbilophozia_hatcheri|Antarctica	211	k__Fungi;p__Basidiomycota;c__Agaricomycetes;o__Sebacinales	UCL8_009172
20_748	Serendipita__KC456840	Barbilophozia_hatcheri	Antarctica	new_sh_in	211	k__Fungi;p__Basidiomycota;c__Agaricomycetes;o__Sebacinales	UCL8_009172
20_747	Serendipita__KC456838	Barbilophozia_hatcheri	Antarctica	new_sh_in	211	k__Fungi;p__Basidiomycota;c__Agaricomycetes;o__Sebacinales	UCL8_009172
20_746	Serendipita__JF755907	Calluna_vulgaris	Germany	present_in	SH1750328.08FU	k__Fungi;p__Basidiomycota;c__Agaricomycetes;o__Sebacinales;f__Serendipitaceae;g__Serendipita;s__Serendipita_sp	UCL8_009172
20_745	Serendipita__HQ850115__sample	Rhododendron_decorum	China	present_in	SH1750189.08FU	k__Fungi;p__Basidiomycota;c__Agaricomycetes;o__Sebacinales;f__Serendipitaceae;g__unidentified;s__Serendipitaceae_sp	UCL8_009172
20_744	Serendipita__FM177768__sample	Dactylorhiza_incarnata	Hungary	present_in	SH1709132.08FU	k__Fungi;p__Basidiomycota;c__Agaricomycetes;o__Sebacinales;f__Serendipitaceae;g__Serendipita;s__Serendipita_sp	UCL8_005845
20_743	Serendipita__EU554997__sample	Populus	Canada	present_in	SH1750151.08FU	k__Fungi;p__Basidiomycota;c__Agaricomycetes;o__Sebacinales;f__unidentified;g__unidentified;s__Sebacinales_sp	UCL8_009172
20_742	Serendipita__EU554995__sample	Populus	Canada	present_in	SH1750151.08FU	k__Fungi;p__Basidiomycota;c__Agaricomycetes;o__Sebacinales;f__unidentified;g__unidentified;s__Sebacinales_sp	UCL8_009172
20_741	Serendipita__EU554931__sample	Populus	Canada	present_in	SH1750151.08FU	k__Fungi;p__Basidiomycota;c__Agaricomycetes;o__Sebacinales;f__unidentified;g__unidentified;s__Sebacinales_sp	UCL8_009172
20_740	Serendipita__EU554923__sample	Populus	Canada	present_in	SH1750151.08FU	k__Fungi;p__Basidiomycota;c__Agaricomycetes;o__Sebacinales;f__unidentified;g__unidentified;s__Sebacinales_sp	UCL8_009172
20_74	FN663763	Cavendishia_axillaris	Panama	new_sh_in	198	k__Fungi;p__Basidiomycota;c__Agaricomycetes;o__Sebacinales	UCL8_009172
20_739	Serendipita__DQ309199__sample	Calluna_vulgaris	United_Kingdom	present_in	SH1750170.08FU	k__Fungi;p__Basidiomycota;c__Agaricomycetes;o__Sebacinales;f__Serendipitaceae;g__Serendipita;s__Serendipita_sp	UCL8_009172
20_738	Serendipita__DQ309159__sample	Calluna_vulgaris	United_Kingdom	present_in	SH1750225.08FU	k__Fungi;p__Basidiomycota;c__Agaricomycetes;o__Sebacinales;f__Serendipitaceae;g__Serendipita;s__Serendipita_sp	UCL8_009172
20_737	Sebacinales__JN032518		Sweden	present_in	SH1750153.08FU	k__Fungi;p__Basidiomycota;c__Agaricomycetes;o__Sebacinales;f__Serendipitaceae;g__unidentified;s__Serendipitaceae_sp	UCL8_009172
20_736	Sebacinales__HQ850119__sample	Rhododendron_decorum	China	present_in	SH1750189.08FU	k__Fungi;p__Basidiomycota;c__Agaricomycetes;o__Sebacinales;f__Serendipitaceae;g__unidentified;s__Serendipitaceae_sp	UCL8_009172
20_735	Sebacinales__HQ850094__sample	Rhododendron_decorum	China	present_in	SH1750189.08FU	k__Fungi;p__Basidiomycota;c__Agaricomycetes;o__Sebacinales;f__Serendipitaceae;g__unidentified;s__Serendipitaceae_sp	UCL8_009172
20_734	Sebacinales__AM711622__sample	Orchis_militaris	Hungary	present_in	SH1709133.08FU	k__Fungi;p__Basidiomycota;c__Agaricomycetes;o__Sebacinales;f__unidentified;g__unidentified;s__Sebacinales_sp	UCL8_005845
20_733	Sebacina__UDB026785__Neottia_nidus-avis_sample	Neottia_nidus-avis	Estonia	duplicate_of_Sebacina__UDB026782__Neottia_nidus-avis_sample|Neottia_nidus-avis|Estonia	SH1731071.08FU	k__Fungi;p__Basidiomycota;c__Agaricomycetes;o__Sebacinales;f__Sebacinaceae;g__Sebacina;s__Sebacina_epigaea	UCL8_007582
20_732	Sebacina__UDB026784__Neottia_nidus-avis_sample	Neottia_nidus-avis	Estonia	duplicate_of_Sebacina__UDB026782__Neottia_nidus-avis_sample|Neottia_nidus-avis|Estonia	SH1731071.08FU	k__Fungi;p__Basidiomycota;c__Agaricomycetes;o__Sebacinales;f__Sebacinaceae;g__Sebacina;s__Sebacina_epigaea	UCL8_007582
20_731	Sebacina__UDB026783__Neottia_nidus-avis_sample	Neottia_nidus-avis	Estonia	duplicate_of_Sebacina__UDB026782__Neottia_nidus-avis_sample|Neottia_nidus-avis|Estonia	SH1731071.08FU	k__Fungi;p__Basidiomycota;c__Agaricomycetes;o__Sebacinales;f__Sebacinaceae;g__Sebacina;s__Sebacina_epigaea	UCL8_007582
20_730	Sebacina__UDB026782__Neottia_nidus-avis_sample	Neottia_nidus-avis	Estonia	present_in	SH1731071.08FU	k__Fungi;p__Basidiomycota;c__Agaricomycetes;o__Sebacinales;f__Sebacinaceae;g__Sebacina;s__Sebacina_epigaea	UCL8_007582
20_73	KX765326	Rhododendron_heliolepis	China	present_in	SH1750212.08FU	k__Fungi;p__Basidiomycota;c__Agaricomycetes;o__Sebacinales;f__Sebacinaceae;g__unidentified;s__Sebacinaceae_sp	UCL8_009172
20_729	Sebacina__UDB025331__TU116587		Thailand	present_in	SH1731095.08FU	k__Fungi;p__Basidiomycota;c__Agaricomycetes;o__Sebacinales;f__Sebacinaceae;g__Sebacina;s__Sebacina_sp	UCL8_007582
20_728	Sebacina__UDB009899__sample	Alnus_viridis	Austria	duplicate_of_Sebacina__JN198005||Unspecified	SH1731043.08FU	k__Fungi;p__Basidiomycota;c__Agaricomycetes;o__Sebacinales;f__Sebacinaceae;g__Sebacina;s__Sebacina_sp	UCL8_007582
20_727	Sebacina__UDB004890__sample			present_in	SH1744113.08FU	k__Fungi;p__Basidiomycota;c__Agaricomycetes;o__Sebacinales;f__Sebacinaceae;g__Sebacina;s__Sebacina_sp	UCL8_008621
20_726	Sebacina__JN198005		Unspecified	present_in	SH1731043.08FU	k__Fungi;p__Basidiomycota;c__Agaricomycetes;o__Sebacinales;f__Sebacinaceae;g__Sebacina;s__Sebacina_sp	UCL8_007582
20_725	MT423705			new_singleton_in	s192	k__Fungi;p__Basidiomycota;c__Agaricomycetes;o__Sebacinales	UCL8_006962
20_724	MG707429	Pleione	China	new_singleton_in	s190	k__Fungi;p__Basidiomycota;c__Agaricomycetes;o__Sebacinales	UCL8_006626
20_723	MG707409	Pleione	China	new_singleton_in	s191	k__Fungi;p__Basidiomycota;c__Agaricomycetes;o__Sebacinales	UCL8_006626
20_722	MG707394	Pleione	China	new_singleton_in	s189	k__Fungi;p__Basidiomycota;c__Agaricomycetes;o__Sebacinales	UCL8_006626
20_721	MG707384	Pleione	China	new_singleton_in	s188	k__Fungi;p__Basidiomycota;c__Agaricomycetes;o__Sebacinales	UCL8_006626
20_720	KU144652	Rhododendron_sp.	China	present_in	SH1750329.08FU	k__Fungi;p__Basidiomycota;c__Agaricomycetes;o__Sebacinales;f__Sebacinaceae;g__unidentified;s__Sebacinaceae_sp	UCL8_009172
20_72	GQ907087	Barbilophozia_barbata	United_Kingdom	present_in	SH1750156.08FU	k__Fungi;p__Basidiomycota;c__Agaricomycetes;o__Sebacinales;f__Serendipitaceae;g__Serendipita;s__Serendipita_sp	UCL8_009172
20_719	KJ188510	Neottia_ovata	Sweden	present_in	SH1720226.08FU	k__Fungi;p__Basidiomycota;c__Agaricomycetes;o__Sebacinales;f__unidentified;g__unidentified;s__Sebacinales_sp	UCL8_006791
20_718	KF636402	Barbilophozia_hatcheri	Antarctica	new_sh_in	211	k__Fungi;p__Basidiomycota;c__Agaricomycetes;o__Sebacinales	UCL8_009172
20_717	KF385265	Stellera_chamaejasme_L.	Unspecified	duplicate_of_DQ911617||United_States	SH1670330.08FU	k__Fungi;p__Basidiomycota;c__Agaricomycetes;o__Sebacinales;f__Sebacinaceae;g__Sebacina;s__Sebacina_sp	UCL8_001137
20_716	JQ994473	Piperia_yadonii	Unspecified	present_in	SH1709077.08FU	k__Fungi;p__Basidiomycota;c__Agaricomycetes;o__Sebacinales;f__Serendipitaceae;g__unidentified;s__Serendipitaceae_sp	UCL8_005845
20_715	JN392098	Quercus_ilex	Spain	present_in	SH1720223.08FU	k__Fungi;p__Basidiomycota;c__Agaricomycetes;o__Sebacinales;f__unidentified;g__unidentified;s__Sebacinales_sp	UCL8_006791
20_714	JF691222	Orchidaceae	Réunion	present_in	SH1709134.08FU	k__Fungi;p__Basidiomycota;c__Agaricomycetes;o__Sebacinales;f__unidentified;g__unidentified;s__Sebacinales_sp	UCL8_005845
20_713	HQ853682	Dendrobium_nobile	China	present_in	SH1722378.08FU	k__Fungi;p__Basidiomycota;c__Agaricomycetes;o__Sebacinales;f__unidentified;g__unidentified;s__Sebacinales_sp	UCL8_006962
20_712	HQ211527		United_States	present_in	SH1750327.08FU	k__Fungi;p__Basidiomycota;c__Agaricomycetes;o__Sebacinales;f__Serendipitaceae;g__unidentified;s__Serendipitaceae_sp	UCL8_009172
20_711	HQ154392	Betula_pubescens	Germany	duplicate_of_FJ475645||Sweden	SH1750153.08FU	k__Fungi;p__Basidiomycota;c__Agaricomycetes;o__Sebacinales;f__Serendipitaceae;g__unidentified;s__Serendipitaceae_sp	UCL8_009172
20_710	HQ154385	Trifolium_pratense	Germany	duplicate_of_HQ154282|Galium_anisophyllon|Germany	SH1720217.08FU	k__Fungi;p__Basidiomycota;c__Agaricomycetes;o__Sebacinales;f__unidentified;g__unidentified;s__Sebacinales_sp	UCL8_006790
20_71	FN663824	Vaccinium_poasanum	Panama	new_sh_in	199	k__Fungi;p__Basidiomycota;c__Agaricomycetes;o__Sebacinales	UCL8_009172
20_709	HQ154282	Galium_anisophyllon	Germany	present_in	SH1720217.08FU	k__Fungi;p__Basidiomycota;c__Agaricomycetes;o__Sebacinales;f__unidentified;g__unidentified;s__Sebacinales_sp	UCL8_006790
20_708	HM451823	orchid	Ecuador	present_in	SH1709116.08FU	k__Fungi;p__Basidiomycota;c__Agaricomycetes;o__Sebacinales;f__unidentified;g__unidentified;s__Sebacinales_sp	UCL8_005845
20_707	GQ907136	Lophozia_crispata	Chile	new_sh_in	200	k__Fungi;p__Basidiomycota;c__Agaricomycetes;o__Sebacinales	UCL8_009172
20_706	GQ240918	Pinus_massoniana	China	present_in	SH1750162.08FU	k__Fungi;p__Basidiomycota;c__Agaricomycetes;o__Sebacinales;f__Serendipitaceae;g__unidentified;s__Serendipitaceae_sp	UCL8_009172
20_705	FJ475814		Sweden	present_in	SH1750153.08FU	k__Fungi;p__Basidiomycota;c__Agaricomycetes;o__Sebacinales;f__Serendipitaceae;g__unidentified;s__Serendipitaceae_sp	UCL8_009172
20_704	FJ475813		Sweden	duplicate_of_FJ475643||Sweden	SH1750153.08FU	k__Fungi;p__Basidiomycota;c__Agaricomycetes;o__Sebacinales;f__Serendipitaceae;g__unidentified;s__Serendipitaceae_sp	UCL8_009172
20_703	FJ475812		Sweden	present_in	SH1750173.08FU	k__Fungi;p__Basidiomycota;c__Agaricomycetes;o__Sebacinales;f__Serendipitaceae;g__unidentified;s__Serendipitaceae_sp	UCL8_009172
20_702	FJ475811		Sweden	present_in	SH1750153.08FU	k__Fungi;p__Basidiomycota;c__Agaricomycetes;o__Sebacinales;f__Serendipitaceae;g__unidentified;s__Serendipitaceae_sp	UCL8_009172
20_701	FJ475807		Sweden	duplicate_of_FJ475643||Sweden	SH1750153.08FU	k__Fungi;p__Basidiomycota;c__Agaricomycetes;o__Sebacinales;f__Serendipitaceae;g__unidentified;s__Serendipitaceae_sp	UCL8_009172
20_700	FJ475805		Sweden	duplicate_of_FJ475643||Sweden	SH1750153.08FU	k__Fungi;p__Basidiomycota;c__Agaricomycetes;o__Sebacinales;f__Serendipitaceae;g__unidentified;s__Serendipitaceae_sp	UCL8_009172
20_70	FN663813	Cavendishia_chiriquiensis	Panama	duplicate_of_FN663812|Cavendishia_chiriquiensis|Panama	SH1750195.08FU	k__Fungi;p__Basidiomycota;c__Agaricomycetes;o__Sebacinales;f__Serendipitaceae;g__Serendipita;s__Serendipita_sp	UCL8_009172
20_7	MH500255	Dendrobium_nobile	Unspecified	present_in	SH1844931.08FU	k__Fungi;p__Basidiomycota;c__Agaricomycetes;o__Sebacinales;f__unidentified;g__unidentified;s__Sebacinales_sp	UCL8_014182
20_699	FJ475804		Sweden	present_in	SH1750330.08FU	k__Fungi;p__Basidiomycota;c__Agaricomycetes;o__Sebacinales;f__Serendipitaceae;g__unidentified;s__Serendipitaceae_sp	UCL8_009172
20_698	FJ475802		Sweden	duplicate_of_FJ475740||Sweden	SH1750173.08FU	k__Fungi;p__Basidiomycota;c__Agaricomycetes;o__Sebacinales;f__Serendipitaceae;g__unidentified;s__Serendipitaceae_sp	UCL8_009172
20_697	FJ475801		Sweden	duplicate_of_FJ475643||Sweden	SH1750153.08FU	k__Fungi;p__Basidiomycota;c__Agaricomycetes;o__Sebacinales;f__Serendipitaceae;g__unidentified;s__Serendipitaceae_sp	UCL8_009172
20_696	FJ475752		Sweden	duplicate_of_FJ475643||Sweden	SH1750153.08FU	k__Fungi;p__Basidiomycota;c__Agaricomycetes;o__Sebacinales;f__Serendipitaceae;g__unidentified;s__Serendipitaceae_sp	UCL8_009172
20_695	FJ475751		Sweden	duplicate_of_FJ475643||Sweden	SH1750153.08FU	k__Fungi;p__Basidiomycota;c__Agaricomycetes;o__Sebacinales;f__Serendipitaceae;g__unidentified;s__Serendipitaceae_sp	UCL8_009172
20_694	FJ475749		Sweden	duplicate_of_FJ475740||Sweden	SH1750173.08FU	k__Fungi;p__Basidiomycota;c__Agaricomycetes;o__Sebacinales;f__Serendipitaceae;g__unidentified;s__Serendipitaceae_sp	UCL8_009172
20_693	FJ475744		Sweden	present_in	SH1750173.08FU	k__Fungi;p__Basidiomycota;c__Agaricomycetes;o__Sebacinales;f__Serendipitaceae;g__unidentified;s__Serendipitaceae_sp	UCL8_009172
20_692	FJ475740		Sweden	present_in	SH1750173.08FU	k__Fungi;p__Basidiomycota;c__Agaricomycetes;o__Sebacinales;f__Serendipitaceae;g__unidentified;s__Serendipitaceae_sp	UCL8_009172
20_691	FJ475645		Sweden	present_in	SH1750153.08FU	k__Fungi;p__Basidiomycota;c__Agaricomycetes;o__Sebacinales;f__Serendipitaceae;g__unidentified;s__Serendipitaceae_sp	UCL8_009172
20_690	FJ475644		Sweden	duplicate_of_FJ475643||Sweden	SH1750153.08FU	k__Fungi;p__Basidiomycota;c__Agaricomycetes;o__Sebacinales;f__Serendipitaceae;g__unidentified;s__Serendipitaceae_sp	UCL8_009172
20_69	FN663812	Cavendishia_chiriquiensis	Panama	present_in	SH1750195.08FU	k__Fungi;p__Basidiomycota;c__Agaricomycetes;o__Sebacinales;f__Serendipitaceae;g__Serendipita;s__Serendipita_sp	UCL8_009172
20_689	FJ475643		Sweden	present_in	SH1750153.08FU	k__Fungi;p__Basidiomycota;c__Agaricomycetes;o__Sebacinales;f__Serendipitaceae;g__unidentified;s__Serendipitaceae_sp	UCL8_009172
20_688	DQ911617		United_States	present_in	SH1670330.08FU	k__Fungi;p__Basidiomycota;c__Agaricomycetes;o__Sebacinales;f__Sebacinaceae;g__Sebacina;s__Sebacina_sp	UCL8_001137
20_687	Serendipita__KC456997	Barbilophozia_hatcheri	Antarctica	new_sh_in	211	k__Fungi;p__Basidiomycota;c__Agaricomycetes;o__Sebacinales	UCL8_009172
20_686	Serendipita__KC456922	Barbilophozia_hatcheri	Antarctica	duplicate_of_Serendipita__KC456839|Barbilophozia_hatcheri|Antarctica	211	k__Fungi;p__Basidiomycota;c__Agaricomycetes;o__Sebacinales	UCL8_009172
20_685	Serendipita__KC456917	Barbilophozia_hatcheri	Antarctica	new_sh_in	211	k__Fungi;p__Basidiomycota;c__Agaricomycetes;o__Sebacinales	UCL8_009172
20_684	Serendipita__KC456913	Barbilophozia_hatcheri	Antarctica	new_sh_in	211	k__Fungi;p__Basidiomycota;c__Agaricomycetes;o__Sebacinales	UCL8_009172
20_683	Serendipita__KC456912	Barbilophozia_hatcheri	Antarctica	duplicate_of_Serendipita__KC456844|Barbilophozia_hatcheri|Antarctica	211	k__Fungi;p__Basidiomycota;c__Agaricomycetes;o__Sebacinales	UCL8_009172
20_682	Serendipita__KC456911	Barbilophozia_hatcheri	Antarctica	new_sh_in	211	k__Fungi;p__Basidiomycota;c__Agaricomycetes;o__Sebacinales	UCL8_009172
20_681	Serendipita__KC456907	Barbilophozia_hatcheri	Antarctica	new_sh_in	211	k__Fungi;p__Basidiomycota;c__Agaricomycetes;o__Sebacinales	UCL8_009172
20_680	Serendipita__KC456905	Barbilophozia_hatcheri	Antarctica	new_sh_in	211	k__Fungi;p__Basidiomycota;c__Agaricomycetes;o__Sebacinales	UCL8_009172
20_68	FN663745	Sphyrospermum_cordifolium	Panama	present_in	SH1750177.08FU	k__Fungi;p__Basidiomycota;c__Agaricomycetes;o__Sebacinales;f__unidentified;g__unidentified;s__Sebacinales_sp	UCL8_009172
20_679	Serendipita__KC456898	Barbilophozia_hatcheri	Antarctica	duplicate_of_Serendipita__KC456839|Barbilophozia_hatcheri|Antarctica	211	k__Fungi;p__Basidiomycota;c__Agaricomycetes;o__Sebacinales	UCL8_009172
20_678	Serendipita__KC456897	Barbilophozia_hatcheri	Antarctica	duplicate_of_Serendipita__KC456895|Barbilophozia_hatcheri|Antarctica	211	k__Fungi;p__Basidiomycota;c__Agaricomycetes;o__Sebacinales	UCL8_009172
20_677	Serendipita__KC456896	Barbilophozia_hatcheri	Antarctica	new_sh_in	211	k__Fungi;p__Basidiomycota;c__Agaricomycetes;o__Sebacinales	UCL8_009172
20_676	Serendipita__KC456895	Barbilophozia_hatcheri	Antarctica	new_sh_in	211	k__Fungi;p__Basidiomycota;c__Agaricomycetes;o__Sebacinales	UCL8_009172
20_675	Serendipita__KC456894	Barbilophozia_hatcheri	Antarctica	duplicate_of_Serendipita__KC456839|Barbilophozia_hatcheri|Antarctica	211	k__Fungi;p__Basidiomycota;c__Agaricomycetes;o__Sebacinales	UCL8_009172
20_674	Serendipita__KC456893	Barbilophozia_hatcheri	Antarctica	duplicate_of_Serendipita__KC456839|Barbilophozia_hatcheri|Antarctica	211	k__Fungi;p__Basidiomycota;c__Agaricomycetes;o__Sebacinales	UCL8_009172
20_673	Serendipita__KC456889	Barbilophozia_hatcheri	Antarctica	new_sh_in	211	k__Fungi;p__Basidiomycota;c__Agaricomycetes;o__Sebacinales	UCL8_009172
20_672	Serendipita__KC456886	Barbilophozia_hatcheri	Antarctica	duplicate_of_Serendipita__KC456865|Barbilophozia_hatcheri|Antarctica	211	k__Fungi;p__Basidiomycota;c__Agaricomycetes;o__Sebacinales	UCL8_009172
20_671	Serendipita__KC456884	Barbilophozia_hatcheri	Antarctica	new_sh_in	211	k__Fungi;p__Basidiomycota;c__Agaricomycetes;o__Sebacinales	UCL8_009172
20_670	Serendipita__KC456883	Barbilophozia_hatcheri	Antarctica	duplicate_of_Serendipita__KC456839|Barbilophozia_hatcheri|Antarctica	211	k__Fungi;p__Basidiomycota;c__Agaricomycetes;o__Sebacinales	UCL8_009172
20_67	Sebacina__UDB008167__sample	Uapaca_togoensis	Benin	present_in	SH1670324.08FU	k__Fungi;p__Basidiomycota;c__Agaricomycetes;o__Sebacinales;f__Sebacinaceae;g__Sebacina;s__Sebacina_sp	UCL8_001137
20_669	Serendipita__KC456877	Barbilophozia_hatcheri	Antarctica	duplicate_of_Serendipita__KC456839|Barbilophozia_hatcheri|Antarctica	211	k__Fungi;p__Basidiomycota;c__Agaricomycetes;o__Sebacinales	UCL8_009172
20_668	Serendipita__KC456876	Barbilophozia_hatcheri	Antarctica	new_sh_in	211	k__Fungi;p__Basidiomycota;c__Agaricomycetes;o__Sebacinales	UCL8_009172
20_667	Serendipita__KC456873	Barbilophozia_hatcheri	Antarctica	new_sh_in	211	k__Fungi;p__Basidiomycota;c__Agaricomycetes;o__Sebacinales	UCL8_009172
20_666	Serendipita__KC456872	Barbilophozia_hatcheri	Antarctica	duplicate_of_Serendipita__KC456839|Barbilophozia_hatcheri|Antarctica	211	k__Fungi;p__Basidiomycota;c__Agaricomycetes;o__Sebacinales	UCL8_009172
20_665	Serendipita__KC456871	Barbilophozia_hatcheri	Antarctica	duplicate_of_Serendipita__KC456839|Barbilophozia_hatcheri|Antarctica	211	k__Fungi;p__Basidiomycota;c__Agaricomycetes;o__Sebacinales	UCL8_009172
20_664	Serendipita__KC456867	Barbilophozia_hatcheri	Antarctica	new_sh_in	211	k__Fungi;p__Basidiomycota;c__Agaricomycetes;o__Sebacinales	UCL8_009172
20_663	Serendipita__KC456865	Barbilophozia_hatcheri	Antarctica	new_sh_in	211	k__Fungi;p__Basidiomycota;c__Agaricomycetes;o__Sebacinales	UCL8_009172
20_662	Serendipita__KC456863	Barbilophozia_hatcheri	Antarctica	duplicate_of_Serendipita__KC456839|Barbilophozia_hatcheri|Antarctica	211	k__Fungi;p__Basidiomycota;c__Agaricomycetes;o__Sebacinales	UCL8_009172
20_661	Serendipita__KC456859	Barbilophozia_hatcheri	Antarctica	duplicate_of_Serendipita__KC456839|Barbilophozia_hatcheri|Antarctica	211	k__Fungi;p__Basidiomycota;c__Agaricomycetes;o__Sebacinales	UCL8_009172
20_660	Serendipita__KC456856	Barbilophozia_hatcheri	Antarctica	new_sh_in	211	k__Fungi;p__Basidiomycota;c__Agaricomycetes;o__Sebacinales	UCL8_009172
20_66	Sebacina__UDB004629__sample			present_in	SH1670324.08FU	k__Fungi;p__Basidiomycota;c__Agaricomycetes;o__Sebacinales;f__Sebacinaceae;g__Sebacina;s__Sebacina_sp	UCL8_001137
20_659	Serendipita__KC456854	Barbilophozia_hatcheri	Antarctica	new_sh_in	211	k__Fungi;p__Basidiomycota;c__Agaricomycetes;o__Sebacinales	UCL8_009172
20_658	Serendipita__KC456847	Barbilophozia_hatcheri	Antarctica	duplicate_of_Serendipita__KC456839|Barbilophozia_hatcheri|Antarctica	211	k__Fungi;p__Basidiomycota;c__Agaricomycetes;o__Sebacinales	UCL8_009172
20_657	Serendipita__KC456846	Barbilophozia_hatcheri	Antarctica	duplicate_of_Serendipita__KC456839|Barbilophozia_hatcheri|Antarctica	211	k__Fungi;p__Basidiomycota;c__Agaricomycetes;o__Sebacinales	UCL8_009172
20_656	Serendipita__KC456844	Barbilophozia_hatcheri	Antarctica	new_sh_in	211	k__Fungi;p__Basidiomycota;c__Agaricomycetes;o__Sebacinales	UCL8_009172
20_655	Serendipita__KC456843	Barbilophozia_hatcheri	Antarctica	duplicate_of_Serendipita__KC456839|Barbilophozia_hatcheri|Antarctica	211	k__Fungi;p__Basidiomycota;c__Agaricomycetes;o__Sebacinales	UCL8_009172
20_654	Serendipita__KC456841	Barbilophozia_hatcheri	Antarctica	duplicate_of_Serendipita__KC456839|Barbilophozia_hatcheri|Antarctica	211	k__Fungi;p__Basidiomycota;c__Agaricomycetes;o__Sebacinales	UCL8_009172
20_653	Serendipita__KC456839	Barbilophozia_hatcheri	Antarctica	new_sh_in	211	k__Fungi;p__Basidiomycota;c__Agaricomycetes;o__Sebacinales	UCL8_009172
20_652	Serendipita__JN890279		Guyana	present_in	SH1720612.08FU	k__Fungi;p__Basidiomycota;c__Agaricomycetes;o__Sebacinales;f__Serendipitaceae;g__Serendipita;s__Serendipita_sp	UCL8_006832
20_651	Serendipita__FJ626934__sample	Populus	Canada	duplicate_of_Serendipita__EU554901__sample|Populus|Canada	SH1750151.08FU	k__Fungi;p__Basidiomycota;c__Agaricomycetes;o__Sebacinales;f__unidentified;g__unidentified;s__Sebacinales_sp	UCL8_009172
20_650	Serendipita__EU554927__sample	Populus	Canada	present_in	SH1750151.08FU	k__Fungi;p__Basidiomycota;c__Agaricomycetes;o__Sebacinales;f__unidentified;g__unidentified;s__Sebacinales_sp	UCL8_009172
20_65	GQ907111	Scapania_irrigua	United_Kingdom	present_in	SH1750249.08FU	k__Fungi;p__Basidiomycota;c__Agaricomycetes;o__Sebacinales;f__Serendipitaceae;g__Serendipita;s__Serendipita_sp	UCL8_009172
20_649	Serendipita__EU554901__sample	Populus	Canada	present_in	SH1750151.08FU	k__Fungi;p__Basidiomycota;c__Agaricomycetes;o__Sebacinales;f__unidentified;g__unidentified;s__Sebacinales_sp	UCL8_009172
20_648	Serendipita__EU554899__sample	Populus	Canada	new_sh_in	212	k__Fungi;p__Basidiomycota;c__Agaricomycetes;o__Sebacinales	UCL8_009172
20_647	Serendipita__EU554893__sample	Populus	Canada	present_in	SH1750151.08FU	k__Fungi;p__Basidiomycota;c__Agaricomycetes;o__Sebacinales;f__unidentified;g__unidentified;s__Sebacinales_sp	UCL8_009172
20_646	Serendipita__EU554869__sample	Populus	Canada	duplicate_of_Serendipita__EU554682__sample|Populus|Canada	SH1750151.08FU	k__Fungi;p__Basidiomycota;c__Agaricomycetes;o__Sebacinales;f__unidentified;g__unidentified;s__Sebacinales_sp	UCL8_009172
20_645	Serendipita__EU554697__sample	Populus	Canada	present_in	SH1750151.08FU	k__Fungi;p__Basidiomycota;c__Agaricomycetes;o__Sebacinales;f__unidentified;g__unidentified;s__Sebacinales_sp	UCL8_009172
20_644	Serendipita__EU554682__sample	Populus	Canada	present_in	SH1750151.08FU	k__Fungi;p__Basidiomycota;c__Agaricomycetes;o__Sebacinales;f__unidentified;g__unidentified;s__Sebacinales_sp	UCL8_009172
20_643	Serendipita__EF445414__sample	Calluna_vulgaris	United_Kingdom	present_in	SH1750170.08FU	k__Fungi;p__Basidiomycota;c__Agaricomycetes;o__Sebacinales;f__Serendipitaceae;g__Serendipita;s__Serendipita_sp	UCL8_009172
20_642	Serendipita__AB669670	Pyrola_asarifolia	Japan	duplicate_of_Serendipita__AB669666__sample|Pyrola_asarifolia|Japan	SH1750149.08FU	k__Fungi;p__Basidiomycota;c__Agaricomycetes;o__Sebacinales;f__Serendipitaceae;g__Serendipita;s__Serendipita_sp	UCL8_009172
20_641	Serendipita__AB669669	Pyrola_asarifolia	Japan	duplicate_of_Serendipita__AB669666__sample|Pyrola_asarifolia|Japan	SH1750149.08FU	k__Fungi;p__Basidiomycota;c__Agaricomycetes;o__Sebacinales;f__Serendipitaceae;g__Serendipita;s__Serendipita_sp	UCL8_009172
20_640	Serendipita__AB669668	Pyrola_asarifolia	Japan	duplicate_of_Serendipita__AB669666__sample|Pyrola_asarifolia|Japan	SH1750149.08FU	k__Fungi;p__Basidiomycota;c__Agaricomycetes;o__Sebacinales;f__Serendipitaceae;g__Serendipita;s__Serendipita_sp	UCL8_009172
20_64	FN663821	Vaccinium_poasanum	Panama	present_in	SH1750177.08FU	k__Fungi;p__Basidiomycota;c__Agaricomycetes;o__Sebacinales;f__unidentified;g__unidentified;s__Sebacinales_sp	UCL8_009172
20_639	Serendipita__AB669667__sample	Pyrola_asarifolia	Japan	duplicate_of_Serendipita__AB669666__sample|Pyrola_asarifolia|Japan	SH1750149.08FU	k__Fungi;p__Basidiomycota;c__Agaricomycetes;o__Sebacinales;f__Serendipitaceae;g__Serendipita;s__Serendipita_sp	UCL8_009172
20_638	Serendipita__AB669666__sample	Pyrola_asarifolia	Japan	present_in	SH1750149.08FU	k__Fungi;p__Basidiomycota;c__Agaricomycetes;o__Sebacinales;f__Serendipitaceae;g__Serendipita;s__Serendipita_sp	UCL8_009172
20_637	Sebacinales__AB605661__sample	Platanthera_minor	Japan	present_in	SH1750324.08FU	k__Fungi;p__Basidiomycota;c__Agaricomycetes;o__Sebacinales;f__unidentified;g__unidentified;s__Sebacinales_sp	UCL8_009172
20_636	Sebacina__UDB004797__L4488	Brachystegia_longifolia	Zambia	present_in	SH1731092.08FU	k__Fungi;p__Basidiomycota;c__Agaricomycetes;o__Sebacinales;f__Sebacinaceae;g__Sebacina;s__Sebacina_sp	UCL8_007582
20_635	MT423704			new_singleton_in	s187	k__Fungi;p__Basidiomycota;c__Agaricomycetes;o__Sebacinales	UCL8_005845
20_634	MG707411	Pleione	China	new_singleton_in	s186	k__Fungi;p__Basidiomycota;c__Agaricomycetes;o__Sebacinales	UCL8_005845
20_633	MG707398	Pleione	China	new_singleton_in	s185	k__Fungi;p__Basidiomycota;c__Agaricomycetes;o__Sebacinales	UCL8_009172
20_632	KU144660	Rhododendron_sp.	China	present_in	SH1750326.08FU	k__Fungi;p__Basidiomycota;c__Agaricomycetes;o__Sebacinales;f__unidentified;g__unidentified;s__Sebacinales_sp	UCL8_009172
20_631	JX998815	Epidendrum_firmum	Costa_Rica	new_singleton_in	s184	k__Fungi;p__Basidiomycota;c__Agaricomycetes;o__Sebacinales	UCL8_005845
20_630	JX998786	Epidendrum_firmum	Costa_Rica	present_in	SH1709077.08FU	k__Fungi;p__Basidiomycota;c__Agaricomycetes;o__Sebacinales;f__Serendipitaceae;g__unidentified;s__Serendipitaceae_sp	UCL8_005845
20_63	FN663791	Cavendishia_bracteata	Panama	present_in	SH1750168.08FU	k__Fungi;p__Basidiomycota;c__Agaricomycetes;o__Sebacinales;f__unidentified;g__unidentified;s__Sebacinales_sp	UCL8_009172
20_629	JX998785	Epidendrum_firmum	Costa_Rica	present_in	SH1709077.08FU	k__Fungi;p__Basidiomycota;c__Agaricomycetes;o__Sebacinales;f__Serendipitaceae;g__unidentified;s__Serendipitaceae_sp	UCL8_005845
20_628	JX317185	Hoffmannseggella_cinnabarina	Brazil	present_in	SH1717787.08FU	k__Fungi;p__Basidiomycota;c__Agaricomycetes;o__Sebacinales;f__Serendipitaceae;g__unidentified;s__Serendipitaceae_sp	UCL8_006626
20_627	JX317173	Hoffmannseggella_cinnabarina	Brazil	present_in	SH1717787.08FU	k__Fungi;p__Basidiomycota;c__Agaricomycetes;o__Sebacinales;f__Serendipitaceae;g__unidentified;s__Serendipitaceae_sp	UCL8_006626
20_626	JQ994472	Piperia_yadonii	Unspecified	present_in	SH1709077.08FU	k__Fungi;p__Basidiomycota;c__Agaricomycetes;o__Sebacinales;f__Serendipitaceae;g__unidentified;s__Serendipitaceae_sp	UCL8_005845
20_625	JQ994461	Piperia_yadonii	Unspecified	present_in	SH1709114.08FU	k__Fungi;p__Basidiomycota;c__Agaricomycetes;o__Sebacinales;f__Sebacinaceae;g__unidentified;s__Sebacinaceae_sp	UCL8_005845
20_624	JQ420994	Knautia_dipsacifolia	Germany	present_in	SH1750247.08FU	k__Fungi;p__Basidiomycota;c__Agaricomycetes;o__Sebacinales;f__Serendipitaceae;g__Serendipita;s__Serendipita_sp	UCL8_009172
20_623	JF960766		Australia	present_in	SH1731093.08FU	k__Fungi;p__Basidiomycota;c__Agaricomycetes;o__Sebacinales;f__Sebacinaceae;g__Sebacina;s__Sebacina_sp	UCL8_007582
20_622	JF691443	Orchidaceae	Réunion	present_in	SH1709130.08FU	k__Fungi;p__Basidiomycota;c__Agaricomycetes;o__Sebacinales;f__Serendipitaceae;g__unidentified;s__Serendipitaceae_sp	UCL8_005845
20_621	JF691028	Orchidaceae	Réunion	present_in	SH1709131.08FU	k__Fungi;p__Basidiomycota;c__Agaricomycetes;o__Sebacinales;f__unidentified;g__unidentified;s__Sebacinales_sp	UCL8_005845
20_620	HM451832	orchid	Ecuador	duplicate_of_HM451800|orchid|Ecuador	SH1709089.08FU	k__Fungi;p__Basidiomycota;c__Agaricomycetes;o__Sebacinales;f__unidentified;g__unidentified;s__Sebacinales_sp	UCL8_005845
20_62	FN663766	Cavendishia_axillaris	Panama	new_sh_in	198	k__Fungi;p__Basidiomycota;c__Agaricomycetes;o__Sebacinales	UCL8_009172
20_619	HM451822	orchid	Ecuador	duplicate_of_HM451800|orchid|Ecuador	SH1709089.08FU	k__Fungi;p__Basidiomycota;c__Agaricomycetes;o__Sebacinales;f__unidentified;g__unidentified;s__Sebacinales_sp	UCL8_005845
20_618	HM451821	orchid	Ecuador	duplicate_of_HM451800|orchid|Ecuador	SH1709089.08FU	k__Fungi;p__Basidiomycota;c__Agaricomycetes;o__Sebacinales;f__unidentified;g__unidentified;s__Sebacinales_sp	UCL8_005845
20_617	HM451820	orchid	Ecuador	present_in	SH1709115.08FU	k__Fungi;p__Basidiomycota;c__Agaricomycetes;o__Sebacinales;f__unidentified;g__unidentified;s__Sebacinales_sp	UCL8_005845
20_616	HM451801	orchid	Ecuador	duplicate_of_HM451800|orchid|Ecuador	SH1709089.08FU	k__Fungi;p__Basidiomycota;c__Agaricomycetes;o__Sebacinales;f__unidentified;g__unidentified;s__Sebacinales_sp	UCL8_005845
20_615	HM451800	orchid	Ecuador	present_in	SH1709089.08FU	k__Fungi;p__Basidiomycota;c__Agaricomycetes;o__Sebacinales;f__unidentified;g__unidentified;s__Sebacinales_sp	UCL8_005845
20_614	HF947902	Vaccinium_macrocarpon	Ireland	present_in	SH1750170.08FU	k__Fungi;p__Basidiomycota;c__Agaricomycetes;o__Sebacinales;f__Serendipitaceae;g__Serendipita;s__Serendipita_sp	UCL8_009172
20_613	GQ907148	Tritomaria_quinquedentata	Ireland	duplicate_of_GQ907105|Lophozia_excisa|United_Kingdom	SH1750156.08FU	k__Fungi;p__Basidiomycota;c__Agaricomycetes;o__Sebacinales;f__Serendipitaceae;g__Serendipita;s__Serendipita_sp	UCL8_009172
20_612	GQ907129	Barbilophozia_floerkei	United_Kingdom	present_in	SH1750156.08FU	k__Fungi;p__Basidiomycota;c__Agaricomycetes;o__Sebacinales;f__Serendipitaceae;g__Serendipita;s__Serendipita_sp	UCL8_009172
20_611	GQ907123	Lophozia_longidens	United_Kingdom	present_in	SH1750325.08FU	k__Fungi;p__Basidiomycota;c__Agaricomycetes;o__Sebacinales;f__Serendipitaceae;g__Serendipita;s__Serendipita_sp	UCL8_009172
20_610	GQ907117	Lophozia_longidens	United_Kingdom	present_in	SH1750156.08FU	k__Fungi;p__Basidiomycota;c__Agaricomycetes;o__Sebacinales;f__Serendipitaceae;g__Serendipita;s__Serendipita_sp	UCL8_009172
20_61	FN663762	Cavendishia_axillaris	Panama	present_in	SH1750159.08FU	k__Fungi;p__Basidiomycota;c__Agaricomycetes;o__Sebacinales;f__unidentified;g__unidentified;s__Sebacinales_sp	UCL8_009172
20_609	GQ907105	Lophozia_excisa	United_Kingdom	present_in	SH1750156.08FU	k__Fungi;p__Basidiomycota;c__Agaricomycetes;o__Sebacinales;f__Serendipitaceae;g__Serendipita;s__Serendipita_sp	UCL8_009172
20_608	GQ907096	Lophozia_excisa	United_Kingdom	present_in	SH1750156.08FU	k__Fungi;p__Basidiomycota;c__Agaricomycetes;o__Sebacinales;f__Serendipitaceae;g__Serendipita;s__Serendipita_sp	UCL8_009172
20_607	FN663862	Vaccinium_ovatum	United_States	duplicate_of_FN663835|Vaccinium_floribundum|Panama	SH1750161.08FU	k__Fungi;p__Basidiomycota;c__Agaricomycetes;o__Sebacinales;f__Serendipitaceae;g__unidentified;s__Serendipitaceae_sp	UCL8_009172
20_606	FN663861	Vaccinium_ovatum	United_States	duplicate_of_FN663835|Vaccinium_floribundum|Panama	SH1750161.08FU	k__Fungi;p__Basidiomycota;c__Agaricomycetes;o__Sebacinales;f__Serendipitaceae;g__unidentified;s__Serendipitaceae_sp	UCL8_009172
20_605	FN663854	Vaccinium_ovalifolium	United_States	duplicate_of_FN663835|Vaccinium_floribundum|Panama	SH1750161.08FU	k__Fungi;p__Basidiomycota;c__Agaricomycetes;o__Sebacinales;f__Serendipitaceae;g__unidentified;s__Serendipitaceae_sp	UCL8_009172
20_604	FN663853	Vaccinium_ovalifolium	United_States	duplicate_of_FN663835|Vaccinium_floribundum|Panama	SH1750161.08FU	k__Fungi;p__Basidiomycota;c__Agaricomycetes;o__Sebacinales;f__Serendipitaceae;g__unidentified;s__Serendipitaceae_sp	UCL8_009172
20_603	FN663836	Vaccinium_floribundum	Panama	present_in	SH1750161.08FU	k__Fungi;p__Basidiomycota;c__Agaricomycetes;o__Sebacinales;f__Serendipitaceae;g__unidentified;s__Serendipitaceae_sp	UCL8_009172
20_602	FN663835	Vaccinium_floribundum	Panama	present_in	SH1750161.08FU	k__Fungi;p__Basidiomycota;c__Agaricomycetes;o__Sebacinales;f__Serendipitaceae;g__unidentified;s__Serendipitaceae_sp	UCL8_009172
20_601	FN663716	Gaultheria_erecta	Ecuador	duplicate_of_FN663709|Gaultheria_erecta|Ecuador	SH1750163.08FU	k__Fungi;p__Basidiomycota;c__Agaricomycetes;o__Sebacinales;f__Serendipitaceae;g__unidentified;s__Serendipitaceae_sp	UCL8_009172
20_600	FN663715	Gaultheria_erecta	Ecuador	duplicate_of_FN663709|Gaultheria_erecta|Ecuador	SH1750163.08FU	k__Fungi;p__Basidiomycota;c__Agaricomycetes;o__Sebacinales;f__Serendipitaceae;g__unidentified;s__Serendipitaceae_sp	UCL8_009172
20_60	FN663746	Sphyrospermum_cordifolium	Panama	present_in	SH1750177.08FU	k__Fungi;p__Basidiomycota;c__Agaricomycetes;o__Sebacinales;f__unidentified;g__unidentified;s__Sebacinales_sp	UCL8_009172
20_6	FN663760	Cavendishia_quereme	Panama	present_in	SH1714385.08FU	k__Fungi;p__Basidiomycota;c__Agaricomycetes;o__Sebacinales;f__Serendipitaceae;g__unidentified;s__Serendipitaceae_sp	UCL8_006405
20_599	FN663714	Gaultheria_erecta	Ecuador	duplicate_of_FN663709|Gaultheria_erecta|Ecuador	SH1750163.08FU	k__Fungi;p__Basidiomycota;c__Agaricomycetes;o__Sebacinales;f__Serendipitaceae;g__unidentified;s__Serendipitaceae_sp	UCL8_009172
20_598	FN663713	Gaultheria_erecta	Ecuador	duplicate_of_FN663709|Gaultheria_erecta|Ecuador	SH1750163.08FU	k__Fungi;p__Basidiomycota;c__Agaricomycetes;o__Sebacinales;f__Serendipitaceae;g__unidentified;s__Serendipitaceae_sp	UCL8_009172
20_597	FN663712	Gaultheria_erecta	Ecuador	duplicate_of_FN663709|Gaultheria_erecta|Ecuador	SH1750163.08FU	k__Fungi;p__Basidiomycota;c__Agaricomycetes;o__Sebacinales;f__Serendipitaceae;g__unidentified;s__Serendipitaceae_sp	UCL8_009172
20_596	FN663711	Gaultheria_erecta	Ecuador	duplicate_of_FN663709|Gaultheria_erecta|Ecuador	SH1750163.08FU	k__Fungi;p__Basidiomycota;c__Agaricomycetes;o__Sebacinales;f__Serendipitaceae;g__unidentified;s__Serendipitaceae_sp	UCL8_009172
20_595	FN663710	Gaultheria_erecta	Ecuador	duplicate_of_FN663709|Gaultheria_erecta|Ecuador	SH1750163.08FU	k__Fungi;p__Basidiomycota;c__Agaricomycetes;o__Sebacinales;f__Serendipitaceae;g__unidentified;s__Serendipitaceae_sp	UCL8_009172
20_594	FN663709	Gaultheria_erecta	Ecuador	present_in	SH1750163.08FU	k__Fungi;p__Basidiomycota;c__Agaricomycetes;o__Sebacinales;f__Serendipitaceae;g__unidentified;s__Serendipitaceae_sp	UCL8_009172
20_593	FJ378743	Kobresia	China	present_in	SH1750220.08FU	k__Fungi;p__Basidiomycota;c__Agaricomycetes;o__Sebacinales;f__Sebacinaceae;g__unidentified;s__Sebacinaceae_sp	UCL8_009172
20_592	EU909229	Riccardia_palmata	Germany	present_in	SH1709129.08FU	k__Fungi;p__Basidiomycota;c__Agaricomycetes;o__Sebacinales;f__Serendipitaceae;g__Serendipita;s__Serendipita_sp	UCL8_005845
20_591	EU625974	Gaultheria	Ecuador	duplicate_of_EU625973|Gaultheria|Ecuador	SH1750163.08FU	k__Fungi;p__Basidiomycota;c__Agaricomycetes;o__Sebacinales;f__Serendipitaceae;g__unidentified;s__Serendipitaceae_sp	UCL8_009172
20_590	EU625973	Gaultheria	Ecuador	present_in	SH1750163.08FU	k__Fungi;p__Basidiomycota;c__Agaricomycetes;o__Sebacinales;f__Serendipitaceae;g__unidentified;s__Serendipitaceae_sp	UCL8_009172
20_59	Sebacina__UDB004744__sample			present_in	SH1670328.08FU	k__Fungi;p__Basidiomycota;c__Agaricomycetes;o__Sebacinales;f__Sebacinaceae;g__Sebacina;s__Sebacina_sp	UCL8_001137
20_589	Serendipita__KP889740		Unspecified	present_in	SH1750322.08FU	k__Fungi;p__Basidiomycota;c__Agaricomycetes;o__Sebacinales;f__Serendipitaceae;g__Serendipita;s__Serendipita_sp	UCL8_009172
20_588	Serendipita__KC456900	Barbilophozia_hatcheri	Antarctica	new_sh_in	211	k__Fungi;p__Basidiomycota;c__Agaricomycetes;o__Sebacinales	UCL8_009172
20_587	Serendipita__KC456882	Barbilophozia_hatcheri	Antarctica	new_sh_in	211	k__Fungi;p__Basidiomycota;c__Agaricomycetes;o__Sebacinales	UCL8_009172
20_586	Serendipita__HQ850133	Rhododendron_decorum	China	present_in	SH1750188.08FU	k__Fungi;p__Basidiomycota;c__Agaricomycetes;o__Sebacinales;f__Serendipitaceae;g__Serendipita;s__Serendipita_sp	UCL8_009172
20_585	Serendipita__HQ850118__sample	Rhododendron_decorum	China	present_in	SH1750188.08FU	k__Fungi;p__Basidiomycota;c__Agaricomycetes;o__Sebacinales;f__Serendipitaceae;g__Serendipita;s__Serendipita_sp	UCL8_009172
20_584	Serendipita__HQ850111__sample	Rhododendron_decorum	China	present_in	SH1750188.08FU	k__Fungi;p__Basidiomycota;c__Agaricomycetes;o__Sebacinales;f__Serendipitaceae;g__Serendipita;s__Serendipita_sp	UCL8_009172
20_583	Serendipita__HQ850107__sample	Rhododendron_decorum	China	present_in	SH1750188.08FU	k__Fungi;p__Basidiomycota;c__Agaricomycetes;o__Sebacinales;f__Serendipitaceae;g__Serendipita;s__Serendipita_sp	UCL8_009172
20_582	Serendipita__AY587753__sample	Pinus_jeffreyi	United_States	present_in	SH1750252.08FU	k__Fungi;p__Basidiomycota;c__Agaricomycetes;o__Sebacinales;f__Serendipitaceae;g__Serendipita;s__Serendipita_sp	UCL8_009172
20_581	Sebacinales__UDB014813__Soil_sample	Pinus_sylvestris	China	present_in	SH1842421.08FU	k__Fungi;p__Basidiomycota;c__Agaricomycetes;o__Sebacinales;f__unidentified;g__unidentified;s__Sebacinales_sp	UCL8_013508
20_580	Sebacina__UDB025596__TU116816	Betula_pendula	Estonia	present_in	SH1670329.08FU	k__Fungi;p__Basidiomycota;c__Agaricomycetes;o__Sebacinales;f__Sebacinaceae;g__Sebacina;s__Sebacina_sp	UCL8_001137
20_58	KJ188515	Neottia_cordata	France	present_in	SH1750194.08FU	k__Fungi;p__Basidiomycota;c__Agaricomycetes;o__Sebacinales;f__Serendipitaceae;g__Serendipita;s__Serendipita_sp	UCL8_009172
20_579	MN918490			new_singleton_in	s183	k__Fungi;p__Basidiomycota;c__Agaricomycetes;o__Sebacinales	UCL8_006962
20_578	KU144658	Rhododendron_sp.	China	present_in	SH1750323.08FU	k__Fungi;p__Basidiomycota;c__Agaricomycetes;o__Sebacinales;f__unidentified;g__unidentified;s__Sebacinales_sp	UCL8_009172
20_577	KJ188501	Neottia_cordata	France	present_in	SH1709086.08FU	k__Fungi;p__Basidiomycota;c__Agaricomycetes;o__Sebacinales;f__Serendipitaceae;g__Serendipita;s__Serendipita_sp	UCL8_005845
20_576	KC140565	Epidendrum_firmum	Costa_Rica	duplicate_of_JX998794|Epidendrum_firmum|Costa_Rica	SH1709077.08FU	k__Fungi;p__Basidiomycota;c__Agaricomycetes;o__Sebacinales;f__Serendipitaceae;g__unidentified;s__Serendipitaceae_sp	UCL8_005845
20_575	JX998848	Epidendrum_firmum	Costa_Rica	present_in	SH1709077.08FU	k__Fungi;p__Basidiomycota;c__Agaricomycetes;o__Sebacinales;f__Serendipitaceae;g__unidentified;s__Serendipitaceae_sp	UCL8_005845
20_574	JX998831	Epidendrum_firmum	Costa_Rica	present_in	SH1709127.08FU	k__Fungi;p__Basidiomycota;c__Agaricomycetes;o__Sebacinales;f__unidentified;g__unidentified;s__Sebacinales_sp	UCL8_005845
20_573	JX998827	Epidendrum_firmum	Costa_Rica	duplicate_of_JX998796|Epidendrum_firmum|Costa_Rica	SH1709077.08FU	k__Fungi;p__Basidiomycota;c__Agaricomycetes;o__Sebacinales;f__Serendipitaceae;g__unidentified;s__Serendipitaceae_sp	UCL8_005845
20_572	JX998824	Epidendrum_firmum	Costa_Rica	present_in	SH1709077.08FU	k__Fungi;p__Basidiomycota;c__Agaricomycetes;o__Sebacinales;f__Serendipitaceae;g__unidentified;s__Serendipitaceae_sp	UCL8_005845
20_571	JX998821	Epidendrum_firmum	Costa_Rica	present_in	SH1709077.08FU	k__Fungi;p__Basidiomycota;c__Agaricomycetes;o__Sebacinales;f__Serendipitaceae;g__unidentified;s__Serendipitaceae_sp	UCL8_005845
20_570	JX998820	Epidendrum_firmum	Costa_Rica	present_in	SH1709077.08FU	k__Fungi;p__Basidiomycota;c__Agaricomycetes;o__Sebacinales;f__Serendipitaceae;g__unidentified;s__Serendipitaceae_sp	UCL8_005845
20_57	JX998835	Epidendrum_firmum	Costa_Rica	present_in	SH1709118.08FU	k__Fungi;p__Basidiomycota;c__Agaricomycetes;o__Sebacinales;f__unidentified;g__unidentified;s__Sebacinales_sp	UCL8_005845
20_569	JX998819	Epidendrum_firmum	Costa_Rica	present_in	SH1709077.08FU	k__Fungi;p__Basidiomycota;c__Agaricomycetes;o__Sebacinales;f__Serendipitaceae;g__unidentified;s__Serendipitaceae_sp	UCL8_005845
20_568	JX998814	Epidendrum_firmum	Costa_Rica	present_in	SH1709077.08FU	k__Fungi;p__Basidiomycota;c__Agaricomycetes;o__Sebacinales;f__Serendipitaceae;g__unidentified;s__Serendipitaceae_sp	UCL8_005845
20_567	JX998812	Epidendrum_firmum	Costa_Rica	present_in	SH1709128.08FU	k__Fungi;p__Basidiomycota;c__Agaricomycetes;o__Sebacinales;f__unidentified;g__unidentified;s__Sebacinales_sp	UCL8_005845
20_566	JX998811	Epidendrum_firmum	Costa_Rica	present_in	SH1709077.08FU	k__Fungi;p__Basidiomycota;c__Agaricomycetes;o__Sebacinales;f__Serendipitaceae;g__unidentified;s__Serendipitaceae_sp	UCL8_005845
20_5650	Sebacina__EF195564__sample	Pseudotsuga_menziesii	Germany	present_in	SH1800249.08FU	k__Fungi;p__Basidiomycota;c__Agaricomycetes;o__Sebacinales;f__Sebacinaceae;g__Sebacina;s__Sebacina_sp	UCL8_010859
20_565	JX998810	Epidendrum_firmum	Costa_Rica	present_in	SH1709077.08FU	k__Fungi;p__Basidiomycota;c__Agaricomycetes;o__Sebacinales;f__Serendipitaceae;g__unidentified;s__Serendipitaceae_sp	UCL8_005845
20_5649	MT766765	Caladenia_anthracina	Australia	new_sh_in	236	k__Fungi;p__Basidiomycota;c__Agaricomycetes;o__Sebacinales	UCL8_006576
20_5648	FN663641	Disterigma_alaternoides	Ecuador	present_in	SH1709078.08FU	k__Fungi;p__Basidiomycota;c__Agaricomycetes;o__Sebacinales;f__Serendipitaceae;g__unidentified;s__Serendipitaceae_sp	UCL8_005845
20_5647	MT766735	Pheladenia_deformis	Australia	present_in	SH1716162.08FU	k__Fungi;p__Basidiomycota;c__Agaricomycetes;o__Sebacinales;f__Serendipitaceae;g__Serendipita;s__Serendipita_sp	UCL8_006576
20_5646	MT766734	Pheladenia_deformis	Australia	present_in	SH1716162.08FU	k__Fungi;p__Basidiomycota;c__Agaricomycetes;o__Sebacinales;f__Serendipitaceae;g__Serendipita;s__Serendipita_sp	UCL8_006576
20_5645	MT766731	Pheladenia_deformis	Australia	present_in	SH1716194.08FU	k__Fungi;p__Basidiomycota;c__unidentified;o__unidentified;f__unidentified;g__unidentified;s__Basidiomycota_sp	UCL8_006576
20_5644	MT766759	Caladenia_carnea	Australia	new_singleton_in	s267	k__Fungi;p__Basidiomycota;c__Agaricomycetes;o__Sebacinales	UCL8_007731
20_5643	MT766743	Pheladenia_deformis	Australia	present_in	SH1716162.08FU	k__Fungi;p__Basidiomycota;c__Agaricomycetes;o__Sebacinales;f__Serendipitaceae;g__Serendipita;s__Serendipita_sp	UCL8_006576
20_5642	MT766742	Pheladenia_deformis	Australia	present_in	SH1716162.08FU	k__Fungi;p__Basidiomycota;c__Agaricomycetes;o__Sebacinales;f__Serendipitaceae;g__Serendipita;s__Serendipita_sp	UCL8_006576
20_5641	MT766739	Pheladenia_deformis	Australia	present_in	SH1716162.08FU	k__Fungi;p__Basidiomycota;c__Agaricomycetes;o__Sebacinales;f__Serendipitaceae;g__Serendipita;s__Serendipita_sp	UCL8_006576
20_5640	MT766738	Pheladenia_deformis	Australia	present_in	SH1716162.08FU	k__Fungi;p__Basidiomycota;c__Agaricomycetes;o__Sebacinales;f__Serendipitaceae;g__Serendipita;s__Serendipita_sp	UCL8_006576
20_564	JX998807	Epidendrum_firmum	Costa_Rica	present_in	SH1709077.08FU	k__Fungi;p__Basidiomycota;c__Agaricomycetes;o__Sebacinales;f__Serendipitaceae;g__unidentified;s__Serendipitaceae_sp	UCL8_005845
20_5639	MT766737	Pheladenia_deformis	Australia	present_in	SH1716162.08FU	k__Fungi;p__Basidiomycota;c__Agaricomycetes;o__Sebacinales;f__Serendipitaceae;g__Serendipita;s__Serendipita_sp	UCL8_006576
20_5638	MT766736	Pheladenia_deformis	Australia	present_in	SH1716162.08FU	k__Fungi;p__Basidiomycota;c__Agaricomycetes;o__Sebacinales;f__Serendipitaceae;g__Serendipita;s__Serendipita_sp	UCL8_006576
20_5637	MT766733	Pheladenia_deformis	Australia	present_in	SH1716193.08FU	k__Fungi;p__Basidiomycota;c__unidentified;o__unidentified;f__unidentified;g__unidentified;s__Basidiomycota_sp	UCL8_006576
20_5636	MT766730	Pheladenia_deformis	Australia	present_in	SH1716162.08FU	k__Fungi;p__Basidiomycota;c__Agaricomycetes;o__Sebacinales;f__Serendipitaceae;g__Serendipita;s__Serendipita_sp	UCL8_006576
20_5635	MT766729	Pheladenia_deformis	Australia	present_in	SH1716162.08FU	k__Fungi;p__Basidiomycota;c__Agaricomycetes;o__Sebacinales;f__Serendipitaceae;g__Serendipita;s__Serendipita_sp	UCL8_006576
20_5634	MT766728	Pheladenia_deformis	Australia	present_in	SH1716162.08FU	k__Fungi;p__Basidiomycota;c__Agaricomycetes;o__Sebacinales;f__Serendipitaceae;g__Serendipita;s__Serendipita_sp	UCL8_006576
20_5633	MT766727	Pheladenia_deformis	Australia	present_in	SH1716162.08FU	k__Fungi;p__Basidiomycota;c__Agaricomycetes;o__Sebacinales;f__Serendipitaceae;g__Serendipita;s__Serendipita_sp	UCL8_006576
20_5632	MT766726	Pheladenia_deformis	Australia	present_in	SH1716162.08FU	k__Fungi;p__Basidiomycota;c__Agaricomycetes;o__Sebacinales;f__Serendipitaceae;g__Serendipita;s__Serendipita_sp	UCL8_006576
20_5631	MT766725	Pheladenia_deformis	Australia	present_in	SH1716162.08FU	k__Fungi;p__Basidiomycota;c__Agaricomycetes;o__Sebacinales;f__Serendipitaceae;g__Serendipita;s__Serendipita_sp	UCL8_006576
20_5630	MT766724	Pheladenia_deformis	Australia	present_in	SH1716162.08FU	k__Fungi;p__Basidiomycota;c__Agaricomycetes;o__Sebacinales;f__Serendipitaceae;g__Serendipita;s__Serendipita_sp	UCL8_006576
20_563	JX998806	Epidendrum_firmum	Costa_Rica	present_in	SH1709077.08FU	k__Fungi;p__Basidiomycota;c__Agaricomycetes;o__Sebacinales;f__Serendipitaceae;g__unidentified;s__Serendipitaceae_sp	UCL8_005845
20_5629	MT766722	Pheladenia_deformis	Australia	present_in	SH1716162.08FU	k__Fungi;p__Basidiomycota;c__Agaricomycetes;o__Sebacinales;f__Serendipitaceae;g__Serendipita;s__Serendipita_sp	UCL8_006576
20_5628	MT766720	Pheladenia_deformis	Australia	present_in	SH1716162.08FU	k__Fungi;p__Basidiomycota;c__Agaricomycetes;o__Sebacinales;f__Serendipitaceae;g__Serendipita;s__Serendipita_sp	UCL8_006576
20_5627	MT766719	Pheladenia_deformis	Australia	present_in	SH1716162.08FU	k__Fungi;p__Basidiomycota;c__Agaricomycetes;o__Sebacinales;f__Serendipitaceae;g__Serendipita;s__Serendipita_sp	UCL8_006576
20_5626	KF477031		Unspecified	present_in	SH1731003.08FU	k__Fungi;p__Basidiomycota;c__Agaricomycetes;o__Sebacinales;f__Sebacinaceae;g__Sebacina;s__Sebacina_sp	UCL8_007582
20_5625	MT766741	Pheladenia_deformis	Australia	present_in	SH1716162.08FU	k__Fungi;p__Basidiomycota;c__Agaricomycetes;o__Sebacinales;f__Serendipitaceae;g__Serendipita;s__Serendipita_sp	UCL8_006576
20_5624	MT766740	Pheladenia_deformis	Australia	present_in	SH1716162.08FU	k__Fungi;p__Basidiomycota;c__Agaricomycetes;o__Sebacinales;f__Serendipitaceae;g__Serendipita;s__Serendipita_sp	UCL8_006576
20_5623	MT766723	Pheladenia_deformis	Australia	present_in	SH1716162.08FU	k__Fungi;p__Basidiomycota;c__Agaricomycetes;o__Sebacinales;f__Serendipitaceae;g__Serendipita;s__Serendipita_sp	UCL8_006576
20_5622	MT766721	Pheladenia_deformis	Australia	present_in	SH1716162.08FU	k__Fungi;p__Basidiomycota;c__Agaricomycetes;o__Sebacinales;f__Serendipitaceae;g__Serendipita;s__Serendipita_sp	UCL8_006576
20_5621	MT766732	Pheladenia_deformis	Australia	present_in	SH1716162.08FU	k__Fungi;p__Basidiomycota;c__Agaricomycetes;o__Sebacinales;f__Serendipitaceae;g__Serendipita;s__Serendipita_sp	UCL8_006576
20_5620	LC219782		Japan	present_in	SH1668385.08FU	k__Fungi;p__Basidiomycota;c__Agaricomycetes;o__Sebacinales;f__Sebacinaceae;g__Sebacina;s__Sebacina_sp	UCL8_000833
20_562	JX998805	Epidendrum_firmum	Costa_Rica	present_in	SH1709077.08FU	k__Fungi;p__Basidiomycota;c__Agaricomycetes;o__Sebacinales;f__Serendipitaceae;g__unidentified;s__Serendipitaceae_sp	UCL8_005845
20_5619	KX185542	Epidendrum_sp.	Unspecified	present_in	SH1685167.08FU	k__Fungi;p__Basidiomycota;c__Agaricomycetes;o__Sebacinales;f__unidentified;g__unidentified;s__Sebacinales_sp	UCL8_003734
20_5618	MT766621	Caladenia_tentaculata	Australia	new_singleton_in	s266	k__Fungi;p__Basidiomycota;c__Agaricomycetes;o__Sebacinales	UCL8_006576
20_5617	MT755743	Caladenia_audasii	Australia	duplicate_of_MT755742|Caladenia_audasii|Australia	236	k__Fungi;p__Basidiomycota;c__Agaricomycetes;o__Sebacinales	UCL8_006576
20_5616	MT755742	Caladenia_audasii	Australia	new_sh_in	236	k__Fungi;p__Basidiomycota;c__Agaricomycetes;o__Sebacinales	UCL8_006576
20_5615	MT766808	Caladenia_campbellii	Australia	new_sh_in	236	k__Fungi;p__Basidiomycota;c__Agaricomycetes;o__Sebacinales	UCL8_006576
20_5614	JF495175	Fagus_sylvatica	Germany	present_in	SH1731002.08FU	k__Fungi;p__Basidiomycota;c__Agaricomycetes;o__Sebacinales;f__Sebacinaceae;g__Sebacina;s__Sebacina_sp	UCL8_007582
20_5613	Serendipitaceae__GQ996360__sample	Caladenia_fragrantissima	Australia	present_in	SH1716173.08FU	k__Fungi;p__Basidiomycota;c__Agaricomycetes;o__Sebacinales;f__Serendipitaceae;g__unidentified;s__Serendipitaceae_sp	UCL8_006576
20_5612	MT766819	Caladenia_clavigera	Australia	duplicate_of_MT766803|Caladenia_dienema|Australia	236	k__Fungi;p__Basidiomycota;c__Agaricomycetes;o__Sebacinales	UCL8_006576
20_5611	MT766818	Caladenia_clavigera	Australia	duplicate_of_MT766803|Caladenia_dienema|Australia	236	k__Fungi;p__Basidiomycota;c__Agaricomycetes;o__Sebacinales	UCL8_006576
20_5610	MT766803	Caladenia_dienema	Australia	new_sh_in	236	k__Fungi;p__Basidiomycota;c__Agaricomycetes;o__Sebacinales	UCL8_006576
20_561	JX998803	Epidendrum_firmum	Costa_Rica	present_in	SH1709077.08FU	k__Fungi;p__Basidiomycota;c__Agaricomycetes;o__Sebacinales;f__Serendipitaceae;g__unidentified;s__Serendipitaceae_sp	UCL8_005845
20_5609	Serendipitaceae__GQ996351__sample	Caladenia_tentaculata	Australia	present_in	SH1716164.08FU	k__Fungi;p__Basidiomycota;c__Agaricomycetes;o__Sebacinales;f__Serendipitaceae;g__unidentified;s__Serendipitaceae_sp	UCL8_006576
20_5608	KU924645	Alnus_glutinosa	France	duplicate_of_KU924639|Alnus_glutinosa|France	SH1731004.08FU	k__Fungi;p__Basidiomycota;c__Agaricomycetes;o__Sebacinales;f__Sebacinaceae;g__Sebacina;s__Sebacina_sp	UCL8_007582
20_5607	KU924643	Alnus_glutinosa	France	duplicate_of_KU924639|Alnus_glutinosa|France	SH1731004.08FU	k__Fungi;p__Basidiomycota;c__Agaricomycetes;o__Sebacinales;f__Sebacinaceae;g__Sebacina;s__Sebacina_sp	UCL8_007582
20_5606	KU924639	Alnus_glutinosa	France	present_in	SH1731004.08FU	k__Fungi;p__Basidiomycota;c__Agaricomycetes;o__Sebacinales;f__Sebacinaceae;g__Sebacina;s__Sebacina_sp	UCL8_007582
20_5605	MT766898	Caladenia_latifolia	Australia	present_in	SH1716204.08FU	k__Fungi;p__Basidiomycota;c__Agaricomycetes;o__Sebacinales;f__unidentified;g__unidentified;s__Sebacinales_sp	UCL8_006576
20_5604	Sebacina__UDB005037__sample	Populus	Estonia	present_in	SH1731024.08FU	k__Fungi;p__Basidiomycota;c__Agaricomycetes;o__Sebacinales;f__Sebacinaceae;g__Sebacina;s__Sebacina_sp	UCL8_007582
20_5603	Sebacina__AB506976	Cymbidium_macrorhizon	Japan	present_in	SH1731090.08FU	k__Fungi;p__Basidiomycota;c__Agaricomycetes;o__Sebacinales;f__Sebacinaceae;g__Sebacina;s__Sebacina_sp	UCL8_007582
20_5602	MT766620	Caladenia_xanthochila	Australia	present_in	SH1732756.08FU	k__Fungi;p__Basidiomycota;c__Agaricomycetes;o__Sebacinales;f__Serendipitaceae;g__Serendipita;s__Serendipita_sp	UCL8_007731
20_5601	MT766869	Ericksonella_saccharata	Australia	new_singleton_in	s265	k__Fungi;p__Basidiomycota;c__Agaricomycetes;o__Sebacinales	UCL8_007731
20_5600	MN265711	Abies_alba	Slovenia	present_in	SH1731028.08FU	k__Fungi;p__Basidiomycota;c__Agaricomycetes;o__Sebacinales;f__Sebacinaceae;g__Sebacina;s__Sebacina_incrustans	UCL8_007582
20_560	JX998802	Epidendrum_firmum	Costa_Rica	present_in	SH1709077.08FU	k__Fungi;p__Basidiomycota;c__Agaricomycetes;o__Sebacinales;f__Serendipitaceae;g__unidentified;s__Serendipitaceae_sp	UCL8_005845
20_56	JX317446	Hadrolaelia_jongheana	Brazil	present_in	SH1717791.08FU	k__Fungi;p__Basidiomycota;c__Agaricomycetes;o__Sebacinales;f__Sebacinaceae;g__unidentified;s__Sebacinaceae_sp	UCL8_006626
20_5599	Exidiopsis_grisea__AB871765		Japan	present_in	SH1730261.08FU	k__Fungi;p__Basidiomycota;c__Agaricomycetes;o__Sebacinales;f__Sebacinaceae;g__Sebacina;s__Sebacina_grisea	UCL8_007529
20_5598	KF041344	Abies_religiosa	Mexico	present_in	SH1724496.08FU	k__Fungi;p__Basidiomycota;c__Agaricomycetes;o__Sebacinales;f__Sebacinaceae;g__Helvellosebacina;s__Helvellosebacina_sp	UCL8_007146
20_5597	Sebacina__AB506975	Cymbidium_macrorhizon	Japan	present_in	SH1731090.08FU	k__Fungi;p__Basidiomycota;c__Agaricomycetes;o__Sebacinales;f__Sebacinaceae;g__Sebacina;s__Sebacina_sp	UCL8_007582
20_5596	MT766778	Caladenia_alata	Australia	new_sh_in	265	k__Fungi;p__Basidiomycota;c__Agaricomycetes;o__Sebacinales	UCL8_006576
20_5595	Sebacina__KT200575	Asteropeia_mcphersonii	Madagascar	present_in	SH1682232.08FU	k__Fungi;p__Basidiomycota;c__Agaricomycetes;o__Sebacinales;f__Sebacinaceae;g__Sebacina;s__Sebacina_sp	UCL8_003407
20_5594	MT766758	Caladenia_carnea	Australia	present_in	SH1732759.08FU	k__Fungi;p__Basidiomycota;c__Agaricomycetes;o__Sebacinales;f__Sebacinaceae;g__Sebacina;s__Sebacina_sp	UCL8_007731
20_5593	KF041431	Abies_religiosa	Mexico	present_in	SH1672831.08FU	k__Fungi;p__Basidiomycota;c__Agaricomycetes;o__Sebacinales;f__Sebacinaceae;g__Sebacina;s__Sebacina_sp	UCL8_001587
20_5592	MN265693	Abies_alba	Slovenia	present_in	SH1707033.08FU	k__Fungi;p__Basidiomycota;c__Agaricomycetes;o__Sebacinales;f__Sebacinaceae;g__Sebacina;s__Sebacina_sp	UCL8_005549
20_5591	MH836327		Finland	present_in	SH1701923.08FU	k__Fungi;p__Basidiomycota;c__Agaricomycetes;o__Sebacinales;f__Sebacinaceae;g__Craterocolla;s__Craterocolla_cerasi	UCL8_004916
20_5590	MT766744	Caladenia_robinsonii	Australia	new_sh_in	236	k__Fungi;p__Basidiomycota;c__Agaricomycetes;o__Sebacinales	UCL8_006576
20_559	JX998801	Epidendrum_firmum	Costa_Rica	present_in	SH1709077.08FU	k__Fungi;p__Basidiomycota;c__Agaricomycetes;o__Sebacinales;f__Serendipitaceae;g__unidentified;s__Serendipitaceae_sp	UCL8_005845
20_5589	MT766683	Caladenia_rosella	Australia	new_sh_in	236	k__Fungi;p__Basidiomycota;c__Agaricomycetes;o__Sebacinales	UCL8_006576
20_5588	MT766681	Caladenia_rosella	Australia	new_sh_in	236	k__Fungi;p__Basidiomycota;c__Agaricomycetes;o__Sebacinales	UCL8_006576
20_5587	KU505115	Caladenia_sigmoidea	Unspecified	new_sh_in	236	k__Fungi;p__Basidiomycota;c__Agaricomycetes;o__Sebacinales	UCL8_006576
20_5586	MT766673	Caladenia_lowanensis	Australia	new_sh_in	236	k__Fungi;p__Basidiomycota;c__Agaricomycetes;o__Sebacinales	UCL8_006576
20_5585	MT766660	Caladenia_fulva	Australia	new_sh_in	236	k__Fungi;p__Basidiomycota;c__Agaricomycetes;o__Sebacinales	UCL8_006576
20_5584	MT766646	Caladenia_clavescens	Australia	new_sh_in	236	k__Fungi;p__Basidiomycota;c__Agaricomycetes;o__Sebacinales	UCL8_006576
20_5583	MT766643	Caladenia_cruciformis	Australia	new_sh_in	236	k__Fungi;p__Basidiomycota;c__Agaricomycetes;o__Sebacinales	UCL8_006576
20_5582	MT755741	Caladenia_robinsonii	Australia	new_sh_in	236	k__Fungi;p__Basidiomycota;c__Agaricomycetes;o__Sebacinales	UCL8_006576
20_5581	KY574387		Mexico	present_in	SH1846959.08FU	k__Fungi;p__Basidiomycota;c__Agaricomycetes;o__Sebacinales;f__Sebacinaceae;g__unidentified;s__Sebacinaceae_sp	UCL8_016210
20_5580	KU505120	Caladenia_rhomboidiformis	Unspecified	new_sh_in	236	k__Fungi;p__Basidiomycota;c__Agaricomycetes;o__Sebacinales	UCL8_006576
20_558	JX998800	Epidendrum_firmum	Costa_Rica	present_in	SH1709077.08FU	k__Fungi;p__Basidiomycota;c__Agaricomycetes;o__Sebacinales;f__Serendipitaceae;g__unidentified;s__Serendipitaceae_sp	UCL8_005845
20_5579	Sebacina__AB506947__sample	Cymbidium_lancifolium	Japan	present_in	SH1682205.08FU	k__Fungi;p__Basidiomycota;c__Agaricomycetes;o__Sebacinales;f__Sebacinaceae;g__Sebacina;s__Sebacina_sp	UCL8_003407
20_5578	MT766692	Caladenia_versicolor	Australia	new_sh_in	236	k__Fungi;p__Basidiomycota;c__Agaricomycetes;o__Sebacinales	UCL8_006576
20_5577	MN265702	Abies_alba	Slovenia	present_in	SH1731002.08FU	k__Fungi;p__Basidiomycota;c__Agaricomycetes;o__Sebacinales;f__Sebacinaceae;g__Sebacina;s__Sebacina_sp	UCL8_007582
20_5576	LC003284	Cephalanthera_subaphylla	Japan	present_in	SH1731073.08FU	k__Fungi;p__Basidiomycota;c__Agaricomycetes;o__Sebacinales;f__Sebacinaceae;g__Sebacina;s__Sebacina_sp	UCL8_007582
20_5575	KU505114	Eriochilus_helonomos	Unspecified	new_sh_in	236	k__Fungi;p__Basidiomycota;c__Agaricomycetes;o__Sebacinales	UCL8_006576
20_5574	MT766666	Caladenia_formosa	Australia	new_singleton_in	s264	k__Fungi;p__Basidiomycota;c__Agaricomycetes;o__Sebacinales	UCL8_006576
20_5573	MT766649	Caladenia_concolor	Australia	new_singleton_in	s263	k__Fungi;p__Basidiomycota;c__Agaricomycetes;o__Sebacinales	UCL8_006576
20_5572	KU505131	Caladenia_ferruginea	Unspecified	new_sh_in	236	k__Fungi;p__Basidiomycota;c__Agaricomycetes;o__Sebacinales	UCL8_006576
20_5571	KU505130	Caladenia_discoidea	Unspecified	new_sh_in	236	k__Fungi;p__Basidiomycota;c__Agaricomycetes;o__Sebacinales	UCL8_006576
20_5570	KU505129	Caladenia_brownii	Unspecified	new_sh_in	236	k__Fungi;p__Basidiomycota;c__Agaricomycetes;o__Sebacinales	UCL8_006576
20_557	JX998799	Epidendrum_firmum	Costa_Rica	present_in	SH1709077.08FU	k__Fungi;p__Basidiomycota;c__Agaricomycetes;o__Sebacinales;f__Serendipitaceae;g__unidentified;s__Serendipitaceae_sp	UCL8_005845
20_5569	KU505127	Caladenia_williamsiae	Unspecified	new_sh_in	236	k__Fungi;p__Basidiomycota;c__Agaricomycetes;o__Sebacinales	UCL8_006576
20_5568	KU505126	Caladenia_nobilis	Unspecified	new_sh_in	236	k__Fungi;p__Basidiomycota;c__Agaricomycetes;o__Sebacinales	UCL8_006576
20_5567	KU505124	Caladenia_thinicola	Unspecified	present_in	SH1716161.08FU	k__Fungi;p__Basidiomycota;c__Agaricomycetes;o__Sebacinales;f__unidentified;g__unidentified;s__Sebacinales_sp	UCL8_006576
20_5566	KU505123	Caladenia_thinicola	Unspecified	new_sh_in	236	k__Fungi;p__Basidiomycota;c__Agaricomycetes;o__Sebacinales	UCL8_006576
20_5565	KU505121	Caladenia_ensata	Unspecified	new_sh_in	236	k__Fungi;p__Basidiomycota;c__Agaricomycetes;o__Sebacinales	UCL8_006576
20_5564	MT766648	Caladenia_concolor	Australia	new_sh_in	236	k__Fungi;p__Basidiomycota;c__Agaricomycetes;o__Sebacinales	UCL8_006576
20_5563	KU505132	Caladenia_rhomboidiformis	Unspecified	new_sh_in	236	k__Fungi;p__Basidiomycota;c__Agaricomycetes;o__Sebacinales	UCL8_006576
20_5562	KU505122	Eriochilus_pulchellus	Unspecified	new_sh_in	236	k__Fungi;p__Basidiomycota;c__Agaricomycetes;o__Sebacinales	UCL8_006576
20_5561	KU505119	Caladenia_longicauda_subsp._borealis	Unspecified	new_sh_in	236	k__Fungi;p__Basidiomycota;c__Agaricomycetes;o__Sebacinales	UCL8_006576
20_5560	KU505118	Caladenia_latifolia	Unspecified	new_sh_in	236	k__Fungi;p__Basidiomycota;c__Agaricomycetes;o__Sebacinales	UCL8_006576
20_556	JX998796	Epidendrum_firmum	Costa_Rica	present_in	SH1709077.08FU	k__Fungi;p__Basidiomycota;c__Agaricomycetes;o__Sebacinales;f__Serendipitaceae;g__unidentified;s__Serendipitaceae_sp	UCL8_005845
20_5559	KU505116	Caladenia_interjacens	Unspecified	new_sh_in	236	k__Fungi;p__Basidiomycota;c__Agaricomycetes;o__Sebacinales	UCL8_006576
20_5558	Sebacina__EF195569__sample	Pseudotsuga_menziesii	Germany	present_in	SH1800249.08FU	k__Fungi;p__Basidiomycota;c__Agaricomycetes;o__Sebacinales;f__Sebacinaceae;g__Sebacina;s__Sebacina_sp	UCL8_010859
20_5557	Sebacina__AB506959__sample	Cymbidium_macrorhizon	Japan	present_in	SH1682207.08FU	k__Fungi;p__Basidiomycota;c__Agaricomycetes;o__Sebacinales;f__Sebacinaceae;g__Sebacina;s__Sebacina_sp	UCL8_003407
20_5556	MT766815	Caladenia_clavigera	Australia	new_sh_in	236	k__Fungi;p__Basidiomycota;c__Agaricomycetes;o__Sebacinales	UCL8_006576
20_5555	MT766677	Caladenia_pilotensis	Australia	new_sh_in	236	k__Fungi;p__Basidiomycota;c__Agaricomycetes;o__Sebacinales	UCL8_006576
20_5554	MT766654	Caladenia_cretacea	Australia	duplicate_of_MT766651|Caladenia_cretacea|Australia	236	k__Fungi;p__Basidiomycota;c__Agaricomycetes;o__Sebacinales	UCL8_006576
20_5553	MT766652	Caladenia_cretacea	Australia	new_sh_in	236	k__Fungi;p__Basidiomycota;c__Agaricomycetes;o__Sebacinales	UCL8_006576
20_5552	MT766651	Caladenia_cretacea	Australia	new_sh_in	236	k__Fungi;p__Basidiomycota;c__Agaricomycetes;o__Sebacinales	UCL8_006576
20_5551	MT766644	Caladenia_cruciformis	Australia	new_sh_in	236	k__Fungi;p__Basidiomycota;c__Agaricomycetes;o__Sebacinales	UCL8_006576
20_5550	MT755738	Caladenia_amoena	Australia	new_sh_in	236	k__Fungi;p__Basidiomycota;c__Agaricomycetes;o__Sebacinales	UCL8_006576
20_555	JX998795	Epidendrum_firmum	Costa_Rica	present_in	SH1709077.08FU	k__Fungi;p__Basidiomycota;c__Agaricomycetes;o__Sebacinales;f__Serendipitaceae;g__unidentified;s__Serendipitaceae_sp	UCL8_005845
20_5549	MN699303	Caladenia_amoena	Australia	new_sh_in	236	k__Fungi;p__Basidiomycota;c__Agaricomycetes;o__Sebacinales	UCL8_006576
20_5548	KU505128	Caladenia_citrina	Unspecified	new_sh_in	236	k__Fungi;p__Basidiomycota;c__Agaricomycetes;o__Sebacinales	UCL8_006576
20_5547	KU505125	Caladenia_caesarea_subsp._transiens	Unspecified	new_sh_in	236	k__Fungi;p__Basidiomycota;c__Agaricomycetes;o__Sebacinales	UCL8_006576
20_5546	KU505117	Caladenia_hirta_subsp_rosea	Unspecified	new_sh_in	236	k__Fungi;p__Basidiomycota;c__Agaricomycetes;o__Sebacinales	UCL8_006576
20_5545	Helvellosebacina__MG835418	Carya_cordiformis	Poland	present_in	SH1675903.08FU	k__Fungi;p__Basidiomycota;c__Agaricomycetes;o__Sebacinales;f__Sebacinaceae;g__Helvellosebacina;s__Helvellosebacina_sp	UCL8_002190
20_5544	AB848598	Carpinus_sp.	Japan	present_in	SH1672886.08FU	k__Fungi;p__Basidiomycota;c__Agaricomycetes;o__Sebacinales;f__Sebacinaceae;g__Sebacina;s__Sebacina_sp	UCL8_001587
20_5543	MT766859	Caladenia_drakeoides	Australia	new_singleton_in	s262	k__Fungi;p__Basidiomycota;c__Agaricomycetes;o__Sebacinales	UCL8_006576
20_5542	MT755736	Caladenia_amoena	Australia	new_sh_in	236	k__Fungi;p__Basidiomycota;c__Agaricomycetes;o__Sebacinales	UCL8_006576
20_5541	KU505090	Caladenia_multiclavia	Unspecified	present_in	SH1716162.08FU	k__Fungi;p__Basidiomycota;c__Agaricomycetes;o__Sebacinales;f__Serendipitaceae;g__Serendipita;s__Serendipita_sp	UCL8_006576
20_5540	Sebacinales__AY463171__sample	Caladenia_formosa	Australia	new_sh_in	236	k__Fungi;p__Basidiomycota;c__Agaricomycetes;o__Sebacinales	UCL8_006576
20_554	JX998794	Epidendrum_firmum	Costa_Rica	present_in	SH1709077.08FU	k__Fungi;p__Basidiomycota;c__Agaricomycetes;o__Sebacinales;f__Serendipitaceae;g__unidentified;s__Serendipitaceae_sp	UCL8_005845
20_5539	Sebacina__AB506955__sample	Cymbidium_macrorhizon	Japan	present_in	SH1682291.08FU	k__Fungi;p__Basidiomycota;c__Agaricomycetes;o__Sebacinales;f__Sebacinaceae;g__Sebacina;s__Sebacina_sp	UCL8_003407
20_5538	KU505107	Caladenia_longicauda_subsp._eminens	Unspecified	present_in	SH1716166.08FU	k__Fungi;p__Basidiomycota;c__Agaricomycetes;o__Sebacinales;f__Serendipitaceae;g__Serendipita;s__Serendipita_sp	UCL8_006576
20_5537	KU505106	Caladenia_cruscula	Unspecified	present_in	SH1716166.08FU	k__Fungi;p__Basidiomycota;c__Agaricomycetes;o__Sebacinales;f__Serendipitaceae;g__Serendipita;s__Serendipita_sp	UCL8_006576
20_5536	KU505091	Caladenia_dimidia	Unspecified	present_in	SH1716162.08FU	k__Fungi;p__Basidiomycota;c__Agaricomycetes;o__Sebacinales;f__Serendipitaceae;g__Serendipita;s__Serendipita_sp	UCL8_006576
20_5535	MT766675	Caladenia_oenochila	Australia	new_sh_in	236	k__Fungi;p__Basidiomycota;c__Agaricomycetes;o__Sebacinales	UCL8_006576
20_5534	KU505074	Caladenia_filifera	Unspecified	present_in	SH1716162.08FU	k__Fungi;p__Basidiomycota;c__Agaricomycetes;o__Sebacinales;f__Serendipitaceae;g__Serendipita;s__Serendipita_sp	UCL8_006576
20_5533	KU505073	Caladenia_brevisura	Unspecified	present_in	SH1716162.08FU	k__Fungi;p__Basidiomycota;c__Agaricomycetes;o__Sebacinales;f__Serendipitaceae;g__Serendipita;s__Serendipita_sp	UCL8_006576
20_5532	MT766816	Caladenia_clavigera	Australia	new_sh_in	236	k__Fungi;p__Basidiomycota;c__Agaricomycetes;o__Sebacinales	UCL8_006576
20_5531	KU505108	Caladenia_marginata	Unspecified	present_in	SH1716204.08FU	k__Fungi;p__Basidiomycota;c__Agaricomycetes;o__Sebacinales;f__unidentified;g__unidentified;s__Sebacinales_sp	UCL8_006576
20_5530	KU505104	Caladenia_attingens_subsp._attingens	Unspecified	new_sh_in	258	k__Fungi;p__Basidiomycota;c__Agaricomycetes;o__Sebacinales	UCL8_006576
20_553	JX998793	Epidendrum_firmum	Costa_Rica	present_in	SH1709077.08FU	k__Fungi;p__Basidiomycota;c__Agaricomycetes;o__Sebacinales;f__Serendipitaceae;g__unidentified;s__Serendipitaceae_sp	UCL8_005845
20_5529	KU505103	Caladenia_barbarossa	Unspecified	present_in	SH1716171.08FU	k__Fungi;p__Basidiomycota;c__Agaricomycetes;o__Sebacinales;f__Sebacinaceae;g__unidentified;s__Sebacinaceae_sp	UCL8_006576
20_5528	KU505102	Caladenia_flava	Unspecified	new_sh_in	258	k__Fungi;p__Basidiomycota;c__Agaricomycetes;o__Sebacinales	UCL8_006576
20_5527	KU505092	Caladenia_footeana	Unspecified	present_in	SH1716162.08FU	k__Fungi;p__Basidiomycota;c__Agaricomycetes;o__Sebacinales;f__Serendipitaceae;g__Serendipita;s__Serendipita_sp	UCL8_006576
20_5526	KU505088	Caladenia_longicauda	Unspecified	present_in	SH1716162.08FU	k__Fungi;p__Basidiomycota;c__Agaricomycetes;o__Sebacinales;f__Serendipitaceae;g__Serendipita;s__Serendipita_sp	UCL8_006576
20_5525	KU505087	Caladenia_nana_subsp._nana	Unspecified	present_in	SH1716162.08FU	k__Fungi;p__Basidiomycota;c__Agaricomycetes;o__Sebacinales;f__Serendipitaceae;g__Serendipita;s__Serendipita_sp	UCL8_006576
20_5524	KU505085	Caladenia_polychroma	Unspecified	present_in	SH1716162.08FU	k__Fungi;p__Basidiomycota;c__Agaricomycetes;o__Sebacinales;f__Serendipitaceae;g__Serendipita;s__Serendipita_sp	UCL8_006576
20_5523	KU505084	Caladenia_vulgata	Unspecified	present_in	SH1716162.08FU	k__Fungi;p__Basidiomycota;c__Agaricomycetes;o__Sebacinales;f__Serendipitaceae;g__Serendipita;s__Serendipita_sp	UCL8_006576
20_5522	KU505082	Caladenia_pluvialis	Unspecified	present_in	SH1716162.08FU	k__Fungi;p__Basidiomycota;c__Agaricomycetes;o__Sebacinales;f__Serendipitaceae;g__Serendipita;s__Serendipita_sp	UCL8_006576
20_5521	KU505081	Caladenia_dimidia	Unspecified	present_in	SH1716162.08FU	k__Fungi;p__Basidiomycota;c__Agaricomycetes;o__Sebacinales;f__Serendipitaceae;g__Serendipita;s__Serendipita_sp	UCL8_006576
20_5520	KU505080	Caladenia_straminichila	Unspecified	present_in	SH1716162.08FU	k__Fungi;p__Basidiomycota;c__Agaricomycetes;o__Sebacinales;f__Serendipitaceae;g__Serendipita;s__Serendipita_sp	UCL8_006576
20_552	JX998792	Epidendrum_firmum	Costa_Rica	present_in	SH1709077.08FU	k__Fungi;p__Basidiomycota;c__Agaricomycetes;o__Sebacinales;f__Serendipitaceae;g__unidentified;s__Serendipitaceae_sp	UCL8_005845
20_5519	KU505078	Caladenia_remota_subsp._remota	Unspecified	present_in	SH1716162.08FU	k__Fungi;p__Basidiomycota;c__Agaricomycetes;o__Sebacinales;f__Serendipitaceae;g__Serendipita;s__Serendipita_sp	UCL8_006576
20_5518	KU505077	Caladenia_doutchiae	Unspecified	present_in	SH1716162.08FU	k__Fungi;p__Basidiomycota;c__Agaricomycetes;o__Sebacinales;f__Serendipitaceae;g__Serendipita;s__Serendipita_sp	UCL8_006576
20_5517	KU505076	Caladenia_dimidia	Unspecified	present_in	SH1716162.08FU	k__Fungi;p__Basidiomycota;c__Agaricomycetes;o__Sebacinales;f__Serendipitaceae;g__Serendipita;s__Serendipita_sp	UCL8_006576
20_5516	KU505075	Caladenia_dimidia	Unspecified	present_in	SH1716162.08FU	k__Fungi;p__Basidiomycota;c__Agaricomycetes;o__Sebacinales;f__Serendipitaceae;g__Serendipita;s__Serendipita_sp	UCL8_006576
20_5515	MT766672	Caladenia_lowanensis	Australia	new_sh_in	236	k__Fungi;p__Basidiomycota;c__Agaricomycetes;o__Sebacinales	UCL8_006576
20_5514	MT766671	Caladenia_lowanensis	Australia	new_sh_in	236	k__Fungi;p__Basidiomycota;c__Agaricomycetes;o__Sebacinales	UCL8_006576
20_5513	MT766641	Caladenia_pectinata	Australia	new_sh_in	236	k__Fungi;p__Basidiomycota;c__Agaricomycetes;o__Sebacinales	UCL8_006576
20_5512	KU505111	Caladenia_flava_subsp._flava	Unspecified	present_in	SH1716165.08FU	k__Fungi;p__Basidiomycota;c__Agaricomycetes;o__Sebacinales;f__unidentified;g__unidentified;s__Sebacinales_sp	UCL8_006576
20_5511	KU505110	Caladenia_marginata	Unspecified	present_in	SH1716165.08FU	k__Fungi;p__Basidiomycota;c__Agaricomycetes;o__Sebacinales;f__unidentified;g__unidentified;s__Sebacinales_sp	UCL8_006576
20_5510	KU505109	Caladenia_flava_subsp._flava	Unspecified	present_in	SH1716165.08FU	k__Fungi;p__Basidiomycota;c__Agaricomycetes;o__Sebacinales;f__unidentified;g__unidentified;s__Sebacinales_sp	UCL8_006576
20_551	JX998789	Epidendrum_firmum	Costa_Rica	present_in	SH1709077.08FU	k__Fungi;p__Basidiomycota;c__Agaricomycetes;o__Sebacinales;f__Serendipitaceae;g__unidentified;s__Serendipitaceae_sp	UCL8_005845
20_5509	KU505105	Caladenia_flava_subsp._flava	Unspecified	present_in	SH1716171.08FU	k__Fungi;p__Basidiomycota;c__Agaricomycetes;o__Sebacinales;f__Sebacinaceae;g__unidentified;s__Sebacinaceae_sp	UCL8_006576
20_5508	KU505099	Caladenia_lorea	Unspecified	new_sh_in	243	k__Fungi;p__Basidiomycota;c__Agaricomycetes;o__Sebacinales	UCL8_006576
20_5507	KU505089	Caladenia_footeana	Unspecified	present_in	SH1716162.08FU	k__Fungi;p__Basidiomycota;c__Agaricomycetes;o__Sebacinales;f__Serendipitaceae;g__Serendipita;s__Serendipita_sp	UCL8_006576
20_5506	KU505086	Caladenia_doutchiae	Unspecified	present_in	SH1716162.08FU	k__Fungi;p__Basidiomycota;c__Agaricomycetes;o__Sebacinales;f__Serendipitaceae;g__Serendipita;s__Serendipita_sp	UCL8_006576
20_5505	KU505083	Caladenia_roei	Unspecified	present_in	SH1716162.08FU	k__Fungi;p__Basidiomycota;c__Agaricomycetes;o__Sebacinales;f__Serendipitaceae;g__Serendipita;s__Serendipita_sp	UCL8_006576
20_5504	KU505079	Caladenia_nobilis	Unspecified	present_in	SH1716162.08FU	k__Fungi;p__Basidiomycota;c__Agaricomycetes;o__Sebacinales;f__Serendipitaceae;g__Serendipita;s__Serendipita_sp	UCL8_006576
20_5503	EU668219	Fagus_sylvatica	United_Kingdom	new_sh_in	252	k__Fungi;p__Basidiomycota;c__Agaricomycetes;o__Sebacinales	UCL8_003407
20_5502	MT766572	Caladenia_pectinata	Australia	new_sh_in	236	k__Fungi;p__Basidiomycota;c__Agaricomycetes;o__Sebacinales	UCL8_006576
20_5501	MT766475	Caladenia_fulva	Australia	new_sh_in	236	k__Fungi;p__Basidiomycota;c__Agaricomycetes;o__Sebacinales	UCL8_006576
20_5500	MT741583	Caladenia_brownii	Australia	new_sh_in	236	k__Fungi;p__Basidiomycota;c__Agaricomycetes;o__Sebacinales	UCL8_006576
20_550	JX998788	Epidendrum_firmum	Costa_Rica	present_in	SH1709077.08FU	k__Fungi;p__Basidiomycota;c__Agaricomycetes;o__Sebacinales;f__Serendipitaceae;g__unidentified;s__Serendipitaceae_sp	UCL8_005845
20_55	FN663731	Psammisia_guianensis	Ecuador	present_in	SH1750150.08FU	k__Fungi;p__Basidiomycota;c__Agaricomycetes;o__Sebacinales;f__Serendipitaceae;g__Serendipita;s__Serendipita_sp	UCL8_009172
20_5499	KU505113	Caladenia_flava_subsp._flava	Unspecified	present_in	SH1732753.08FU	k__Fungi;p__Basidiomycota;c__Agaricomycetes;o__Sebacinales;f__unidentified;g__unidentified;s__Sebacinales_sp	UCL8_007731
20_5498	KU505112	Caladenia_flava_subsp._flava	Unspecified	present_in	SH1732753.08FU	k__Fungi;p__Basidiomycota;c__Agaricomycetes;o__Sebacinales;f__unidentified;g__unidentified;s__Sebacinales_sp	UCL8_007731
20_5497	KU505101	Caladenia_exstans	Unspecified	duplicate_of_KU505097|Caladenia_arenicola|Unspecified	243	k__Fungi;p__Basidiomycota;c__Agaricomycetes;o__Sebacinales	UCL8_006576
20_5496	KU505100	Caladenia_serotina	Unspecified	present_in	SH1716163.08FU	k__Fungi;p__Basidiomycota;c__Agaricomycetes;o__Sebacinales;f__unidentified;g__unidentified;s__Sebacinales_sp	UCL8_006576
20_5495	KU505098	Caladenia_decora	Unspecified	new_sh_in	243	k__Fungi;p__Basidiomycota;c__Agaricomycetes;o__Sebacinales	UCL8_006576
20_5494	KU505097	Caladenia_arenicola	Unspecified	new_sh_in	243	k__Fungi;p__Basidiomycota;c__Agaricomycetes;o__Sebacinales	UCL8_006576
20_5493	KU505095	Caladenia_gardneri	Unspecified	new_sh_in	243	k__Fungi;p__Basidiomycota;c__Agaricomycetes;o__Sebacinales	UCL8_006576
20_5492	KU505094	Caladenia_drummondii	Unspecified	new_sh_in	243	k__Fungi;p__Basidiomycota;c__Agaricomycetes;o__Sebacinales	UCL8_006576
20_5491	KU505093	Caladenia_christineae	Unspecified	present_in	SH1716163.08FU	k__Fungi;p__Basidiomycota;c__Agaricomycetes;o__Sebacinales;f__unidentified;g__unidentified;s__Sebacinales_sp	UCL8_006576
20_5490	Sebacina__AB506950__sample	Cymbidium_macrorhizon	Japan	present_in	SH1672846.08FU	k__Fungi;p__Basidiomycota;c__Agaricomycetes;o__Sebacinales;f__Sebacinaceae;g__Sebacina;s__Sebacina_sp	UCL8_001587
20_549	JX998784	Epidendrum_firmum	Costa_Rica	present_in	SH1709077.08FU	k__Fungi;p__Basidiomycota;c__Agaricomycetes;o__Sebacinales;f__Serendipitaceae;g__unidentified;s__Serendipitaceae_sp	UCL8_005845
20_5489	MT766901	Caladenia_leucochila	Australia	duplicate_of_MT766570|Caladenia_brownii|Australia	236	k__Fungi;p__Basidiomycota;c__Agaricomycetes;o__Sebacinales	UCL8_006576
20_5488	MT766900	Caladenia_leucochila	Australia	new_sh_in	236	k__Fungi;p__Basidiomycota;c__Agaricomycetes;o__Sebacinales	UCL8_006576
20_5487	MT766899	Caladenia_macrostylis	Australia	duplicate_of_MT766570|Caladenia_brownii|Australia	236	k__Fungi;p__Basidiomycota;c__Agaricomycetes;o__Sebacinales	UCL8_006576
20_5486	MT766892	Caladenia_leucochila	Australia	new_sh_in	236	k__Fungi;p__Basidiomycota;c__Agaricomycetes;o__Sebacinales	UCL8_006576
20_5485	MT766891	Caladenia_leucochila	Australia	duplicate_of_MT766570|Caladenia_brownii|Australia	236	k__Fungi;p__Basidiomycota;c__Agaricomycetes;o__Sebacinales	UCL8_006576
20_5484	MT766873	Caladenia_plicata	Australia	duplicate_of_MT766570|Caladenia_brownii|Australia	236	k__Fungi;p__Basidiomycota;c__Agaricomycetes;o__Sebacinales	UCL8_006576
20_5483	MT766860	Caladenia_drakeoides	Australia	new_sh_in	236	k__Fungi;p__Basidiomycota;c__Agaricomycetes;o__Sebacinales	UCL8_006576
20_5482	MT766850	Caladenia_pectinata	Australia	new_sh_in	236	k__Fungi;p__Basidiomycota;c__Agaricomycetes;o__Sebacinales	UCL8_006576
20_5481	MT766835	Caladenia_discoidea	Australia	new_sh_in	236	k__Fungi;p__Basidiomycota;c__Agaricomycetes;o__Sebacinales	UCL8_006576
20_5480	MT766824	Caladenia_patersonii	Australia	new_sh_in	236	k__Fungi;p__Basidiomycota;c__Agaricomycetes;o__Sebacinales	UCL8_006576
20_548	JX998781	Epidendrum_firmum	Costa_Rica	present_in	SH1709077.08FU	k__Fungi;p__Basidiomycota;c__Agaricomycetes;o__Sebacinales;f__Serendipitaceae;g__unidentified;s__Serendipitaceae_sp	UCL8_005845
20_5479	MT766823	Caladenia_patersonii	Australia	new_sh_in	236	k__Fungi;p__Basidiomycota;c__Agaricomycetes;o__Sebacinales	UCL8_006576
20_5478	MT766822	Caladenia_patersonii	Australia	new_sh_in	236	k__Fungi;p__Basidiomycota;c__Agaricomycetes;o__Sebacinales	UCL8_006576
20_5477	MT766821	Caladenia_patersonii	Australia	duplicate_of_MT766653|Caladenia_cretacea|Australia	236	k__Fungi;p__Basidiomycota;c__Agaricomycetes;o__Sebacinales	UCL8_006576
20_5476	MT766820	Caladenia_patersonii	Australia	new_sh_in	236	k__Fungi;p__Basidiomycota;c__Agaricomycetes;o__Sebacinales	UCL8_006576
20_5475	MT766814	Caladenia_caudata	Australia	duplicate_of_MT766653|Caladenia_cretacea|Australia	236	k__Fungi;p__Basidiomycota;c__Agaricomycetes;o__Sebacinales	UCL8_006576
20_5474	MT766798	Caladenia_dienema	Australia	duplicate_of_MT766476|Caladenia_fulva|Australia	236	k__Fungi;p__Basidiomycota;c__Agaricomycetes;o__Sebacinales	UCL8_006576
20_5473	MT766797	Caladenia_dienema	Australia	duplicate_of_MT766476|Caladenia_fulva|Australia	236	k__Fungi;p__Basidiomycota;c__Agaricomycetes;o__Sebacinales	UCL8_006576
20_5472	MT766796	Caladenia_dienema	Australia	duplicate_of_MT766476|Caladenia_fulva|Australia	236	k__Fungi;p__Basidiomycota;c__Agaricomycetes;o__Sebacinales	UCL8_006576
20_5471	MT766795	Caladenia_latifolia	Australia	new_sh_in	268	k__Fungi;p__Basidiomycota;c__Agaricomycetes;o__Sebacinales	UCL8_006576
20_5470	MT766794	Caladenia_latifolia	Australia	new_sh_in	268	k__Fungi;p__Basidiomycota;c__Agaricomycetes;o__Sebacinales	UCL8_006576
20_547	JX998780	Epidendrum_firmum	Costa_Rica	duplicate_of_JX998779|Epidendrum_firmum|Costa_Rica	SH1709077.08FU	k__Fungi;p__Basidiomycota;c__Agaricomycetes;o__Sebacinales;f__Serendipitaceae;g__unidentified;s__Serendipitaceae_sp	UCL8_005845
20_5469	MT766784	Glossodia_major	Australia	duplicate_of_MT766476|Caladenia_fulva|Australia	236	k__Fungi;p__Basidiomycota;c__Agaricomycetes;o__Sebacinales	UCL8_006576
20_5468	MT766776	Caladenia_caudata	Australia	new_sh_in	236	k__Fungi;p__Basidiomycota;c__Agaricomycetes;o__Sebacinales	UCL8_006576
20_5467	MT766767	Caladenia_caudata	Australia	new_sh_in	236	k__Fungi;p__Basidiomycota;c__Agaricomycetes;o__Sebacinales	UCL8_006576
20_5466	MT766715	Caladenia_hastata	Australia	duplicate_of_MT766476|Caladenia_fulva|Australia	236	k__Fungi;p__Basidiomycota;c__Agaricomycetes;o__Sebacinales	UCL8_006576
20_5465	MT766711	Caladenia_cretacea	Australia	new_sh_in	236	k__Fungi;p__Basidiomycota;c__Agaricomycetes;o__Sebacinales	UCL8_006576
20_5464	MT766700	Caladenia_cretacea	Australia	duplicate_of_MT766476|Caladenia_fulva|Australia	236	k__Fungi;p__Basidiomycota;c__Agaricomycetes;o__Sebacinales	UCL8_006576
20_5463	MT766670	Caladenia_hastata	Australia	duplicate_of_MT766476|Caladenia_fulva|Australia	236	k__Fungi;p__Basidiomycota;c__Agaricomycetes;o__Sebacinales	UCL8_006576
20_5462	MT766665	Caladenia_formosa	Australia	new_singleton_in	s261	k__Fungi;p__Basidiomycota;c__Agaricomycetes;o__Sebacinales	UCL8_006576
20_5461	MT766653	Caladenia_cretacea	Australia	new_sh_in	236	k__Fungi;p__Basidiomycota;c__Agaricomycetes;o__Sebacinales	UCL8_006576
20_5460	MT766645	Caladenia_concolor	Australia	new_sh_in	236	k__Fungi;p__Basidiomycota;c__Agaricomycetes;o__Sebacinales	UCL8_006576
20_546	JX998779	Epidendrum_firmum	Costa_Rica	present_in	SH1709077.08FU	k__Fungi;p__Basidiomycota;c__Agaricomycetes;o__Sebacinales;f__Serendipitaceae;g__unidentified;s__Serendipitaceae_sp	UCL8_005845
20_5459	MT766640	Caladenia_pectinata	Australia	new_sh_in	236	k__Fungi;p__Basidiomycota;c__Agaricomycetes;o__Sebacinales	UCL8_006576
20_5458	MT766639	Caladenia_pectinata	Australia	new_sh_in	236	k__Fungi;p__Basidiomycota;c__Agaricomycetes;o__Sebacinales	UCL8_006576
20_5457	MT766638	Caladenia_pectinata	Australia	new_sh_in	236	k__Fungi;p__Basidiomycota;c__Agaricomycetes;o__Sebacinales	UCL8_006576
20_5456	MT766636	Caladenia_brownii	Australia	new_sh_in	236	k__Fungi;p__Basidiomycota;c__Agaricomycetes;o__Sebacinales	UCL8_006576
20_5455	MT766635	Caladenia_brownii	Australia	duplicate_of_MT766570|Caladenia_brownii|Australia	236	k__Fungi;p__Basidiomycota;c__Agaricomycetes;o__Sebacinales	UCL8_006576
20_5454	MT766633	Caladenia_brownii	Australia	new_sh_in	236	k__Fungi;p__Basidiomycota;c__Agaricomycetes;o__Sebacinales	UCL8_006576
20_5453	MT766615	Caladenia_thinicola	Australia	duplicate_of_MT766614|Caladenia_thinicola|Australia	236	k__Fungi;p__Basidiomycota;c__Agaricomycetes;o__Sebacinales	UCL8_006576
20_5452	MT766614	Caladenia_thinicola	Australia	new_sh_in	236	k__Fungi;p__Basidiomycota;c__Agaricomycetes;o__Sebacinales	UCL8_006576
20_5451	MT766606	Caladenia_excelsa	Australia	duplicate_of_MT766570|Caladenia_brownii|Australia	236	k__Fungi;p__Basidiomycota;c__Agaricomycetes;o__Sebacinales	UCL8_006576
20_5450	MT766605	Caladenia_excelsa	Australia	duplicate_of_MT766570|Caladenia_brownii|Australia	236	k__Fungi;p__Basidiomycota;c__Agaricomycetes;o__Sebacinales	UCL8_006576
20_545	JX998778	Epidendrum_firmum	Costa_Rica	present_in	SH1709077.08FU	k__Fungi;p__Basidiomycota;c__Agaricomycetes;o__Sebacinales;f__Serendipitaceae;g__unidentified;s__Serendipitaceae_sp	UCL8_005845
20_5449	MT766604	Caladenia_excelsa	Australia	duplicate_of_MT766570|Caladenia_brownii|Australia	236	k__Fungi;p__Basidiomycota;c__Agaricomycetes;o__Sebacinales	UCL8_006576
20_5448	MT766583	Caladenia_pectinata	Australia	duplicate_of_MT766570|Caladenia_brownii|Australia	236	k__Fungi;p__Basidiomycota;c__Agaricomycetes;o__Sebacinales	UCL8_006576
20_5447	MT766582	Caladenia_pectinata	Australia	duplicate_of_MT766580|Caladenia_pectinata|Australia	236	k__Fungi;p__Basidiomycota;c__Agaricomycetes;o__Sebacinales	UCL8_006576
20_5446	MT766581	Caladenia_pectinata	Australia	duplicate_of_MT766570|Caladenia_brownii|Australia	236	k__Fungi;p__Basidiomycota;c__Agaricomycetes;o__Sebacinales	UCL8_006576
20_5445	MT766580	Caladenia_pectinata	Australia	new_sh_in	236	k__Fungi;p__Basidiomycota;c__Agaricomycetes;o__Sebacinales	UCL8_006576
20_5444	MT766579	Caladenia_pectinata	Australia	duplicate_of_MT766570|Caladenia_brownii|Australia	236	k__Fungi;p__Basidiomycota;c__Agaricomycetes;o__Sebacinales	UCL8_006576
20_5443	MT766578	Caladenia_pectinata	Australia	duplicate_of_MT766570|Caladenia_brownii|Australia	236	k__Fungi;p__Basidiomycota;c__Agaricomycetes;o__Sebacinales	UCL8_006576
20_5442	MT766577	Caladenia_pectinata	Australia	duplicate_of_MT766570|Caladenia_brownii|Australia	236	k__Fungi;p__Basidiomycota;c__Agaricomycetes;o__Sebacinales	UCL8_006576
20_5441	MT766576	Caladenia_pectinata	Australia	duplicate_of_MT766570|Caladenia_brownii|Australia	236	k__Fungi;p__Basidiomycota;c__Agaricomycetes;o__Sebacinales	UCL8_006576
20_5440	MT766575	Caladenia_pectinata	Australia	duplicate_of_MT766570|Caladenia_brownii|Australia	236	k__Fungi;p__Basidiomycota;c__Agaricomycetes;o__Sebacinales	UCL8_006576
20_544	JX998777	Epidendrum_firmum	Costa_Rica	present_in	SH1709077.08FU	k__Fungi;p__Basidiomycota;c__Agaricomycetes;o__Sebacinales;f__Serendipitaceae;g__unidentified;s__Serendipitaceae_sp	UCL8_005845
20_5439	MT766574	Caladenia_pectinata	Australia	duplicate_of_MT766570|Caladenia_brownii|Australia	236	k__Fungi;p__Basidiomycota;c__Agaricomycetes;o__Sebacinales	UCL8_006576
20_5438	MT766573	Caladenia_pectinata	Australia	duplicate_of_MT766570|Caladenia_brownii|Australia	236	k__Fungi;p__Basidiomycota;c__Agaricomycetes;o__Sebacinales	UCL8_006576
20_5437	MT766570	Caladenia_brownii	Australia	new_sh_in	236	k__Fungi;p__Basidiomycota;c__Agaricomycetes;o__Sebacinales	UCL8_006576
20_5436	MT766552	Caladenia_thinicola	Australia	new_sh_in	236	k__Fungi;p__Basidiomycota;c__Agaricomycetes;o__Sebacinales	UCL8_006576
20_5435	MT766529	Caladenia_thinicola	Australia	duplicate_of_MT766526|Caladenia_thinicola|Australia	236	k__Fungi;p__Basidiomycota;c__Agaricomycetes;o__Sebacinales	UCL8_006576
20_5434	MT766528	Caladenia_thinicola	Australia	new_sh_in	236	k__Fungi;p__Basidiomycota;c__Agaricomycetes;o__Sebacinales	UCL8_006576
20_5433	MT766527	Caladenia_thinicola	Australia	duplicate_of_MT766526|Caladenia_thinicola|Australia	236	k__Fungi;p__Basidiomycota;c__Agaricomycetes;o__Sebacinales	UCL8_006576
20_5432	MT766526	Caladenia_thinicola	Australia	new_sh_in	236	k__Fungi;p__Basidiomycota;c__Agaricomycetes;o__Sebacinales	UCL8_006576
20_5431	MT766507	Caladenia_versicolor	Australia	new_sh_in	236	k__Fungi;p__Basidiomycota;c__Agaricomycetes;o__Sebacinales	UCL8_006576
20_5430	MT766481	Caladenia_fulva	Australia	duplicate_of_MT766476|Caladenia_fulva|Australia	236	k__Fungi;p__Basidiomycota;c__Agaricomycetes;o__Sebacinales	UCL8_006576
20_543	JX317190	Hoffmannseggella_cinnabarina	Brazil	duplicate_of_JX317184|Hoffmannseggella_cinnabarina|Brazil	SH1717787.08FU	k__Fungi;p__Basidiomycota;c__Agaricomycetes;o__Sebacinales;f__Serendipitaceae;g__unidentified;s__Serendipitaceae_sp	UCL8_006626
20_5429	MT766480	Caladenia_fulva	Australia	new_sh_in	236	k__Fungi;p__Basidiomycota;c__Agaricomycetes;o__Sebacinales	UCL8_006576
20_5428	MT766479	Caladenia_fulva	Australia	duplicate_of_MT766476|Caladenia_fulva|Australia	236	k__Fungi;p__Basidiomycota;c__Agaricomycetes;o__Sebacinales	UCL8_006576
20_5427	MT766478	Caladenia_fulva	Australia	new_sh_in	236	k__Fungi;p__Basidiomycota;c__Agaricomycetes;o__Sebacinales	UCL8_006576
20_5426	MT766477	Caladenia_fulva	Australia	duplicate_of_MT766476|Caladenia_fulva|Australia	236	k__Fungi;p__Basidiomycota;c__Agaricomycetes;o__Sebacinales	UCL8_006576
20_5425	MT766476	Caladenia_fulva	Australia	new_sh_in	236	k__Fungi;p__Basidiomycota;c__Agaricomycetes;o__Sebacinales	UCL8_006576
20_5424	KU505096	Caladenia_exstans	Unspecified	new_sh_in	243	k__Fungi;p__Basidiomycota;c__Agaricomycetes;o__Sebacinales	UCL8_006576
20_5423	JX561238		Germany	present_in	SH1731037.08FU	k__Fungi;p__Basidiomycota;c__Agaricomycetes;o__Sebacinales;f__Sebacinaceae;g__Sebacina;s__Sebacina_sp	UCL8_007582
20_5422	MT766830	Caladenia_angustata	Australia	new_sh_in	267	k__Fungi;p__Basidiomycota;c__Agaricomycetes;o__Sebacinales	UCL8_006576
20_5421	MT766829	Caladenia_dienema	Australia	duplicate_of_MT766825|Caladenia_dienema|Australia	236	k__Fungi;p__Basidiomycota;c__Agaricomycetes;o__Sebacinales	UCL8_006576
20_5420	MT766828	Caladenia_dienema	Australia	duplicate_of_MT766825|Caladenia_dienema|Australia	236	k__Fungi;p__Basidiomycota;c__Agaricomycetes;o__Sebacinales	UCL8_006576
20_542	JX317184	Hoffmannseggella_cinnabarina	Brazil	present_in	SH1717787.08FU	k__Fungi;p__Basidiomycota;c__Agaricomycetes;o__Sebacinales;f__Serendipitaceae;g__unidentified;s__Serendipitaceae_sp	UCL8_006626
20_5419	MT766827	Caladenia_dienema	Australia	duplicate_of_MT766825|Caladenia_dienema|Australia	236	k__Fungi;p__Basidiomycota;c__Agaricomycetes;o__Sebacinales	UCL8_006576
20_5418	MT766826	Caladenia_dienema	Australia	duplicate_of_MT766825|Caladenia_dienema|Australia	236	k__Fungi;p__Basidiomycota;c__Agaricomycetes;o__Sebacinales	UCL8_006576
20_5417	MT766825	Caladenia_dienema	Australia	new_sh_in	236	k__Fungi;p__Basidiomycota;c__Agaricomycetes;o__Sebacinales	UCL8_006576
20_5416	MT766817	Caladenia_clavigera	Australia	new_sh_in	236	k__Fungi;p__Basidiomycota;c__Agaricomycetes;o__Sebacinales	UCL8_006576
20_5415	MT766775	Caladenia_caudata	Australia	new_sh_in	236	k__Fungi;p__Basidiomycota;c__Agaricomycetes;o__Sebacinales	UCL8_006576
20_5414	MT766755	Caladenia_gracilis	Australia	duplicate_of_MT766745|Caladenia_dilatata|Australia	236	k__Fungi;p__Basidiomycota;c__Agaricomycetes;o__Sebacinales	UCL8_006576
20_5413	MT766750	Caladenia_gracilis	Australia	new_singleton_in	s260	k__Fungi;p__Basidiomycota;c__Agaricomycetes;o__Sebacinales	UCL8_006576
20_5412	MT766745	Caladenia_dilatata	Australia	new_sh_in	236	k__Fungi;p__Basidiomycota;c__Agaricomycetes;o__Sebacinales	UCL8_006576
20_5411	MT766714	Caladenia_oenochila	Australia	new_sh_in	236	k__Fungi;p__Basidiomycota;c__Agaricomycetes;o__Sebacinales	UCL8_006576
20_5410	MT766704	Caladenia_oenochila	Australia	new_sh_in	236	k__Fungi;p__Basidiomycota;c__Agaricomycetes;o__Sebacinales	UCL8_006576
20_541	JQ926170	Vaccinium	Norway	present_in	SH1750148.08FU	k__Fungi;p__Basidiomycota;c__Agaricomycetes;o__Sebacinales;f__Serendipitaceae;g__Serendipita;s__Serendipita_sp	UCL8_009172
20_5409	MT766702	Caladenia_cruciformis	Australia	duplicate_of_MT766656|Caladenia_cruciformis|Australia	236	k__Fungi;p__Basidiomycota;c__Agaricomycetes;o__Sebacinales	UCL8_006576
20_5408	MT766693	Caladenia_versicolor	Australia	new_sh_in	236	k__Fungi;p__Basidiomycota;c__Agaricomycetes;o__Sebacinales	UCL8_006576
20_5407	MT766682	Caladenia_rosella	Australia	new_sh_in	236	k__Fungi;p__Basidiomycota;c__Agaricomycetes;o__Sebacinales	UCL8_006576
20_5406	MT766669	Caladenia_hastata	Australia	new_sh_in	236	k__Fungi;p__Basidiomycota;c__Agaricomycetes;o__Sebacinales	UCL8_006576
20_5405	MT766668	Caladenia_hastata	Australia	new_sh_in	236	k__Fungi;p__Basidiomycota;c__Agaricomycetes;o__Sebacinales	UCL8_006576
20_5404	MT766667	Caladenia_formosa	Australia	duplicate_of_MT766664|Caladenia_formosa|Australia	236	k__Fungi;p__Basidiomycota;c__Agaricomycetes;o__Sebacinales	UCL8_006576
20_5403	MT766664	Caladenia_formosa	Australia	new_sh_in	236	k__Fungi;p__Basidiomycota;c__Agaricomycetes;o__Sebacinales	UCL8_006576
20_5402	MT766659	Caladenia_fulva	Australia	duplicate_of_MT766656|Caladenia_cruciformis|Australia	236	k__Fungi;p__Basidiomycota;c__Agaricomycetes;o__Sebacinales	UCL8_006576
20_5401	MT766657	Caladenia_douglasiorum	Australia	new_sh_in	236	k__Fungi;p__Basidiomycota;c__Agaricomycetes;o__Sebacinales	UCL8_006576
20_5400	MT766656	Caladenia_cruciformis	Australia	new_sh_in	236	k__Fungi;p__Basidiomycota;c__Agaricomycetes;o__Sebacinales	UCL8_006576
20_540	JQ421001	Primula_elatior	Germany	duplicate_of_JQ420956|Rhododendron_hirsutum|Germany	SH1750207.08FU	k__Fungi;p__Basidiomycota;c__Agaricomycetes;o__Sebacinales;f__Serendipitaceae;g__Serendipita;s__Serendipita_sp	UCL8_009172
20_54	KX765327	Rhododendron_heliolepis	China	present_in	SH1750246.08FU	k__Fungi;p__Basidiomycota;c__Agaricomycetes;o__Sebacinales;f__unidentified;g__unidentified;s__Sebacinales_sp	UCL8_009172
20_5399	MT766642	Caladenia_cruciformis	Australia	new_sh_in	236	k__Fungi;p__Basidiomycota;c__Agaricomycetes;o__Sebacinales	UCL8_006576
20_5398	MT766637	Caladenia_pectinata	Australia	new_sh_in	236	k__Fungi;p__Basidiomycota;c__Agaricomycetes;o__Sebacinales	UCL8_006576
20_5397	MT766554	Caladenia_thinicola	Australia	new_sh_in	236	k__Fungi;p__Basidiomycota;c__Agaricomycetes;o__Sebacinales	UCL8_006576
20_5396	MT766506	Caladenia_versicolor	Australia	duplicate_of_MT766500|Caladenia_versicolor|Australia	236	k__Fungi;p__Basidiomycota;c__Agaricomycetes;o__Sebacinales	UCL8_006576
20_5395	MT766503	Caladenia_versicolor	Australia	duplicate_of_MT766500|Caladenia_versicolor|Australia	236	k__Fungi;p__Basidiomycota;c__Agaricomycetes;o__Sebacinales	UCL8_006576
20_5394	MT766502	Caladenia_versicolor	Australia	duplicate_of_MT766500|Caladenia_versicolor|Australia	236	k__Fungi;p__Basidiomycota;c__Agaricomycetes;o__Sebacinales	UCL8_006576
20_5393	MT766500	Caladenia_versicolor	Australia	new_sh_in	236	k__Fungi;p__Basidiomycota;c__Agaricomycetes;o__Sebacinales	UCL8_006576
20_5392	MT766499	Caladenia_versicolor	Australia	new_sh_in	236	k__Fungi;p__Basidiomycota;c__Agaricomycetes;o__Sebacinales	UCL8_006576
20_5391	MT766489	Caladenia_hastata	Australia	new_singleton_in	s259	k__Fungi;p__Basidiomycota;c__Agaricomycetes;o__Sebacinales	UCL8_006576
20_5390	MT766485	Caladenia_gladiolata	Australia	duplicate_of_MT766484|Caladenia_gladiolata|Australia	236	k__Fungi;p__Basidiomycota;c__Agaricomycetes;o__Sebacinales	UCL8_006576
20_539	JQ420998	Soldanella_alpina	Germany	present_in	SH1750175.08FU	k__Fungi;p__Basidiomycota;c__Agaricomycetes;o__Sebacinales;f__Serendipitaceae;g__Serendipita;s__Serendipita_sp	UCL8_009172
20_5389	MT766484	Caladenia_gladiolata	Australia	new_sh_in	236	k__Fungi;p__Basidiomycota;c__Agaricomycetes;o__Sebacinales	UCL8_006576
20_5388	MT766441	Caladenia_arenaria	Australia	new_sh_in	236	k__Fungi;p__Basidiomycota;c__Agaricomycetes;o__Sebacinales	UCL8_006576
20_5387	MT766426	Caladenia_arenaria	Australia	new_sh_in	236	k__Fungi;p__Basidiomycota;c__Agaricomycetes;o__Sebacinales	UCL8_006576
20_5386	JX561236		Germany	present_in	SH1682199.08FU	k__Fungi;p__Basidiomycota;c__Agaricomycetes;o__Sebacinales;f__Sebacinaceae;g__Sebacina;s__Sebacina_sp	UCL8_003407
20_5385	JX561235		Germany	present_in	SH1731085.08FU	k__Fungi;p__Basidiomycota;c__Agaricomycetes;o__Sebacinales;f__Sebacinaceae;g__Sebacina;s__Sebacina_sp	UCL8_007582
20_5384	Sebacinales__UDB014904__Soil_sample	Picea_abies;Betula_pendula;Quercus_robur;Populus_tremula;Tilia_cordata	Estonia	duplicate_of_Sebacinaceae__KY687805||Estonia	SH1846945.08FU	k__Fungi;p__Basidiomycota;c__Agaricomycetes;o__Sebacinales;f__Sebacinaceae;g__unidentified;s__Sebacinaceae_sp	UCL8_016196
20_5383	Sebacinaceae__KY687805		Estonia	present_in	SH1846945.08FU	k__Fungi;p__Basidiomycota;c__Agaricomycetes;o__Sebacinales;f__Sebacinaceae;g__unidentified;s__Sebacinaceae_sp	UCL8_016196
20_5382	MT766902	Caladenia_longicauda	Australia	new_sh_in	236	k__Fungi;p__Basidiomycota;c__Agaricomycetes;o__Sebacinales	UCL8_006576
20_5381	MT766893	Caladenia_leucochila	Australia	new_sh_in	236	k__Fungi;p__Basidiomycota;c__Agaricomycetes;o__Sebacinales	UCL8_006576
20_5380	MT766882	Caladenia_hirta_subsp._rosea	Australia	duplicate_of_MT755735|Caladenia_amoena|Australia	236	k__Fungi;p__Basidiomycota;c__Agaricomycetes;o__Sebacinales	UCL8_006576
20_538	JQ420996	Soldanella_alpina	Germany	duplicate_of_HQ154289|Aposeris_foetida|Germany	SH1750175.08FU	k__Fungi;p__Basidiomycota;c__Agaricomycetes;o__Sebacinales;f__Serendipitaceae;g__Serendipita;s__Serendipita_sp	UCL8_009172
20_5379	MT766877	Caladenia_drakeoides	Australia	new_sh_in	236	k__Fungi;p__Basidiomycota;c__Agaricomycetes;o__Sebacinales	UCL8_006576
20_5378	MT766875	Caladenia_drakeoides	Australia	new_sh_in	236	k__Fungi;p__Basidiomycota;c__Agaricomycetes;o__Sebacinales	UCL8_006576
20_5377	MT766847	Caladenia_bryceana_subsp._bryceana	Australia	duplicate_of_MT755735|Caladenia_amoena|Australia	236	k__Fungi;p__Basidiomycota;c__Agaricomycetes;o__Sebacinales	UCL8_006576
20_5376	MT766846	Caladenia_applanata	Australia	new_sh_in	236	k__Fungi;p__Basidiomycota;c__Agaricomycetes;o__Sebacinales	UCL8_006576
20_5375	MT766834	Caladenia_hirta_subsp._rosea	Australia	duplicate_of_MT766686|Caladenia_xanthochila|Australia	236	k__Fungi;p__Basidiomycota;c__Agaricomycetes;o__Sebacinales	UCL8_006576
20_5374	MT766832	Caladenia_graminifolia	Australia	new_sh_in	236	k__Fungi;p__Basidiomycota;c__Agaricomycetes;o__Sebacinales	UCL8_006576
20_5373	MT766806	Glossodia_major	Australia	duplicate_of_MT755735|Caladenia_amoena|Australia	236	k__Fungi;p__Basidiomycota;c__Agaricomycetes;o__Sebacinales	UCL8_006576
20_5372	MT766804	Caladenia_dienema	Australia	duplicate_of_MT755735|Caladenia_amoena|Australia	236	k__Fungi;p__Basidiomycota;c__Agaricomycetes;o__Sebacinales	UCL8_006576
20_5371	MT766802	Caladenia_anthracina	Australia	duplicate_of_MT755735|Caladenia_amoena|Australia	236	k__Fungi;p__Basidiomycota;c__Agaricomycetes;o__Sebacinales	UCL8_006576
20_5370	MT766801	Caladenia_anthracina	Australia	duplicate_of_MT755735|Caladenia_amoena|Australia	236	k__Fungi;p__Basidiomycota;c__Agaricomycetes;o__Sebacinales	UCL8_006576
20_537	JQ420995	Solidago_virgaurea	Germany	present_in	SH1750206.08FU	k__Fungi;p__Basidiomycota;c__Agaricomycetes;o__Sebacinales;f__Serendipitaceae;g__Serendipita;s__Serendipita_sp	UCL8_009172
20_5369	MT766800	Caladenia_anthracina	Australia	duplicate_of_MT755735|Caladenia_amoena|Australia	236	k__Fungi;p__Basidiomycota;c__Agaricomycetes;o__Sebacinales	UCL8_006576
20_5368	MT766793	Caladenia_echidnachila	Australia	new_sh_in	236	k__Fungi;p__Basidiomycota;c__Agaricomycetes;o__Sebacinales	UCL8_006576
20_5367	MT766792	Caladenia_caudata	Australia	duplicate_of_MT755735|Caladenia_amoena|Australia	236	k__Fungi;p__Basidiomycota;c__Agaricomycetes;o__Sebacinales	UCL8_006576
20_5366	MT766790	Caladenia_saggicola	Australia	new_sh_in	236	k__Fungi;p__Basidiomycota;c__Agaricomycetes;o__Sebacinales	UCL8_006576
20_5365	MT766789	Caladenia_caudata	Australia	new_sh_in	236	k__Fungi;p__Basidiomycota;c__Agaricomycetes;o__Sebacinales	UCL8_006576
20_5364	MT766788	Caladenia_saggicola	Australia	new_sh_in	236	k__Fungi;p__Basidiomycota;c__Agaricomycetes;o__Sebacinales	UCL8_006576
20_5363	MT766787	Caladenia_saggicola	Australia	duplicate_of_MT755735|Caladenia_amoena|Australia	236	k__Fungi;p__Basidiomycota;c__Agaricomycetes;o__Sebacinales	UCL8_006576
20_5362	MT766786	Caladenia_saggicola	Australia	duplicate_of_MT755735|Caladenia_amoena|Australia	236	k__Fungi;p__Basidiomycota;c__Agaricomycetes;o__Sebacinales	UCL8_006576
20_5361	MT766785	Caladenia_saggicola	Australia	new_sh_in	236	k__Fungi;p__Basidiomycota;c__Agaricomycetes;o__Sebacinales	UCL8_006576
20_5360	MT766780	Caladenia_caudata	Australia	new_sh_in	236	k__Fungi;p__Basidiomycota;c__Agaricomycetes;o__Sebacinales	UCL8_006576
20_536	JQ420991	Carex_ferruginea	Germany	present_in	SH1750206.08FU	k__Fungi;p__Basidiomycota;c__Agaricomycetes;o__Sebacinales;f__Serendipitaceae;g__Serendipita;s__Serendipita_sp	UCL8_009172
20_5359	MT766779	Caladenia_caudata	Australia	new_sh_in	236	k__Fungi;p__Basidiomycota;c__Agaricomycetes;o__Sebacinales	UCL8_006576
20_5358	MT766777	Caladenia_anthracina	Australia	duplicate_of_MT766696|Caladenia_xanthochila|Australia	236	k__Fungi;p__Basidiomycota;c__Agaricomycetes;o__Sebacinales	UCL8_006576
20_5357	MT766774	Caladenia_caudata	Australia	duplicate_of_MT766696|Caladenia_xanthochila|Australia	236	k__Fungi;p__Basidiomycota;c__Agaricomycetes;o__Sebacinales	UCL8_006576
20_5356	MT766768	Caladenia_saggicola	Australia	duplicate_of_MT755735|Caladenia_amoena|Australia	236	k__Fungi;p__Basidiomycota;c__Agaricomycetes;o__Sebacinales	UCL8_006576
20_5355	MT766766	Caladenia_caudata	Australia	duplicate_of_MT755735|Caladenia_amoena|Australia	236	k__Fungi;p__Basidiomycota;c__Agaricomycetes;o__Sebacinales	UCL8_006576
20_5354	MT766754	Caladenia_alpina	Australia	duplicate_of_MT755735|Caladenia_amoena|Australia	236	k__Fungi;p__Basidiomycota;c__Agaricomycetes;o__Sebacinales	UCL8_006576
20_5353	MT766718	Caladenia_tentaculata	Australia	duplicate_of_MT755735|Caladenia_amoena|Australia	236	k__Fungi;p__Basidiomycota;c__Agaricomycetes;o__Sebacinales	UCL8_006576
20_5352	MT766713	Caladenia_robinsonii	Australia	duplicate_of_MT755735|Caladenia_amoena|Australia	236	k__Fungi;p__Basidiomycota;c__Agaricomycetes;o__Sebacinales	UCL8_006576
20_5351	MT766710	Caladenia_tentaculata	Australia	duplicate_of_MT755735|Caladenia_amoena|Australia	236	k__Fungi;p__Basidiomycota;c__Agaricomycetes;o__Sebacinales	UCL8_006576
20_5350	MT766709	Caladenia_tentaculata	Australia	duplicate_of_MT755735|Caladenia_amoena|Australia	236	k__Fungi;p__Basidiomycota;c__Agaricomycetes;o__Sebacinales	UCL8_006576
20_535	JQ420990	Luzula_sylvatica	Germany	duplicate_of_HQ154289|Aposeris_foetida|Germany	SH1750175.08FU	k__Fungi;p__Basidiomycota;c__Agaricomycetes;o__Sebacinales;f__Serendipitaceae;g__Serendipita;s__Serendipita_sp	UCL8_009172
20_5349	MT766708	Caladenia_robinsonii	Australia	duplicate_of_MT755735|Caladenia_amoena|Australia	236	k__Fungi;p__Basidiomycota;c__Agaricomycetes;o__Sebacinales	UCL8_006576
20_5348	MT766707	Caladenia_robinsonii	Australia	duplicate_of_MT755735|Caladenia_amoena|Australia	236	k__Fungi;p__Basidiomycota;c__Agaricomycetes;o__Sebacinales	UCL8_006576
20_5347	MT766706	Caladenia_tentaculata	Australia	duplicate_of_MT755735|Caladenia_amoena|Australia	236	k__Fungi;p__Basidiomycota;c__Agaricomycetes;o__Sebacinales	UCL8_006576
20_5346	MT766705	Caladenia_tentaculata	Australia	duplicate_of_MT755735|Caladenia_amoena|Australia	236	k__Fungi;p__Basidiomycota;c__Agaricomycetes;o__Sebacinales	UCL8_006576
20_5345	MT766699	Caladenia_cretacea	Australia	duplicate_of_MT755735|Caladenia_amoena|Australia	236	k__Fungi;p__Basidiomycota;c__Agaricomycetes;o__Sebacinales	UCL8_006576
20_5344	MT766698	Caladenia_colorata	Australia	duplicate_of_MT755735|Caladenia_amoena|Australia	236	k__Fungi;p__Basidiomycota;c__Agaricomycetes;o__Sebacinales	UCL8_006576
20_5343	MT766697	Caladenia_xanthochila	Australia	duplicate_of_MT755735|Caladenia_amoena|Australia	236	k__Fungi;p__Basidiomycota;c__Agaricomycetes;o__Sebacinales	UCL8_006576
20_5342	MT766696	Caladenia_xanthochila	Australia	new_sh_in	236	k__Fungi;p__Basidiomycota;c__Agaricomycetes;o__Sebacinales	UCL8_006576
20_5341	MT766694	Caladenia_versicolor	Australia	duplicate_of_MT755735|Caladenia_amoena|Australia	236	k__Fungi;p__Basidiomycota;c__Agaricomycetes;o__Sebacinales	UCL8_006576
20_5340	MT766691	Caladenia_tentaculata	Australia	new_sh_in	236	k__Fungi;p__Basidiomycota;c__Agaricomycetes;o__Sebacinales	UCL8_006576
20_534	JQ420956	Rhododendron_hirsutum	Germany	present_in	SH1750207.08FU	k__Fungi;p__Basidiomycota;c__Agaricomycetes;o__Sebacinales;f__Serendipitaceae;g__Serendipita;s__Serendipita_sp	UCL8_009172
20_5339	MT766688	Caladenia_tensa	Australia	duplicate_of_MT755735|Caladenia_amoena|Australia	236	k__Fungi;p__Basidiomycota;c__Agaricomycetes;o__Sebacinales	UCL8_006576
20_5338	MT766686	Caladenia_xanthochila	Australia	new_sh_in	236	k__Fungi;p__Basidiomycota;c__Agaricomycetes;o__Sebacinales	UCL8_006576
20_5337	MT766680	Caladenia_robinsonii	Australia	duplicate_of_MT766492|Caladenia_robinsonii|Australia	236	k__Fungi;p__Basidiomycota;c__Agaricomycetes;o__Sebacinales	UCL8_006576
20_5336	MT766679	Caladenia_robinsonii	Australia	duplicate_of_MT766492|Caladenia_robinsonii|Australia	236	k__Fungi;p__Basidiomycota;c__Agaricomycetes;o__Sebacinales	UCL8_006576
20_5335	MT766678	Caladenia_pumila	Australia	new_sh_in	236	k__Fungi;p__Basidiomycota;c__Agaricomycetes;o__Sebacinales	UCL8_006576
20_5334	MT766674	Caladenia_lowanensis	Australia	new_sh_in	236	k__Fungi;p__Basidiomycota;c__Agaricomycetes;o__Sebacinales	UCL8_006576
20_5333	MT766658	Caladenia_douglasiorum	Australia	new_sh_in	236	k__Fungi;p__Basidiomycota;c__Agaricomycetes;o__Sebacinales	UCL8_006576
20_5332	MT766655	Caladenia_rosella	Australia	new_sh_in	236	k__Fungi;p__Basidiomycota;c__Agaricomycetes;o__Sebacinales	UCL8_006576
20_5331	MT766647	Caladenia_calcicola	Australia	duplicate_of_MT755735|Caladenia_amoena|Australia	236	k__Fungi;p__Basidiomycota;c__Agaricomycetes;o__Sebacinales	UCL8_006576
20_5330	MT766634	Caladenia_brownii	Australia	new_sh_in	236	k__Fungi;p__Basidiomycota;c__Agaricomycetes;o__Sebacinales	UCL8_006576
20_533	JQ420955	Rhododendron_hirsutum	Germany	duplicate_of_HQ154289|Aposeris_foetida|Germany	SH1750175.08FU	k__Fungi;p__Basidiomycota;c__Agaricomycetes;o__Sebacinales;f__Serendipitaceae;g__Serendipita;s__Serendipita_sp	UCL8_009172
20_5329	MT766631	Caladenia_latifolia	Australia	new_sh_in	236	k__Fungi;p__Basidiomycota;c__Agaricomycetes;o__Sebacinales	UCL8_006576
20_5328	MT766629	Caladenia_latifolia	Australia	duplicate_of_MT766626|Caladenia_latifolia|Australia	236	k__Fungi;p__Basidiomycota;c__Agaricomycetes;o__Sebacinales	UCL8_006576
20_5327	MT766627	Caladenia_latifolia	Australia	new_sh_in	236	k__Fungi;p__Basidiomycota;c__Agaricomycetes;o__Sebacinales	UCL8_006576
20_5326	MT766626	Caladenia_latifolia	Australia	new_sh_in	236	k__Fungi;p__Basidiomycota;c__Agaricomycetes;o__Sebacinales	UCL8_006576
20_5325	MT766603	Caladenia_applanata	Australia	duplicate_of_MT766597|Caladenia_applanata|Australia	236	k__Fungi;p__Basidiomycota;c__Agaricomycetes;o__Sebacinales	UCL8_006576
20_5324	MT766602	Caladenia_applanata	Australia	duplicate_of_MT766597|Caladenia_applanata|Australia	236	k__Fungi;p__Basidiomycota;c__Agaricomycetes;o__Sebacinales	UCL8_006576
20_5323	MT766601	Caladenia_applanata	Australia	duplicate_of_MT766600|Caladenia_applanata|Australia	236	k__Fungi;p__Basidiomycota;c__Agaricomycetes;o__Sebacinales	UCL8_006576
20_5322	MT766600	Caladenia_applanata	Australia	new_sh_in	236	k__Fungi;p__Basidiomycota;c__Agaricomycetes;o__Sebacinales	UCL8_006576
20_5321	MT766599	Caladenia_applanata	Australia	duplicate_of_MT766597|Caladenia_applanata|Australia	236	k__Fungi;p__Basidiomycota;c__Agaricomycetes;o__Sebacinales	UCL8_006576
20_5320	MT766598	Caladenia_applanata	Australia	duplicate_of_MT766597|Caladenia_applanata|Australia	236	k__Fungi;p__Basidiomycota;c__Agaricomycetes;o__Sebacinales	UCL8_006576
20_532	JF691210	Orchidaceae	Réunion	present_in	SH1717804.08FU	k__Fungi;p__Basidiomycota;c__Agaricomycetes;o__Sebacinales;f__unidentified;g__unidentified;s__Sebacinales_sp	UCL8_006626
20_5319	MT766597	Caladenia_applanata	Australia	new_sh_in	236	k__Fungi;p__Basidiomycota;c__Agaricomycetes;o__Sebacinales	UCL8_006576
20_5318	MT766571	Caladenia_brownii	Australia	new_sh_in	236	k__Fungi;p__Basidiomycota;c__Agaricomycetes;o__Sebacinales	UCL8_006576
20_5317	MT766553	Caladenia_thinicola	Australia	new_sh_in	236	k__Fungi;p__Basidiomycota;c__Agaricomycetes;o__Sebacinales	UCL8_006576
20_5316	MT766516	Caladenia_xanthochila	Australia	duplicate_of_MT755735|Caladenia_amoena|Australia	236	k__Fungi;p__Basidiomycota;c__Agaricomycetes;o__Sebacinales	UCL8_006576
20_5315	MT766512	Caladenia_xanthochila	Australia	duplicate_of_MT755735|Caladenia_amoena|Australia	236	k__Fungi;p__Basidiomycota;c__Agaricomycetes;o__Sebacinales	UCL8_006576
20_5314	MT766511	Caladenia_xanthochila	Australia	new_sh_in	236	k__Fungi;p__Basidiomycota;c__Agaricomycetes;o__Sebacinales	UCL8_006576
20_5313	MT766509	Caladenia_xanthochila	Australia	duplicate_of_MT766455|Caladenia_arenaria|Australia	236	k__Fungi;p__Basidiomycota;c__Agaricomycetes;o__Sebacinales	UCL8_006576
20_5312	MT766508	Caladenia_versicolor	Australia	duplicate_of_MT755735|Caladenia_amoena|Australia	236	k__Fungi;p__Basidiomycota;c__Agaricomycetes;o__Sebacinales	UCL8_006576
20_5311	MT766505	Caladenia_versicolor	Australia	duplicate_of_MT755735|Caladenia_amoena|Australia	236	k__Fungi;p__Basidiomycota;c__Agaricomycetes;o__Sebacinales	UCL8_006576
20_5310	MT766504	Caladenia_versicolor	Australia	duplicate_of_MT755735|Caladenia_amoena|Australia	236	k__Fungi;p__Basidiomycota;c__Agaricomycetes;o__Sebacinales	UCL8_006576
20_531	HQ154398	Daphne_striata	Germany	present_in	SH1750207.08FU	k__Fungi;p__Basidiomycota;c__Agaricomycetes;o__Sebacinales;f__Serendipitaceae;g__Serendipita;s__Serendipita_sp	UCL8_009172
20_5309	MT766501	Caladenia_versicolor	Australia	duplicate_of_MT755735|Caladenia_amoena|Australia	236	k__Fungi;p__Basidiomycota;c__Agaricomycetes;o__Sebacinales	UCL8_006576
20_5308	MT766498	Caladenia_versicolor	Australia	duplicate_of_MT755735|Caladenia_amoena|Australia	236	k__Fungi;p__Basidiomycota;c__Agaricomycetes;o__Sebacinales	UCL8_006576
20_5307	MT766497	Caladenia_versicolor	Australia	duplicate_of_MT755735|Caladenia_amoena|Australia	236	k__Fungi;p__Basidiomycota;c__Agaricomycetes;o__Sebacinales	UCL8_006576
20_5306	MT766493	Caladenia_robinsonii	Australia	duplicate_of_MT755735|Caladenia_amoena|Australia	236	k__Fungi;p__Basidiomycota;c__Agaricomycetes;o__Sebacinales	UCL8_006576
20_5305	MT766492	Caladenia_robinsonii	Australia	new_sh_in	236	k__Fungi;p__Basidiomycota;c__Agaricomycetes;o__Sebacinales	UCL8_006576
20_5304	MT766491	Caladenia_robinsonii	Australia	duplicate_of_MT755735|Caladenia_amoena|Australia	236	k__Fungi;p__Basidiomycota;c__Agaricomycetes;o__Sebacinales	UCL8_006576
20_5303	MT766490	Caladenia_robinsonii	Australia	duplicate_of_MT755735|Caladenia_amoena|Australia	236	k__Fungi;p__Basidiomycota;c__Agaricomycetes;o__Sebacinales	UCL8_006576
20_5302	MT766488	Caladenia_gladiolata	Australia	duplicate_of_MT755735|Caladenia_amoena|Australia	236	k__Fungi;p__Basidiomycota;c__Agaricomycetes;o__Sebacinales	UCL8_006576
20_5301	MT766487	Caladenia_gladiolata	Australia	duplicate_of_MT755735|Caladenia_amoena|Australia	236	k__Fungi;p__Basidiomycota;c__Agaricomycetes;o__Sebacinales	UCL8_006576
20_5300	MT766486	Caladenia_gladiolata	Australia	duplicate_of_MT755735|Caladenia_amoena|Australia	236	k__Fungi;p__Basidiomycota;c__Agaricomycetes;o__Sebacinales	UCL8_006576
20_530	HQ154329	Equisetum_sylvaticum	Germany	present_in	SH1750206.08FU	k__Fungi;p__Basidiomycota;c__Agaricomycetes;o__Sebacinales;f__Serendipitaceae;g__Serendipita;s__Serendipita_sp	UCL8_009172
20_53	FN663730	Psammisia_guianensis	Ecuador	present_in	SH1750150.08FU	k__Fungi;p__Basidiomycota;c__Agaricomycetes;o__Sebacinales;f__Serendipitaceae;g__Serendipita;s__Serendipita_sp	UCL8_009172
20_5299	MT766483	Caladenia_gladiolata	Australia	duplicate_of_MT755735|Caladenia_amoena|Australia	236	k__Fungi;p__Basidiomycota;c__Agaricomycetes;o__Sebacinales	UCL8_006576
20_5298	MT766468	Cyanicula_caerulea	Australia	new_sh_in	236	k__Fungi;p__Basidiomycota;c__Agaricomycetes;o__Sebacinales	UCL8_006576
20_5297	MT766457	Caladenia_arenaria	Australia	duplicate_of_MT755735|Caladenia_amoena|Australia	236	k__Fungi;p__Basidiomycota;c__Agaricomycetes;o__Sebacinales	UCL8_006576
20_5296	MT766456	Caladenia_arenaria	Australia	new_sh_in	236	k__Fungi;p__Basidiomycota;c__Agaricomycetes;o__Sebacinales	UCL8_006576
20_5295	MT766455	Caladenia_arenaria	Australia	new_sh_in	236	k__Fungi;p__Basidiomycota;c__Agaricomycetes;o__Sebacinales	UCL8_006576
20_5294	MT766454	Caladenia_arenaria	Australia	duplicate_of_MT766438|Caladenia_arenaria|Australia	236	k__Fungi;p__Basidiomycota;c__Agaricomycetes;o__Sebacinales	UCL8_006576
20_5293	MT766453	Caladenia_arenaria	Australia	new_sh_in	236	k__Fungi;p__Basidiomycota;c__Agaricomycetes;o__Sebacinales	UCL8_006576
20_5292	MT766452	Caladenia_arenaria	Australia	duplicate_of_MT766439|Caladenia_arenaria|Australia	236	k__Fungi;p__Basidiomycota;c__Agaricomycetes;o__Sebacinales	UCL8_006576
20_5291	MT766451	Caladenia_arenaria	Australia	duplicate_of_MT755735|Caladenia_amoena|Australia	236	k__Fungi;p__Basidiomycota;c__Agaricomycetes;o__Sebacinales	UCL8_006576
20_5290	MT766450	Caladenia_arenaria	Australia	duplicate_of_MT755735|Caladenia_amoena|Australia	236	k__Fungi;p__Basidiomycota;c__Agaricomycetes;o__Sebacinales	UCL8_006576
20_529	HQ154289	Aposeris_foetida	Germany	present_in	SH1750175.08FU	k__Fungi;p__Basidiomycota;c__Agaricomycetes;o__Sebacinales;f__Serendipitaceae;g__Serendipita;s__Serendipita_sp	UCL8_009172
20_5289	MT766449	Caladenia_arenaria	Australia	duplicate_of_MT755735|Caladenia_amoena|Australia	236	k__Fungi;p__Basidiomycota;c__Agaricomycetes;o__Sebacinales	UCL8_006576
20_5288	MT766448	Caladenia_arenaria	Australia	duplicate_of_MT755735|Caladenia_amoena|Australia	236	k__Fungi;p__Basidiomycota;c__Agaricomycetes;o__Sebacinales	UCL8_006576
20_5287	MT766447	Caladenia_arenaria	Australia	duplicate_of_MT755735|Caladenia_amoena|Australia	236	k__Fungi;p__Basidiomycota;c__Agaricomycetes;o__Sebacinales	UCL8_006576
20_5286	MT766446	Caladenia_arenaria	Australia	new_sh_in	236	k__Fungi;p__Basidiomycota;c__Agaricomycetes;o__Sebacinales	UCL8_006576
20_5285	MT766443	Caladenia_arenaria	Australia	duplicate_of_MT766438|Caladenia_arenaria|Australia	236	k__Fungi;p__Basidiomycota;c__Agaricomycetes;o__Sebacinales	UCL8_006576
20_5284	MT766442	Caladenia_arenaria	Australia	new_sh_in	236	k__Fungi;p__Basidiomycota;c__Agaricomycetes;o__Sebacinales	UCL8_006576
20_5283	MT766440	Caladenia_arenaria	Australia	duplicate_of_MT755735|Caladenia_amoena|Australia	236	k__Fungi;p__Basidiomycota;c__Agaricomycetes;o__Sebacinales	UCL8_006576
20_5282	MT766439	Caladenia_arenaria	Australia	new_sh_in	236	k__Fungi;p__Basidiomycota;c__Agaricomycetes;o__Sebacinales	UCL8_006576
20_5281	MT766438	Caladenia_arenaria	Australia	new_sh_in	236	k__Fungi;p__Basidiomycota;c__Agaricomycetes;o__Sebacinales	UCL8_006576
20_5280	MT766437	Caladenia_arenaria	Australia	duplicate_of_MT755735|Caladenia_amoena|Australia	236	k__Fungi;p__Basidiomycota;c__Agaricomycetes;o__Sebacinales	UCL8_006576
20_528	HF947912	Vaccinium_macrocarpon	Ireland	present_in	SH1750321.08FU	k__Fungi;p__Basidiomycota;c__Agaricomycetes;o__Sebacinales;f__Serendipitaceae;g__unidentified;s__Serendipitaceae_sp	UCL8_009172
20_5279	MT766436	Caladenia_arenaria	Australia	new_sh_in	236	k__Fungi;p__Basidiomycota;c__Agaricomycetes;o__Sebacinales	UCL8_006576
20_5278	MT766435	Caladenia_arenaria	Australia	duplicate_of_MT755735|Caladenia_amoena|Australia	236	k__Fungi;p__Basidiomycota;c__Agaricomycetes;o__Sebacinales	UCL8_006576
20_5277	MT766434	Caladenia_arenaria	Australia	new_sh_in	236	k__Fungi;p__Basidiomycota;c__Agaricomycetes;o__Sebacinales	UCL8_006576
20_5276	MT766433	Caladenia_arenaria	Australia	duplicate_of_MT755735|Caladenia_amoena|Australia	236	k__Fungi;p__Basidiomycota;c__Agaricomycetes;o__Sebacinales	UCL8_006576
20_5275	MT766432	Caladenia_arenaria	Australia	duplicate_of_MT755735|Caladenia_amoena|Australia	236	k__Fungi;p__Basidiomycota;c__Agaricomycetes;o__Sebacinales	UCL8_006576
20_5274	MT766431	Caladenia_arenaria	Australia	new_sh_in	236	k__Fungi;p__Basidiomycota;c__Agaricomycetes;o__Sebacinales	UCL8_006576
20_5273	MT766430	Caladenia_arenaria	Australia	new_sh_in	236	k__Fungi;p__Basidiomycota;c__Agaricomycetes;o__Sebacinales	UCL8_006576
20_5272	MT766429	Caladenia_arenaria	Australia	duplicate_of_MT755735|Caladenia_amoena|Australia	236	k__Fungi;p__Basidiomycota;c__Agaricomycetes;o__Sebacinales	UCL8_006576
20_5271	MT766428	Caladenia_arenaria	Australia	duplicate_of_MT755735|Caladenia_amoena|Australia	236	k__Fungi;p__Basidiomycota;c__Agaricomycetes;o__Sebacinales	UCL8_006576
20_5270	MT766427	Caladenia_arenaria	Australia	duplicate_of_MT755735|Caladenia_amoena|Australia	236	k__Fungi;p__Basidiomycota;c__Agaricomycetes;o__Sebacinales	UCL8_006576
20_527	GQ907145	Tritomaria_quinquedentata	United_Kingdom	present_in	SH1750156.08FU	k__Fungi;p__Basidiomycota;c__Agaricomycetes;o__Sebacinales;f__Serendipitaceae;g__Serendipita;s__Serendipita_sp	UCL8_009172
20_5269	MT766425	Caladenia_arenaria	Australia	new_sh_in	236	k__Fungi;p__Basidiomycota;c__Agaricomycetes;o__Sebacinales	UCL8_006576
20_5268	MT766424	Caladenia_arenaria	Australia	duplicate_of_MT755735|Caladenia_amoena|Australia	236	k__Fungi;p__Basidiomycota;c__Agaricomycetes;o__Sebacinales	UCL8_006576
20_5267	MT766423	Caladenia_arenaria	Australia	new_sh_in	236	k__Fungi;p__Basidiomycota;c__Agaricomycetes;o__Sebacinales	UCL8_006576
20_5266	MT755740	Caladenia_amoena	Australia	duplicate_of_MT755735|Caladenia_amoena|Australia	236	k__Fungi;p__Basidiomycota;c__Agaricomycetes;o__Sebacinales	UCL8_006576
20_5265	MT755739	Caladenia_amoena	Australia	duplicate_of_MT755735|Caladenia_amoena|Australia	236	k__Fungi;p__Basidiomycota;c__Agaricomycetes;o__Sebacinales	UCL8_006576
20_5264	MT755737	Caladenia_amoena	Australia	duplicate_of_MT755735|Caladenia_amoena|Australia	236	k__Fungi;p__Basidiomycota;c__Agaricomycetes;o__Sebacinales	UCL8_006576
20_5263	MT755735	Caladenia_amoena	Australia	new_sh_in	236	k__Fungi;p__Basidiomycota;c__Agaricomycetes;o__Sebacinales	UCL8_006576
20_5262	MT741584	Caladenia_brownii	Australia	new_sh_in	236	k__Fungi;p__Basidiomycota;c__Agaricomycetes;o__Sebacinales	UCL8_006576
20_5261	KF574237		China	present_in	SH1844733.08FU	k__Fungi;p__Basidiomycota;c__Agaricomycetes;o__Sebacinales;f__Sebacinaceae;g__unidentified;s__Sebacinaceae_sp	UCL8_013984
20_5260	MT766836	Caladenia_longicauda_subsp._borealis	Australia	new_sh_in	236	k__Fungi;p__Basidiomycota;c__Agaricomycetes;o__Sebacinales	UCL8_006576
20_526	FN663834	Cavendishia_bracteata	Panama	present_in	SH1750155.08FU	k__Fungi;p__Basidiomycota;c__Agaricomycetes;o__Sebacinales;f__unidentified;g__unidentified;s__Sebacinales_sp	UCL8_009172
20_5259	MT766712	Caladenia_colorata	Australia	duplicate_of_MT766470|Caladenia_colorata|Australia	236	k__Fungi;p__Basidiomycota;c__Agaricomycetes;o__Sebacinales	UCL8_006576
20_5258	MT766689	Caladenia_tensa	Australia	new_sh_in	236	k__Fungi;p__Basidiomycota;c__Agaricomycetes;o__Sebacinales	UCL8_006576
20_5257	MT766684	Caladenia_valida	Australia	new_sh_in	236	k__Fungi;p__Basidiomycota;c__Agaricomycetes;o__Sebacinales	UCL8_006576
20_5256	MT766676	Caladenia_sp._aff._colorata	Australia	new_sh_in	236	k__Fungi;p__Basidiomycota;c__Agaricomycetes;o__Sebacinales	UCL8_006576
20_5255	MT766663	Caladenia_formosa	Australia	duplicate_of_MT766632|Caladenia_latifolia|Australia	236	k__Fungi;p__Basidiomycota;c__Agaricomycetes;o__Sebacinales	UCL8_006576
20_5254	MT766662	Caladenia_formosa	Australia	duplicate_of_MT766632|Caladenia_latifolia|Australia	236	k__Fungi;p__Basidiomycota;c__Agaricomycetes;o__Sebacinales	UCL8_006576
20_5253	MT766661	Caladenia_formosa	Australia	duplicate_of_MT766632|Caladenia_latifolia|Australia	236	k__Fungi;p__Basidiomycota;c__Agaricomycetes;o__Sebacinales	UCL8_006576
20_5252	MT766632	Caladenia_latifolia	Australia	new_sh_in	236	k__Fungi;p__Basidiomycota;c__Agaricomycetes;o__Sebacinales	UCL8_006576
20_5251	MT766630	Caladenia_latifolia	Australia	new_sh_in	236	k__Fungi;p__Basidiomycota;c__Agaricomycetes;o__Sebacinales	UCL8_006576
20_5250	MT766628	Caladenia_latifolia	Australia	new_sh_in	236	k__Fungi;p__Basidiomycota;c__Agaricomycetes;o__Sebacinales	UCL8_006576
20_525	FN663740	Sphyrospermum_cordifolium	Panama	present_in	SH1750216.08FU	k__Fungi;p__Basidiomycota;c__Agaricomycetes;o__Sebacinales;f__unidentified;g__unidentified;s__Sebacinales_sp	UCL8_009172
20_5249	MT766515	Caladenia_xanthochila	Australia	new_sh_in	236	k__Fungi;p__Basidiomycota;c__Agaricomycetes;o__Sebacinales	UCL8_006576
20_5248	MT766513	Caladenia_xanthochila	Australia	new_sh_in	236	k__Fungi;p__Basidiomycota;c__Agaricomycetes;o__Sebacinales	UCL8_006576
20_5247	MT766510	Caladenia_xanthochila	Australia	new_sh_in	236	k__Fungi;p__Basidiomycota;c__Agaricomycetes;o__Sebacinales	UCL8_006576
20_5246	MT766474	Caladenia_formosa	Australia	duplicate_of_MT766472|Caladenia_formosa|Australia	236	k__Fungi;p__Basidiomycota;c__Agaricomycetes;o__Sebacinales	UCL8_006576
20_5245	MT766473	Caladenia_formosa	Australia	new_sh_in	236	k__Fungi;p__Basidiomycota;c__Agaricomycetes;o__Sebacinales	UCL8_006576
20_5244	MT766472	Caladenia_formosa	Australia	new_sh_in	236	k__Fungi;p__Basidiomycota;c__Agaricomycetes;o__Sebacinales	UCL8_006576
20_5243	MT766471	Caladenia_colorata	Australia	duplicate_of_MT766469|Caladenia_colorata|Australia	236	k__Fungi;p__Basidiomycota;c__Agaricomycetes;o__Sebacinales	UCL8_006576
20_5242	MT766470	Caladenia_colorata	Australia	new_sh_in	236	k__Fungi;p__Basidiomycota;c__Agaricomycetes;o__Sebacinales	UCL8_006576
20_5241	MT766469	Caladenia_colorata	Australia	new_sh_in	236	k__Fungi;p__Basidiomycota;c__Agaricomycetes;o__Sebacinales	UCL8_006576
20_5240	MT766466	Caladenia_argocalla	Australia	duplicate_of_MT766459|Caladenia_argocalla|Australia	236	k__Fungi;p__Basidiomycota;c__Agaricomycetes;o__Sebacinales	UCL8_006576
20_524	FJ455033	Aphyllorchis_montana	Thailand	present_in	SH1731158.08FU	k__Fungi;p__Basidiomycota;c__Agaricomycetes;o__Sebacinales;f__Sebacinaceae;g__Sebacina;s__Sebacina_sp	UCL8_007582
20_5239	MT766465	Caladenia_argocalla	Australia	new_sh_in	236	k__Fungi;p__Basidiomycota;c__Agaricomycetes;o__Sebacinales	UCL8_006576
20_5238	MT766464	Caladenia_argocalla	Australia	duplicate_of_MT766459|Caladenia_argocalla|Australia	236	k__Fungi;p__Basidiomycota;c__Agaricomycetes;o__Sebacinales	UCL8_006576
20_5237	MT766463	Caladenia_argocalla	Australia	new_sh_in	236	k__Fungi;p__Basidiomycota;c__Agaricomycetes;o__Sebacinales	UCL8_006576
20_5236	MT766462	Caladenia_argocalla	Australia	new_sh_in	236	k__Fungi;p__Basidiomycota;c__Agaricomycetes;o__Sebacinales	UCL8_006576
20_5235	MT766461	Caladenia_argocalla	Australia	duplicate_of_MT766459|Caladenia_argocalla|Australia	236	k__Fungi;p__Basidiomycota;c__Agaricomycetes;o__Sebacinales	UCL8_006576
20_5234	MT766460	Caladenia_argocalla	Australia	duplicate_of_MT766459|Caladenia_argocalla|Australia	236	k__Fungi;p__Basidiomycota;c__Agaricomycetes;o__Sebacinales	UCL8_006576
20_5233	MT766459	Caladenia_argocalla	Australia	new_sh_in	236	k__Fungi;p__Basidiomycota;c__Agaricomycetes;o__Sebacinales	UCL8_006576
20_5232	MT766458	Caladenia_arenaria	Australia	new_sh_in	236	k__Fungi;p__Basidiomycota;c__Agaricomycetes;o__Sebacinales	UCL8_006576
20_5231	MT766445	Caladenia_arenaria	Australia	new_sh_in	236	k__Fungi;p__Basidiomycota;c__Agaricomycetes;o__Sebacinales	UCL8_006576
20_5230	MT766422	Caladenia_arenaria	Australia	new_sh_in	236	k__Fungi;p__Basidiomycota;c__Agaricomycetes;o__Sebacinales	UCL8_006576
20_523	Serendipitaceae__HM030578		United_States	present_in	SH1750224.08FU	k__Fungi;p__Basidiomycota;c__Agaricomycetes;o__Sebacinales;f__Serendipitaceae;g__unidentified;s__Serendipitaceae_sp	UCL8_009172
20_5229	MT755734	Caladenia_calcicola	Australia	new_sh_in	236	k__Fungi;p__Basidiomycota;c__Agaricomycetes;o__Sebacinales	UCL8_006576
20_5228	MN699301	Caladenia_amoena	Australia	new_singleton_in	s258	k__Fungi;p__Basidiomycota;c__Agaricomycetes;o__Sebacinales	UCL8_006576
20_5227	KJ786674		Guyana	present_in	SH1745550.08FU	k__Fungi;p__Basidiomycota;c__Agaricomycetes;o__Auriculariales;f__unidentified;g__unidentified;s__Auriculariales_sp	UCL8_008805
20_5226	EU910933	Trifolium_thalii	France	present_in	SH1689487.08FU	k__Fungi;p__Basidiomycota;c__Agaricomycetes;o__Sebacinales;f__Sebacinaceae;g__unidentified;s__Sebacinaceae_sp	UCL8_004281
20_5225	Serendipitaceae__EF063691__sample	Arachnorchis_formosa	Australia	new_sh_in	236	k__Fungi;p__Basidiomycota;c__Agaricomycetes;o__Sebacinales	UCL8_006576
20_5224	Sebacinales__EF063701__sample	Arachnorchis_formosa	Australia	new_sh_in	236	k__Fungi;p__Basidiomycota;c__Agaricomycetes;o__Sebacinales	UCL8_006576
20_5223	Sebacina__AB506978	Cymbidium_macrorhizon	Japan	present_in	SH1731081.08FU	k__Fungi;p__Basidiomycota;c__Agaricomycetes;o__Sebacinales;f__Sebacinaceae;g__Sebacina;s__Sebacina_sp	UCL8_007582
20_5222	MT766624	Elythranthera_brunonis	Australia	present_in	SH1716201.08FU	k__Fungi;p__Basidiomycota;c__Agaricomycetes;o__Sebacinales;f__Serendipitaceae;g__Serendipita;s__Serendipita_sp	UCL8_006576
20_5221	KY524306	Caladenia_pectinata	Australia	new_sh_in	236	k__Fungi;p__Basidiomycota;c__Agaricomycetes;o__Sebacinales	UCL8_006576
20_5220	MT766831	Caladenia_angustata	Australia	new_sh_in	267	k__Fungi;p__Basidiomycota;c__Agaricomycetes;o__Sebacinales	UCL8_006576
20_522	Serendipitaceae__HF947869	Vaccinium_macrocarpon	Ireland	present_in	SH1750171.08FU	k__Fungi;p__Basidiomycota;c__Agaricomycetes;o__Sebacinales;f__Serendipitaceae;g__unidentified;s__Serendipitaceae_sp	UCL8_009172
20_5219	MN699302	Caladenia_amoena	Australia	new_sh_in	236	k__Fungi;p__Basidiomycota;c__Agaricomycetes;o__Sebacinales	UCL8_006576
20_5218	JX998840	Epidendrum_firmum	Costa_Rica	present_in	SH1709077.08FU	k__Fungi;p__Basidiomycota;c__Agaricomycetes;o__Sebacinales;f__Serendipitaceae;g__unidentified;s__Serendipitaceae_sp	UCL8_005845
20_5217	MT766871	Caladenia_melanema	Australia	present_in	SH1716162.08FU	k__Fungi;p__Basidiomycota;c__Agaricomycetes;o__Sebacinales;f__Serendipitaceae;g__Serendipita;s__Serendipita_sp	UCL8_006576
20_5216	MT027990	Gaultheria_hispidula_root	Canada	new_sh_in	209	k__Fungi;p__Basidiomycota;c__Agaricomycetes;o__Sebacinales	UCL8_009172
20_5215	KY524339	Caladenia_thinicola	Australia	duplicate_of_KY524338|Caladenia_thinicola|Australia	236	k__Fungi;p__Basidiomycota;c__Agaricomycetes;o__Sebacinales	UCL8_006576
20_5214	KY524338	Caladenia_thinicola	Australia	new_sh_in	236	k__Fungi;p__Basidiomycota;c__Agaricomycetes;o__Sebacinales	UCL8_006576
20_5213	KY524337	Caladenia_excelsa	Australia	duplicate_of_KY524307|Caladenia_huegelii|Australia	236	k__Fungi;p__Basidiomycota;c__Agaricomycetes;o__Sebacinales	UCL8_006576
20_5212	KY524336	Caladenia_excelsa	Australia	duplicate_of_KY524307|Caladenia_huegelii|Australia	236	k__Fungi;p__Basidiomycota;c__Agaricomycetes;o__Sebacinales	UCL8_006576
20_5211	KY524335	Caladenia_excelsa	Australia	duplicate_of_KY524307|Caladenia_huegelii|Australia	236	k__Fungi;p__Basidiomycota;c__Agaricomycetes;o__Sebacinales	UCL8_006576
20_5210	KY524334	Caladenia_pectinata	Australia	duplicate_of_KY524307|Caladenia_huegelii|Australia	236	k__Fungi;p__Basidiomycota;c__Agaricomycetes;o__Sebacinales	UCL8_006576
20_521	Serendipitaceae__DQ309141__sample	Calluna_vulgaris	United_Kingdom	present_in	SH1750171.08FU	k__Fungi;p__Basidiomycota;c__Agaricomycetes;o__Sebacinales;f__Serendipitaceae;g__unidentified;s__Serendipitaceae_sp	UCL8_009172
20_5209	KY524333	Caladenia_pectinata	Australia	duplicate_of_KY524328|Caladenia_pectinata|Australia	236	k__Fungi;p__Basidiomycota;c__Agaricomycetes;o__Sebacinales	UCL8_006576
20_5208	KY524332	Caladenia_pectinata	Australia	new_sh_in	236	k__Fungi;p__Basidiomycota;c__Agaricomycetes;o__Sebacinales	UCL8_006576
20_5207	KY524331	Caladenia_pectinata	Australia	new_sh_in	236	k__Fungi;p__Basidiomycota;c__Agaricomycetes;o__Sebacinales	UCL8_006576
20_5206	KY524330	Caladenia_pectinata	Australia	duplicate_of_KY524307|Caladenia_huegelii|Australia	236	k__Fungi;p__Basidiomycota;c__Agaricomycetes;o__Sebacinales	UCL8_006576
20_5205	KY524329	Caladenia_pectinata	Australia	new_sh_in	236	k__Fungi;p__Basidiomycota;c__Agaricomycetes;o__Sebacinales	UCL8_006576
20_5204	KY524328	Caladenia_pectinata	Australia	new_sh_in	236	k__Fungi;p__Basidiomycota;c__Agaricomycetes;o__Sebacinales	UCL8_006576
20_5203	KY524327	Caladenia_pectinata	Australia	duplicate_of_KY524307|Caladenia_huegelii|Australia	236	k__Fungi;p__Basidiomycota;c__Agaricomycetes;o__Sebacinales	UCL8_006576
20_5202	KY524326	Caladenia_pectinata	Australia	duplicate_of_KY524307|Caladenia_huegelii|Australia	236	k__Fungi;p__Basidiomycota;c__Agaricomycetes;o__Sebacinales	UCL8_006576
20_5201	KY524325	Caladenia_pectinata	Australia	duplicate_of_KY524307|Caladenia_huegelii|Australia	236	k__Fungi;p__Basidiomycota;c__Agaricomycetes;o__Sebacinales	UCL8_006576
20_5200	KY524324	Caladenia_pectinata	Australia	duplicate_of_KY524307|Caladenia_huegelii|Australia	236	k__Fungi;p__Basidiomycota;c__Agaricomycetes;o__Sebacinales	UCL8_006576
20_520	Serendipita__UDB027257__Bistorta_vivipara_sample	Bistorta_vivipara	Svalbard_and_Jan_Mayen	present_in	SH1750149.08FU	k__Fungi;p__Basidiomycota;c__Agaricomycetes;o__Sebacinales;f__Serendipitaceae;g__Serendipita;s__Serendipita_sp	UCL8_009172
20_52	FN663729	Psammisia_guianensis	Ecuador	present_in	SH1750150.08FU	k__Fungi;p__Basidiomycota;c__Agaricomycetes;o__Sebacinales;f__Serendipitaceae;g__Serendipita;s__Serendipita_sp	UCL8_009172
20_5199	KY524323	Caladenia_pectinata	Australia	duplicate_of_KY524307|Caladenia_huegelii|Australia	236	k__Fungi;p__Basidiomycota;c__Agaricomycetes;o__Sebacinales	UCL8_006576
20_5198	KY524322	Caladenia_pectinata	Australia	duplicate_of_KY524307|Caladenia_huegelii|Australia	236	k__Fungi;p__Basidiomycota;c__Agaricomycetes;o__Sebacinales	UCL8_006576
20_5197	KY524321	Caladenia_pectinata	Australia	duplicate_of_KY524307|Caladenia_huegelii|Australia	236	k__Fungi;p__Basidiomycota;c__Agaricomycetes;o__Sebacinales	UCL8_006576
20_5196	KY524320	Caladenia_pectinata	Australia	new_sh_in	236	k__Fungi;p__Basidiomycota;c__Agaricomycetes;o__Sebacinales	UCL8_006576
20_5195	KY524319	Caladenia_pectinata	Australia	new_sh_in	236	k__Fungi;p__Basidiomycota;c__Agaricomycetes;o__Sebacinales	UCL8_006576
20_5194	KY524318	Caladenia_brownii	Australia	new_sh_in	236	k__Fungi;p__Basidiomycota;c__Agaricomycetes;o__Sebacinales	UCL8_006576
20_5193	KY524317	Caladenia_brownii	Australia	duplicate_of_KY524307|Caladenia_huegelii|Australia	236	k__Fungi;p__Basidiomycota;c__Agaricomycetes;o__Sebacinales	UCL8_006576
20_5192	KY524316	Caladenia_brownii	Australia	new_sh_in	236	k__Fungi;p__Basidiomycota;c__Agaricomycetes;o__Sebacinales	UCL8_006576
20_5191	KY524315	Caladenia_brownii	Australia	new_sh_in	236	k__Fungi;p__Basidiomycota;c__Agaricomycetes;o__Sebacinales	UCL8_006576
20_5190	KY524314	Caladenia_brownii	Australia	duplicate_of_KY524307|Caladenia_huegelii|Australia	236	k__Fungi;p__Basidiomycota;c__Agaricomycetes;o__Sebacinales	UCL8_006576
20_519	Serendipita__UDB026861__Bistorta_vivipara_sample	Bistorta_vivipara	Norway	present_in	SH1750149.08FU	k__Fungi;p__Basidiomycota;c__Agaricomycetes;o__Sebacinales;f__Serendipitaceae;g__Serendipita;s__Serendipita_sp	UCL8_009172
20_5189	KY524313	Caladenia_brownii	Australia	new_sh_in	236	k__Fungi;p__Basidiomycota;c__Agaricomycetes;o__Sebacinales	UCL8_006576
20_5188	KY524312	Caladenia_thinicola	Australia	new_sh_in	236	k__Fungi;p__Basidiomycota;c__Agaricomycetes;o__Sebacinales	UCL8_006576
20_5187	KY524311	Caladenia_thinicola	Australia	duplicate_of_KY524308|Caladenia_thinicola|Australia	236	k__Fungi;p__Basidiomycota;c__Agaricomycetes;o__Sebacinales	UCL8_006576
20_5186	KY524310	Caladenia_thinicola	Australia	new_sh_in	236	k__Fungi;p__Basidiomycota;c__Agaricomycetes;o__Sebacinales	UCL8_006576
20_5185	KY524309	Caladenia_thinicola	Australia	duplicate_of_KY524308|Caladenia_thinicola|Australia	236	k__Fungi;p__Basidiomycota;c__Agaricomycetes;o__Sebacinales	UCL8_006576
20_5184	KY524308	Caladenia_thinicola	Australia	new_sh_in	236	k__Fungi;p__Basidiomycota;c__Agaricomycetes;o__Sebacinales	UCL8_006576
20_5183	KY524307	Caladenia_huegelii	Australia	new_sh_in	236	k__Fungi;p__Basidiomycota;c__Agaricomycetes;o__Sebacinales	UCL8_006576
20_5182	KM576594	Quercus_petraea	Germany	new_sh_in	266	k__Fungi;p__Basidiomycota;c__Agaricomycetes;o__Sebacinales	UCL8_008621
20_5181	MT766770	Caladenia_carnea	Australia	new_sh_in	265	k__Fungi;p__Basidiomycota;c__Agaricomycetes;o__Sebacinales	UCL8_006576
20_5180	KY524341	Caladenia_pectinata	Australia	new_sh_in	236	k__Fungi;p__Basidiomycota;c__Agaricomycetes;o__Sebacinales	UCL8_006576
20_518	Serendipita__UDB026106__Pinus_sylvestris_sample	Pinus_sylvestris	Estonia	present_in	SH1750172.08FU	k__Fungi;p__Basidiomycota;c__Agaricomycetes;o__Sebacinales;f__Serendipitaceae;g__Serendipita;s__Serendipita_sp	UCL8_009172
20_5179	KY524340	Caladenia_thinicola	Australia	new_sh_in	236	k__Fungi;p__Basidiomycota;c__Agaricomycetes;o__Sebacinales	UCL8_006576
20_5178	MT766812	Caladenia_alpina	Australia	new_sh_in	263	k__Fungi;p__Basidiomycota;c__Agaricomycetes;o__Sebacinales	UCL8_006576
20_5177	MT766805	Caladenia_carnea	Australia	duplicate_of_MT766799|Caladenia_campbellii|Australia	264	k__Fungi;p__Basidiomycota;c__Agaricomycetes;o__Sebacinales	UCL8_006576
20_5176	MT766799	Caladenia_campbellii	Australia	new_sh_in	264	k__Fungi;p__Basidiomycota;c__Agaricomycetes;o__Sebacinales	UCL8_006576
20_5175	MT766760	Caladenia_campbellii	Australia	new_sh_in	264	k__Fungi;p__Basidiomycota;c__Agaricomycetes;o__Sebacinales	UCL8_006576
20_5174	MT766753	Caladenia_alpina	Australia	new_sh_in	264	k__Fungi;p__Basidiomycota;c__Agaricomycetes;o__Sebacinales	UCL8_006576
20_5173	KY524357	Caladenia_applanata	Australia	duplicate_of_KY524351|Caladenia_applanata|Australia	236	k__Fungi;p__Basidiomycota;c__Agaricomycetes;o__Sebacinales	UCL8_006576
20_5172	KY524356	Caladenia_applanata	Australia	duplicate_of_KY524351|Caladenia_applanata|Australia	236	k__Fungi;p__Basidiomycota;c__Agaricomycetes;o__Sebacinales	UCL8_006576
20_5171	KY524355	Caladenia_applanata	Australia	duplicate_of_KY524354|Caladenia_applanata|Australia	236	k__Fungi;p__Basidiomycota;c__Agaricomycetes;o__Sebacinales	UCL8_006576
20_5170	KY524354	Caladenia_applanata	Australia	new_sh_in	236	k__Fungi;p__Basidiomycota;c__Agaricomycetes;o__Sebacinales	UCL8_006576
20_517	Serendipita__KC456909	Barbilophozia_hatcheri	Antarctica	new_sh_in	211	k__Fungi;p__Basidiomycota;c__Agaricomycetes;o__Sebacinales	UCL8_009172
20_5169	KY524353	Caladenia_applanata	Australia	duplicate_of_KY524351|Caladenia_applanata|Australia	236	k__Fungi;p__Basidiomycota;c__Agaricomycetes;o__Sebacinales	UCL8_006576
20_5168	KY524352	Caladenia_applanata	Australia	duplicate_of_KY524351|Caladenia_applanata|Australia	236	k__Fungi;p__Basidiomycota;c__Agaricomycetes;o__Sebacinales	UCL8_006576
20_5167	KY524351	Caladenia_applanata	Australia	new_sh_in	236	k__Fungi;p__Basidiomycota;c__Agaricomycetes;o__Sebacinales	UCL8_006576
20_5166	KY524350	Caladenia_brownii	Australia	new_sh_in	236	k__Fungi;p__Basidiomycota;c__Agaricomycetes;o__Sebacinales	UCL8_006576
20_5165	KY524349	Caladenia_brownii	Australia	new_sh_in	236	k__Fungi;p__Basidiomycota;c__Agaricomycetes;o__Sebacinales	UCL8_006576
20_5164	KY524348	Caladenia_brownii	Australia	new_sh_in	236	k__Fungi;p__Basidiomycota;c__Agaricomycetes;o__Sebacinales	UCL8_006576
20_5163	KY524347	Caladenia_latifolia	Australia	new_sh_in	236	k__Fungi;p__Basidiomycota;c__Agaricomycetes;o__Sebacinales	UCL8_006576
20_5162	KY524346	Caladenia_latifolia	Australia	duplicate_of_KY524344|Caladenia_latifolia|Australia	236	k__Fungi;p__Basidiomycota;c__Agaricomycetes;o__Sebacinales	UCL8_006576
20_5161	KY524345	Caladenia_latifolia	Australia	new_sh_in	236	k__Fungi;p__Basidiomycota;c__Agaricomycetes;o__Sebacinales	UCL8_006576
20_5160	KY524344	Caladenia_latifolia	Australia	new_sh_in	236	k__Fungi;p__Basidiomycota;c__Agaricomycetes;o__Sebacinales	UCL8_006576
20_516	Serendipita__JX987771		Unspecified	present_in	SH1750318.08FU	k__Fungi;p__unidentified;c__unidentified;o__unidentified;f__unidentified;g__unidentified;s__Fungi_sp	UCL8_009172
20_5159	KY524343	Caladenia_thinicola	Australia	new_sh_in	236	k__Fungi;p__Basidiomycota;c__Agaricomycetes;o__Sebacinales	UCL8_006576
20_5158	KY524342	Caladenia_huegelii	Australia	new_sh_in	236	k__Fungi;p__Basidiomycota;c__Agaricomycetes;o__Sebacinales	UCL8_006576
20_5157	MT766889	Caladenia_flava_subsp._flava	Australia	new_singleton_in	s257	k__Fungi;p__Basidiomycota;c__Agaricomycetes;o__Sebacinales	UCL8_006576
20_5156	KY524360	Caladenia_latifolia	Australia	new_sh_in	236	k__Fungi;p__Basidiomycota;c__Agaricomycetes;o__Sebacinales	UCL8_006576
20_5155	KY524359	Caladenia_latifolia	Australia	new_sh_in	236	k__Fungi;p__Basidiomycota;c__Agaricomycetes;o__Sebacinales	UCL8_006576
20_5154	KY524358	Caladenia_latifolia	Australia	new_sh_in	236	k__Fungi;p__Basidiomycota;c__Agaricomycetes;o__Sebacinales	UCL8_006576
20_5153	GU184068		United_States	present_in	SH1800261.08FU	k__Fungi;p__Basidiomycota;c__Agaricomycetes;o__Sebacinales;f__Sebacinaceae;g__Sebacina;s__Sebacina_sp	UCL8_010859
20_5152	Serendipita__MK355696	Tilia_cordata	Poland	duplicate_of_Serendipita__MK078085|Carpinus_betulus|Poland	SH1750392.08FU	k__Fungi;p__Basidiomycota;c__Agaricomycetes;o__Sebacinales;f__Serendipitaceae;g__Serendipita;s__Serendipita_sp	UCL8_009172
20_5151	Serendipita__MK078085	Carpinus_betulus	Poland	present_in	SH1750392.08FU	k__Fungi;p__Basidiomycota;c__Agaricomycetes;o__Sebacinales;f__Serendipitaceae;g__Serendipita;s__Serendipita_sp	UCL8_009172
20_5150	Sebacinales__AY328888__sample	Caladenia_formosa	Australia	new_sh_in	236	k__Fungi;p__Basidiomycota;c__Agaricomycetes;o__Sebacinales	UCL8_006576
20_515	Serendipita__HQ445451__sample	Dryas_octopetala	Norway	present_in	SH1750316.08FU	k__Fungi;p__Basidiomycota;c__Agaricomycetes;o__Sebacinales;f__Serendipitaceae;g__Serendipita;s__Serendipita_sp	UCL8_009172
20_5149	Sebacina__UDB017449		Iran,_Islamic_Republic_of	present_in	SH2791016.08FU	k__unidentified;p__unidentified;c__unidentified;o__unidentified;f__unidentified;g__unidentified;s__unidentified	UCL8_007582
20_5148	MT766885	Caladenia_flava_subsp._sylvestris	Australia	new_singleton_in	s256	k__Fungi;p__Basidiomycota;c__Agaricomycetes;o__Sebacinales	UCL8_007731
20_5147	MT766881	Caladenia_erythronema	Australia	present_in	SH1716162.08FU	k__Fungi;p__Basidiomycota;c__Agaricomycetes;o__Sebacinales;f__Serendipitaceae;g__Serendipita;s__Serendipita_sp	UCL8_006576
20_5146	MT766876	Caladenia_dimidia	Australia	present_in	SH1716162.08FU	k__Fungi;p__Basidiomycota;c__Agaricomycetes;o__Sebacinales;f__Serendipitaceae;g__Serendipita;s__Serendipita_sp	UCL8_006576
20_5145	MT766868	Caladenia_sp._Wandoo	Australia	present_in	SH1716162.08FU	k__Fungi;p__Basidiomycota;c__Agaricomycetes;o__Sebacinales;f__Serendipitaceae;g__Serendipita;s__Serendipita_sp	UCL8_006576
20_5144	MT766866	Caladenia_xantha	Australia	duplicate_of_MT766837|Caladenia_melanema|Australia	SH1716162.08FU	k__Fungi;p__Basidiomycota;c__Agaricomycetes;o__Sebacinales;f__Serendipitaceae;g__Serendipita;s__Serendipita_sp	UCL8_006576
20_5143	MT766864	Cyanicula_aperta	Australia	present_in	SH1716162.08FU	k__Fungi;p__Basidiomycota;c__Agaricomycetes;o__Sebacinales;f__Serendipitaceae;g__Serendipita;s__Serendipita_sp	UCL8_006576
20_5142	MT766863	Caladenia_doutchiae	Australia	present_in	SH1716162.08FU	k__Fungi;p__Basidiomycota;c__Agaricomycetes;o__Sebacinales;f__Serendipitaceae;g__Serendipita;s__Serendipita_sp	UCL8_006576
20_5141	MT766862	Caladenia_horistes	Australia	present_in	SH1716162.08FU	k__Fungi;p__Basidiomycota;c__Agaricomycetes;o__Sebacinales;f__Serendipitaceae;g__Serendipita;s__Serendipita_sp	UCL8_006576
20_5140	MT766858	Caladenia_cruscula	Australia	duplicate_of_MT766524|Caladenia_longicauda_subsp._eminens|Australia	SH1716166.08FU	k__Fungi;p__Basidiomycota;c__Agaricomycetes;o__Sebacinales;f__Serendipitaceae;g__Serendipita;s__Serendipita_sp	UCL8_006576
20_514	Serendipita__DQ309205__sample	Calluna_vulgaris	United_Kingdom	present_in	SH1750183.08FU	k__Fungi;p__Basidiomycota;c__Agaricomycetes;o__Sebacinales;f__Serendipitaceae;g__unidentified;s__Serendipitaceae_sp	UCL8_009172
20_5139	MT766856	Caladenia_nobilis	Australia	present_in	SH1716162.08FU	k__Fungi;p__Basidiomycota;c__Agaricomycetes;o__Sebacinales;f__Serendipitaceae;g__Serendipita;s__Serendipita_sp	UCL8_006576
20_5138	MT766855	Caladenia_microchila	Australia	present_in	SH1716162.08FU	k__Fungi;p__Basidiomycota;c__Agaricomycetes;o__Sebacinales;f__Serendipitaceae;g__Serendipita;s__Serendipita_sp	UCL8_006576
20_5137	MT766849	Caladenia_paradoxa	Australia	present_in	SH1716162.08FU	k__Fungi;p__Basidiomycota;c__Agaricomycetes;o__Sebacinales;f__Serendipitaceae;g__Serendipita;s__Serendipita_sp	UCL8_006576
20_5136	MT766848	Caladenia_dimidia	Australia	present_in	SH1716162.08FU	k__Fungi;p__Basidiomycota;c__Agaricomycetes;o__Sebacinales;f__Serendipitaceae;g__Serendipita;s__Serendipita_sp	UCL8_006576
20_5135	MT766845	Caladenia_hiemalis	Australia	present_in	SH1716162.08FU	k__Fungi;p__Basidiomycota;c__Agaricomycetes;o__Sebacinales;f__Serendipitaceae;g__Serendipita;s__Serendipita_sp	UCL8_006576
20_5134	MT766844	Caladenia_voigtii	Australia	present_in	SH1716162.08FU	k__Fungi;p__Basidiomycota;c__Agaricomycetes;o__Sebacinales;f__Serendipitaceae;g__Serendipita;s__Serendipita_sp	UCL8_006576
20_5133	MT766843	Caladenia_sigmoidea	Australia	present_in	SH1716162.08FU	k__Fungi;p__Basidiomycota;c__Agaricomycetes;o__Sebacinales;f__Serendipitaceae;g__Serendipita;s__Serendipita_sp	UCL8_006576
20_5132	MT766841	Caladenia_caesarea_subsp._maritima	Australia	present_in	SH1716162.08FU	k__Fungi;p__Basidiomycota;c__Agaricomycetes;o__Sebacinales;f__Serendipitaceae;g__Serendipita;s__Serendipita_sp	UCL8_006576
20_5131	MT766838	Caladenia_longicauda_subsp._eminens	Australia	present_in	SH1716166.08FU	k__Fungi;p__Basidiomycota;c__Agaricomycetes;o__Sebacinales;f__Serendipitaceae;g__Serendipita;s__Serendipita_sp	UCL8_006576
20_5130	MT766837	Caladenia_melanema	Australia	present_in	SH1716162.08FU	k__Fungi;p__Basidiomycota;c__Agaricomycetes;o__Sebacinales;f__Serendipitaceae;g__Serendipita;s__Serendipita_sp	UCL8_006576
20_513	Serendipita__DQ309158__sample	Calluna_vulgaris	United_Kingdom	duplicate_of_HF947908|Vaccinium_macrocarpon|Ireland	SH1750171.08FU	k__Fungi;p__Basidiomycota;c__Agaricomycetes;o__Sebacinales;f__Serendipitaceae;g__unidentified;s__Serendipitaceae_sp	UCL8_009172
20_5129	MT766772	Caladenia_alpina	Australia	new_sh_in	263	k__Fungi;p__Basidiomycota;c__Agaricomycetes;o__Sebacinales	UCL8_006576
20_5128	MT766763	Caladenia_atrochila	Australia	new_sh_in	263	k__Fungi;p__Basidiomycota;c__Agaricomycetes;o__Sebacinales	UCL8_006576
20_5127	MT766761	Caladenia_atrochila	Australia	new_sh_in	263	k__Fungi;p__Basidiomycota;c__Agaricomycetes;o__Sebacinales	UCL8_006576
20_5126	MT766623	Caladenia_longicauda_subsp._eminens	Australia	present_in	SH1716166.08FU	k__Fungi;p__Basidiomycota;c__Agaricomycetes;o__Sebacinales;f__Serendipitaceae;g__Serendipita;s__Serendipita_sp	UCL8_006576
20_5125	MT766588	Caladenia_longicauda_x_falcata	Australia	present_in	SH1716166.08FU	k__Fungi;p__Basidiomycota;c__Agaricomycetes;o__Sebacinales;f__Serendipitaceae;g__Serendipita;s__Serendipita_sp	UCL8_006576
20_5124	MT766524	Caladenia_longicauda_subsp._eminens	Australia	present_in	SH1716166.08FU	k__Fungi;p__Basidiomycota;c__Agaricomycetes;o__Sebacinales;f__Serendipitaceae;g__Serendipita;s__Serendipita_sp	UCL8_006576
20_5123	KY524361	Elythranthera_brunonis	Australia	present_in	SH1716201.08FU	k__Fungi;p__Basidiomycota;c__Agaricomycetes;o__Sebacinales;f__Serendipitaceae;g__Serendipita;s__Serendipita_sp	UCL8_006576
20_5122	FR852343	Fagales	Iran,_Islamic_Republic_of	present_in	SH1682227.08FU	k__Fungi;p__Basidiomycota;c__Agaricomycetes;o__Sebacinales;f__Sebacinaceae;g__Sebacina;s__Sebacina_sp	UCL8_003407
20_5121	MT766890	Caladenia_reptans	Australia	present_in	SH1732753.08FU	k__Fungi;p__Basidiomycota;c__Agaricomycetes;o__Sebacinales;f__unidentified;g__unidentified;s__Sebacinales_sp	UCL8_007731
20_5120	MT766884	Caladenia_flava_subsp._sylvestris	Australia	duplicate_of_MT766883|Caladenia_flava_subsp._sylvestris|Australia	SH1716197.08FU	k__Fungi;p__Basidiomycota;c__Agaricomycetes;o__Sebacinales;f__Serendipitaceae;g__Serendipita;s__Serendipita_sp	UCL8_006576
20_512	Serendipita__AM260864		United_Kingdom	present_in	SH1750223.08FU	k__Fungi;p__Basidiomycota;c__Agaricomycetes;o__Sebacinales;f__Serendipitaceae;g__Serendipita;s__Serendipita_sp	UCL8_009172
20_5119	MT766883	Caladenia_flava_subsp._sylvestris	Australia	present_in	SH1716197.08FU	k__Fungi;p__Basidiomycota;c__Agaricomycetes;o__Sebacinales;f__Serendipitaceae;g__Serendipita;s__Serendipita_sp	UCL8_006576
20_5118	MT766879	Cyanicula_aperta	Australia	duplicate_of_MT766854|Caladenia_pulchra|Australia	SH1716162.08FU	k__Fungi;p__Basidiomycota;c__Agaricomycetes;o__Sebacinales;f__Serendipitaceae;g__Serendipita;s__Serendipita_sp	UCL8_006576
20_5117	MT766865	Caladenia_paradoxa	Australia	duplicate_of_MT766520|Caladenia_cairnsiana|Australia	SH1716162.08FU	k__Fungi;p__Basidiomycota;c__Agaricomycetes;o__Sebacinales;f__Serendipitaceae;g__Serendipita;s__Serendipita_sp	UCL8_006576
20_5116	MT766854	Caladenia_pulchra	Australia	present_in	SH1716162.08FU	k__Fungi;p__Basidiomycota;c__Agaricomycetes;o__Sebacinales;f__Serendipitaceae;g__Serendipita;s__Serendipita_sp	UCL8_006576
20_5115	MT766842	Elythranthera_emarginata	Australia	present_in	SH1716165.08FU	k__Fungi;p__Basidiomycota;c__Agaricomycetes;o__Sebacinales;f__unidentified;g__unidentified;s__Sebacinales_sp	UCL8_006576
20_5114	MT766839	Caladenia_pendens_subsp._talbottii	Australia	duplicate_of_MT766520|Caladenia_cairnsiana|Australia	SH1716162.08FU	k__Fungi;p__Basidiomycota;c__Agaricomycetes;o__Sebacinales;f__Serendipitaceae;g__Serendipita;s__Serendipita_sp	UCL8_006576
20_5113	MT766833	Elythranthera_emarginata	Australia	present_in	SH1716197.08FU	k__Fungi;p__Basidiomycota;c__Agaricomycetes;o__Sebacinales;f__Serendipitaceae;g__Serendipita;s__Serendipita_sp	UCL8_006576
20_5112	MT766791	Glossodia_major	Australia	present_in	SH1732755.08FU	k__Fungi;p__Basidiomycota;c__Agaricomycetes;o__Sebacinales;f__Sebacinaceae;g__Sebacina;s__Sebacina_sp	UCL8_007731
20_5111	MT766747	Caladenia_caudata	Australia	new_sh_in	263	k__Fungi;p__Basidiomycota;c__Agaricomycetes;o__Sebacinales	UCL8_006576
20_5110	MT766561	Caladenia_attingens	Australia	duplicate_of_MT766550|Caladenia_attingens|Australia	258	k__Fungi;p__Basidiomycota;c__Agaricomycetes;o__Sebacinales	UCL8_006576
20_511	Serendipita__AM260862		United_Kingdom	present_in	SH1750223.08FU	k__Fungi;p__Basidiomycota;c__Agaricomycetes;o__Sebacinales;f__Serendipitaceae;g__Serendipita;s__Serendipita_sp	UCL8_009172
20_5109	MT766560	Caladenia_attingens	Australia	duplicate_of_MT766550|Caladenia_attingens|Australia	258	k__Fungi;p__Basidiomycota;c__Agaricomycetes;o__Sebacinales	UCL8_006576
20_5108	MT766559	Caladenia_attingens	Australia	new_sh_in	258	k__Fungi;p__Basidiomycota;c__Agaricomycetes;o__Sebacinales	UCL8_006576
20_5107	MT766556	Caladenia_flava	Australia	present_in	SH1716199.08FU	k__Fungi;p__Basidiomycota;c__Agaricomycetes;o__Sebacinales;f__Serendipitaceae;g__Serendipita;s__Serendipita_sp	UCL8_006576
20_5106	MT766555	Caladenia_flava	Australia	present_in	SH1716165.08FU	k__Fungi;p__Basidiomycota;c__Agaricomycetes;o__Sebacinales;f__unidentified;g__unidentified;s__Sebacinales_sp	UCL8_006576
20_5105	MT766551	Caladenia_attingens	Australia	duplicate_of_MT766550|Caladenia_attingens|Australia	258	k__Fungi;p__Basidiomycota;c__Agaricomycetes;o__Sebacinales	UCL8_006576
20_5104	MT766550	Caladenia_attingens	Australia	new_sh_in	258	k__Fungi;p__Basidiomycota;c__Agaricomycetes;o__Sebacinales	UCL8_006576
20_5103	MT766539	Caladenia_attingens	Australia	duplicate_of_MT766536|Caladenia_attingens|Australia	SH1716193.08FU	k__Fungi;p__Basidiomycota;c__unidentified;o__unidentified;f__unidentified;g__unidentified;s__Basidiomycota_sp	UCL8_006576
20_5102	MT766538	Caladenia_attingens	Australia	duplicate_of_MT766536|Caladenia_attingens|Australia	SH1716193.08FU	k__Fungi;p__Basidiomycota;c__unidentified;o__unidentified;f__unidentified;g__unidentified;s__Basidiomycota_sp	UCL8_006576
20_5101	MT766537	Caladenia_attingens	Australia	duplicate_of_MT766536|Caladenia_attingens|Australia	SH1716193.08FU	k__Fungi;p__Basidiomycota;c__unidentified;o__unidentified;f__unidentified;g__unidentified;s__Basidiomycota_sp	UCL8_006576
20_5100	MT766536	Caladenia_attingens	Australia	present_in	SH1716193.08FU	k__Fungi;p__Basidiomycota;c__unidentified;o__unidentified;f__unidentified;g__unidentified;s__Basidiomycota_sp	UCL8_006576
20_510	Sebacinales__JX317155	Hoffmannseggella_cinnabarina	Brazil	present_in	SH1709087.08FU	k__Fungi;p__Basidiomycota;c__Agaricomycetes;o__Sebacinales;f__Sebacinaceae;g__unidentified;s__Sebacinaceae_sp	UCL8_005845
20_51	FN663728	Psammisia_guianensis	Ecuador	present_in	SH1750150.08FU	k__Fungi;p__Basidiomycota;c__Agaricomycetes;o__Sebacinales;f__Serendipitaceae;g__Serendipita;s__Serendipita_sp	UCL8_009172
20_5099	MT766535	Elythranthera_brunonis	Australia	present_in	SH1716165.08FU	k__Fungi;p__Basidiomycota;c__Agaricomycetes;o__Sebacinales;f__unidentified;g__unidentified;s__Sebacinales_sp	UCL8_006576
20_5098	MT766534	Caladenia_flava	Australia	present_in	SH1716165.08FU	k__Fungi;p__Basidiomycota;c__Agaricomycetes;o__Sebacinales;f__unidentified;g__unidentified;s__Sebacinales_sp	UCL8_006576
20_5097	MT766525	Caladenia_procera	Australia	new_sh_in	258	k__Fungi;p__Basidiomycota;c__Agaricomycetes;o__Sebacinales	UCL8_006576
20_5096	MT766520	Caladenia_cairnsiana	Australia	present_in	SH1716162.08FU	k__Fungi;p__Basidiomycota;c__Agaricomycetes;o__Sebacinales;f__Serendipitaceae;g__Serendipita;s__Serendipita_sp	UCL8_006576
20_5095	MT766519	Caladenia_tentaculata	Australia	new_sh_in	258	k__Fungi;p__Basidiomycota;c__Agaricomycetes;o__Sebacinales	UCL8_006576
20_5094	MT766518	Caladenia_tentaculata	Australia	present_in	SH1716171.08FU	k__Fungi;p__Basidiomycota;c__Agaricomycetes;o__Sebacinales;f__Sebacinaceae;g__unidentified;s__Sebacinaceae_sp	UCL8_006576
20_5093	MT766495	Caladenia_tentaculata	Australia	new_sh_in	258	k__Fungi;p__Basidiomycota;c__Agaricomycetes;o__Sebacinales	UCL8_006576
20_5092	MT766494	Caladenia_tentaculata	Australia	new_sh_in	258	k__Fungi;p__Basidiomycota;c__Agaricomycetes;o__Sebacinales	UCL8_006576
20_5091	HM488520		United_States	present_in	SH1709156.08FU	k__Fungi;p__Basidiomycota;c__Agaricomycetes;o__Sebacinales;f__Sebacinaceae;g__unidentified;s__Sebacinaceae_sp	UCL8_005845
20_5090	Sebacina__KU141266	Cymbidium_kanran	Korea,_Republic_of	present_in	SH1852021.08FU	k__Fungi;p__Basidiomycota;c__Agaricomycetes;o__Sebacinales;f__Sebacinaceae;g__Sebacina;s__Sebacina_sp	UCL8_021272
20_509	Sebacinales__JX317146	Hoffmannseggella_cinnabarina	Brazil	duplicate_of_JX317148|Hoffmannseggella_cinnabarina|Brazil	SH1709087.08FU	k__Fungi;p__Basidiomycota;c__Agaricomycetes;o__Sebacinales;f__Sebacinaceae;g__unidentified;s__Sebacinaceae_sp	UCL8_005845
20_5089	Sebacina__AB922981	Abies	Japan	present_in	SH1682231.08FU	k__Fungi;p__Basidiomycota;c__Agaricomycetes;o__Sebacinales;f__Sebacinaceae;g__Sebacina;s__Sebacina_sp	UCL8_003407
20_5088	MT766897	Caladenia_flava_subsp._flava	Australia	present_in	SH1732753.08FU	k__Fungi;p__Basidiomycota;c__Agaricomycetes;o__Sebacinales;f__unidentified;g__unidentified;s__Sebacinales_sp	UCL8_007731
20_5087	MT766896	Caladenia_flava_subsp._flava	Australia	duplicate_of_MT766887|Caladenia_corynephora|Australia	SH1732753.08FU	k__Fungi;p__Basidiomycota;c__Agaricomycetes;o__Sebacinales;f__unidentified;g__unidentified;s__Sebacinales_sp	UCL8_007731
20_5086	MT766895	Cyanicula_sericea	Australia	duplicate_of_MT766625|Elythranthera_brunonis|Australia	SH1716197.08FU	k__Fungi;p__Basidiomycota;c__Agaricomycetes;o__Sebacinales;f__Serendipitaceae;g__Serendipita;s__Serendipita_sp	UCL8_006576
20_5085	MT766894	Caladenia_flava_subsp._flava	Australia	present_in	SH1732753.08FU	k__Fungi;p__Basidiomycota;c__Agaricomycetes;o__Sebacinales;f__unidentified;g__unidentified;s__Sebacinales_sp	UCL8_007731
20_5084	MT766888	Caladenia_nana_subsp._unita	Australia	present_in	SH1732753.08FU	k__Fungi;p__Basidiomycota;c__Agaricomycetes;o__Sebacinales;f__unidentified;g__unidentified;s__Sebacinales_sp	UCL8_007731
20_5083	MT766887	Caladenia_corynephora	Australia	present_in	SH1732753.08FU	k__Fungi;p__Basidiomycota;c__Agaricomycetes;o__Sebacinales;f__unidentified;g__unidentified;s__Sebacinales_sp	UCL8_007731
20_5082	MT766886	Caladenia_longicauda_subsp._redacta	Australia	duplicate_of_MT766557|Caladenia_flava|Australia	SH1732753.08FU	k__Fungi;p__Basidiomycota;c__Agaricomycetes;o__Sebacinales;f__unidentified;g__unidentified;s__Sebacinales_sp	UCL8_007731
20_5081	MT766880	Caladenia_flava	Australia	duplicate_of_MT766521|Caladenia_flava_subsp._maculata|Australia	SH1732753.08FU	k__Fungi;p__Basidiomycota;c__Agaricomycetes;o__Sebacinales;f__unidentified;g__unidentified;s__Sebacinales_sp	UCL8_007731
20_5080	MT766878	Ericksonella_saccharata	Australia	present_in	SH1716174.08FU	k__Fungi;p__Basidiomycota;c__Agaricomycetes;o__Sebacinales;f__Sebacinaceae;g__Sebacina;s__Sebacina_sp	UCL8_006576
20_508	Sebacina__UDB034300__Achroot			present_in	SH1800270.08FU	k__Fungi;p__Basidiomycota;c__Agaricomycetes;o__Sebacinales;f__Sebacinaceae;g__Sebacina;s__Sebacina_sp	UCL8_010859
20_5079	MT766867	Ericksonella_saccharata	Australia	present_in	SH1732752.08FU	k__Fungi;p__Basidiomycota;c__unidentified;o__unidentified;f__unidentified;g__unidentified;s__Basidiomycota_sp	UCL8_007731
20_5078	MT766853	Caladenia_reptans_subsp._reptans	Australia	present_in	SH1716174.08FU	k__Fungi;p__Basidiomycota;c__Agaricomycetes;o__Sebacinales;f__Sebacinaceae;g__Sebacina;s__Sebacina_sp	UCL8_006576
20_5077	MT766851	Caladenia_uliginosa_subsp._patulens	Australia	new_sh_in	243	k__Fungi;p__Basidiomycota;c__Agaricomycetes;o__Sebacinales	UCL8_006576
20_5076	MT766840	Caladenia_flava	Australia	present_in	SH1732753.08FU	k__Fungi;p__Basidiomycota;c__Agaricomycetes;o__Sebacinales;f__unidentified;g__unidentified;s__Sebacinales_sp	UCL8_007731
20_5075	MT766811	Caladenia_alpina	Australia	duplicate_of_MT766749|Caladenia_gracilis|Australia	SH1732756.08FU	k__Fungi;p__Basidiomycota;c__Agaricomycetes;o__Sebacinales;f__Serendipitaceae;g__Serendipita;s__Serendipita_sp	UCL8_007731
20_5074	MT766810	Caladenia_alpina	Australia	duplicate_of_MT766749|Caladenia_gracilis|Australia	SH1732756.08FU	k__Fungi;p__Basidiomycota;c__Agaricomycetes;o__Sebacinales;f__Serendipitaceae;g__Serendipita;s__Serendipita_sp	UCL8_007731
20_5073	MT766809	Caladenia_campbellii	Australia	duplicate_of_MT766749|Caladenia_gracilis|Australia	SH1732756.08FU	k__Fungi;p__Basidiomycota;c__Agaricomycetes;o__Sebacinales;f__Serendipitaceae;g__Serendipita;s__Serendipita_sp	UCL8_007731
20_5072	MT766807	Caladenia_campbellii	Australia	duplicate_of_MT766749|Caladenia_gracilis|Australia	SH1732756.08FU	k__Fungi;p__Basidiomycota;c__Agaricomycetes;o__Sebacinales;f__Serendipitaceae;g__Serendipita;s__Serendipita_sp	UCL8_007731
20_5071	MT766782	Glossodia_major	Australia	present_in	SH1732756.08FU	k__Fungi;p__Basidiomycota;c__Agaricomycetes;o__Sebacinales;f__Serendipitaceae;g__Serendipita;s__Serendipita_sp	UCL8_007731
20_5070	MT766773	Caladenia_caudata	Australia	duplicate_of_MT766685|Caladenia_tentaculata|Australia	SH1716171.08FU	k__Fungi;p__Basidiomycota;c__Agaricomycetes;o__Sebacinales;f__Sebacinaceae;g__unidentified;s__Sebacinaceae_sp	UCL8_006576
20_507	MT028012	Gaultheria_hispidula_root	Canada	new_sh_in	209	k__Fungi;p__Basidiomycota;c__Agaricomycetes;o__Sebacinales	UCL8_009172
20_5069	MT766771	Caladenia_gracilis	Australia	duplicate_of_MT766748|Caladenia_campbellii|Australia	SH1732759.08FU	k__Fungi;p__Basidiomycota;c__Agaricomycetes;o__Sebacinales;f__Sebacinaceae;g__Sebacina;s__Sebacina_sp	UCL8_007731
20_5068	MT766757	Caladenia_pusilla	Australia	duplicate_of_MT766749|Caladenia_gracilis|Australia	SH1732756.08FU	k__Fungi;p__Basidiomycota;c__Agaricomycetes;o__Sebacinales;f__Serendipitaceae;g__Serendipita;s__Serendipita_sp	UCL8_007731
20_5067	MT766756	Caladenia_dienema	Australia	duplicate_of_MT766685|Caladenia_tentaculata|Australia	SH1716171.08FU	k__Fungi;p__Basidiomycota;c__Agaricomycetes;o__Sebacinales;f__Sebacinaceae;g__unidentified;s__Sebacinaceae_sp	UCL8_006576
20_5066	MT766752	Caladenia_pusilla	Australia	new_singleton_in	s255	k__Fungi;p__Basidiomycota;c__Agaricomycetes;o__Sebacinales	UCL8_007731
20_5065	MT766751	Caladenia_dienema	Australia	duplicate_of_MT766748|Caladenia_campbellii|Australia	SH1732759.08FU	k__Fungi;p__Basidiomycota;c__Agaricomycetes;o__Sebacinales;f__Sebacinaceae;g__Sebacina;s__Sebacina_sp	UCL8_007731
20_5064	MT766749	Caladenia_gracilis	Australia	present_in	SH1732756.08FU	k__Fungi;p__Basidiomycota;c__Agaricomycetes;o__Sebacinales;f__Serendipitaceae;g__Serendipita;s__Serendipita_sp	UCL8_007731
20_5063	MT766748	Caladenia_campbellii	Australia	present_in	SH1732759.08FU	k__Fungi;p__Basidiomycota;c__Agaricomycetes;o__Sebacinales;f__Sebacinaceae;g__Sebacina;s__Sebacina_sp	UCL8_007731
20_5062	MT766746	Caladenia_dienema	Australia	new_singleton_in	s254	k__Fungi;p__Basidiomycota;c__Agaricomycetes;o__Sebacinales	UCL8_007731
20_5061	MT766717	Caladenia_tentaculata	Australia	duplicate_of_MT766703|Caladenia_tentaculata|Australia	SH1716171.08FU	k__Fungi;p__Basidiomycota;c__Agaricomycetes;o__Sebacinales;f__Sebacinaceae;g__unidentified;s__Sebacinaceae_sp	UCL8_006576
20_5060	MT766716	Caladenia_tentaculata	Australia	duplicate_of_MT766687|Caladenia_tentaculata|Australia	SH1716171.08FU	k__Fungi;p__Basidiomycota;c__Agaricomycetes;o__Sebacinales;f__Sebacinaceae;g__unidentified;s__Sebacinaceae_sp	UCL8_006576
20_506	MT028011	Gaultheria_hispidula_root	Canada	duplicate_of_MT028010|Gaultheria_hispidula_root|Canada	209	k__Fungi;p__Basidiomycota;c__Agaricomycetes;o__Sebacinales	UCL8_009172
20_5059	MT766703	Caladenia_tentaculata	Australia	present_in	SH1716171.08FU	k__Fungi;p__Basidiomycota;c__Agaricomycetes;o__Sebacinales;f__Sebacinaceae;g__unidentified;s__Sebacinaceae_sp	UCL8_006576
20_5058	MT766701	Caladenia_cretacea	Australia	present_in	SH1732755.08FU	k__Fungi;p__Basidiomycota;c__Agaricomycetes;o__Sebacinales;f__Sebacinaceae;g__Sebacina;s__Sebacina_sp	UCL8_007731
20_5057	MT766690	Caladenia_tentaculata	Australia	duplicate_of_MT766687|Caladenia_tentaculata|Australia	SH1716171.08FU	k__Fungi;p__Basidiomycota;c__Agaricomycetes;o__Sebacinales;f__Sebacinaceae;g__unidentified;s__Sebacinaceae_sp	UCL8_006576
20_5056	MT766687	Caladenia_tentaculata	Australia	present_in	SH1716171.08FU	k__Fungi;p__Basidiomycota;c__Agaricomycetes;o__Sebacinales;f__Sebacinaceae;g__unidentified;s__Sebacinaceae_sp	UCL8_006576
20_5055	MT766685	Caladenia_tentaculata	Australia	present_in	SH1716171.08FU	k__Fungi;p__Basidiomycota;c__Agaricomycetes;o__Sebacinales;f__Sebacinaceae;g__unidentified;s__Sebacinaceae_sp	UCL8_006576
20_5054	MT766625	Elythranthera_brunonis	Australia	present_in	SH1716197.08FU	k__Fungi;p__Basidiomycota;c__Agaricomycetes;o__Sebacinales;f__Serendipitaceae;g__Serendipita;s__Serendipita_sp	UCL8_006576
20_5053	MT766622	Caladenia_longicauda_subsp._eminens	Australia	present_in	SH1716166.08FU	k__Fungi;p__Basidiomycota;c__Agaricomycetes;o__Sebacinales;f__Serendipitaceae;g__Serendipita;s__Serendipita_sp	UCL8_006576
20_5052	MT766617	Caladenia_nivalis	Australia	duplicate_of_MT766596|Caladenia_nivalis|Australia	SH1716163.08FU	k__Fungi;p__Basidiomycota;c__Agaricomycetes;o__Sebacinales;f__unidentified;g__unidentified;s__Sebacinales_sp	UCL8_006576
20_5051	MT766613	Caladenia_procera	Australia	duplicate_of_MT766611|Caladenia_procera|Australia	SH1716163.08FU	k__Fungi;p__Basidiomycota;c__Agaricomycetes;o__Sebacinales;f__unidentified;g__unidentified;s__Sebacinales_sp	UCL8_006576
20_5050	MT766612	Caladenia_procera	Australia	duplicate_of_MT766611|Caladenia_procera|Australia	SH1716163.08FU	k__Fungi;p__Basidiomycota;c__Agaricomycetes;o__Sebacinales;f__unidentified;g__unidentified;s__Sebacinales_sp	UCL8_006576
20_505	MT028010	Gaultheria_hispidula_root	Canada	new_sh_in	209	k__Fungi;p__Basidiomycota;c__Agaricomycetes;o__Sebacinales	UCL8_009172
20_5049	MT766611	Caladenia_procera	Australia	present_in	SH1716163.08FU	k__Fungi;p__Basidiomycota;c__Agaricomycetes;o__Sebacinales;f__unidentified;g__unidentified;s__Sebacinales_sp	UCL8_006576
20_5048	MT766596	Caladenia_nivalis	Australia	present_in	SH1716163.08FU	k__Fungi;p__Basidiomycota;c__Agaricomycetes;o__Sebacinales;f__unidentified;g__unidentified;s__Sebacinales_sp	UCL8_006576
20_5047	MT766564	Caladenia_procera	Australia	duplicate_of_MT766562|Caladenia_procera|Australia	SH1716163.08FU	k__Fungi;p__Basidiomycota;c__Agaricomycetes;o__Sebacinales;f__unidentified;g__unidentified;s__Sebacinales_sp	UCL8_006576
20_5046	MT766563	Caladenia_procera	Australia	duplicate_of_MT766562|Caladenia_procera|Australia	SH1716163.08FU	k__Fungi;p__Basidiomycota;c__Agaricomycetes;o__Sebacinales;f__unidentified;g__unidentified;s__Sebacinales_sp	UCL8_006576
20_5045	MT766562	Caladenia_procera	Australia	present_in	SH1716163.08FU	k__Fungi;p__Basidiomycota;c__Agaricomycetes;o__Sebacinales;f__unidentified;g__unidentified;s__Sebacinales_sp	UCL8_006576
20_5044	MT766558	Caladenia_flava	Australia	duplicate_of_MT766557|Caladenia_flava|Australia	SH1732753.08FU	k__Fungi;p__Basidiomycota;c__Agaricomycetes;o__Sebacinales;f__unidentified;g__unidentified;s__Sebacinales_sp	UCL8_007731
20_5043	MT766557	Caladenia_flava	Australia	present_in	SH1732753.08FU	k__Fungi;p__Basidiomycota;c__Agaricomycetes;o__Sebacinales;f__unidentified;g__unidentified;s__Sebacinales_sp	UCL8_007731
20_5042	MT766545	Caladenia_procera	Australia	duplicate_of_MT766543|Caladenia_procera|Australia	243	k__Fungi;p__Basidiomycota;c__Agaricomycetes;o__Sebacinales	UCL8_006576
20_5041	MT766544	Caladenia_procera	Australia	duplicate_of_MT766543|Caladenia_procera|Australia	243	k__Fungi;p__Basidiomycota;c__Agaricomycetes;o__Sebacinales	UCL8_006576
20_5040	MT766543	Caladenia_procera	Australia	new_sh_in	243	k__Fungi;p__Basidiomycota;c__Agaricomycetes;o__Sebacinales	UCL8_006576
20_504	MT028009	Gaultheria_hispidula_root	Canada	new_sh_in	209	k__Fungi;p__Basidiomycota;c__Agaricomycetes;o__Sebacinales	UCL8_009172
20_5039	MT766523	Caladenia_pusilla	Australia	present_in	SH1732756.08FU	k__Fungi;p__Basidiomycota;c__Agaricomycetes;o__Sebacinales;f__Serendipitaceae;g__Serendipita;s__Serendipita_sp	UCL8_007731
20_5038	MT766521	Caladenia_flava_subsp._maculata	Australia	present_in	SH1732753.08FU	k__Fungi;p__Basidiomycota;c__Agaricomycetes;o__Sebacinales;f__unidentified;g__unidentified;s__Sebacinales_sp	UCL8_007731
20_5037	MT766496	Caladenia_tentaculata	Australia	new_sh_in	258	k__Fungi;p__Basidiomycota;c__Agaricomycetes;o__Sebacinales	UCL8_006576
20_5036	MT766482	Caladenia_fuscata	Australia	new_singleton_in	s253	k__Fungi;p__Basidiomycota;c__Agaricomycetes;o__Sebacinales	UCL8_006576
20_5035	KM576598	Quercus_petraea	Romania	present_in	SH1720476.08FU	k__Fungi;p__Ascomycota;c__Sordariomycetes;o__Sordariales;f__unidentified;g__unidentified;s__Sordariales_sp	UCL8_006821
20_5034	JQ665510		Germany	duplicate_of_JQ665509||Germany	SH1731001.08FU	k__Fungi;p__Basidiomycota;c__Agaricomycetes;o__Sebacinales;f__Sebacinaceae;g__Sebacina;s__Sebacina_sp	UCL8_007582
20_5033	JQ665509		Germany	present_in	SH1731001.08FU	k__Fungi;p__Basidiomycota;c__Agaricomycetes;o__Sebacinales;f__Sebacinaceae;g__Sebacina;s__Sebacina_sp	UCL8_007582
20_5032	HQ180290	Trifolium_repens	Unspecified	present_in	SH1723700.08FU	k__Fungi;p__Basidiomycota;c__Agaricomycetes;o__Sebacinales;f__unidentified;g__unidentified;s__Sebacinales_sp	UCL8_007058
20_5031	MT766874	Caladenia_harringtoniae	Australia	new_sh_in	243	k__Fungi;p__Basidiomycota;c__Agaricomycetes;o__Sebacinales	UCL8_006576
20_5030	MT766861	Caladenia_radiata	Australia	new_sh_in	243	k__Fungi;p__Basidiomycota;c__Agaricomycetes;o__Sebacinales	UCL8_006576
20_503	MT028008	Gaultheria_hispidula_root	Canada	new_sh_in	209	k__Fungi;p__Basidiomycota;c__Agaricomycetes;o__Sebacinales	UCL8_009172
20_5029	MT766857	Caladenia_paludosa	Australia	duplicate_of_MT766517|Caladenia_arenicola|Australia	SH1716163.08FU	k__Fungi;p__Basidiomycota;c__Agaricomycetes;o__Sebacinales;f__unidentified;g__unidentified;s__Sebacinales_sp	UCL8_006576
20_5028	MT766852	Caladenia_uliginosa_subsp._patulens	Australia	duplicate_of_MT766607|Caladenia_procera|Australia	243	k__Fungi;p__Basidiomycota;c__Agaricomycetes;o__Sebacinales	UCL8_006576
20_5027	MT766781	Caladenia_carnea	Australia	new_sh_in	243	k__Fungi;p__Basidiomycota;c__Agaricomycetes;o__Sebacinales	UCL8_006576
20_5026	MT766769	Caladenia_carnea	Australia	new_singleton_in	s252	k__Fungi;p__Basidiomycota;c__Agaricomycetes;o__Sebacinales	UCL8_006576
20_5025	MT766619	Caladenia_paludosa	Australia	duplicate_of_MT766616|Caladenia_paludosa|Australia	SH1716163.08FU	k__Fungi;p__Basidiomycota;c__Agaricomycetes;o__Sebacinales;f__unidentified;g__unidentified;s__Sebacinales_sp	UCL8_006576
20_5024	MT766618	Caladenia_paludosa	Australia	duplicate_of_MT766616|Caladenia_paludosa|Australia	SH1716163.08FU	k__Fungi;p__Basidiomycota;c__Agaricomycetes;o__Sebacinales;f__unidentified;g__unidentified;s__Sebacinales_sp	UCL8_006576
20_5023	MT766616	Caladenia_paludosa	Australia	present_in	SH1716163.08FU	k__Fungi;p__Basidiomycota;c__Agaricomycetes;o__Sebacinales;f__unidentified;g__unidentified;s__Sebacinales_sp	UCL8_006576
20_5022	MT766610	Caladenia_procera	Australia	duplicate_of_MT766530|Caladenia_procera|Australia	243	k__Fungi;p__Basidiomycota;c__Agaricomycetes;o__Sebacinales	UCL8_006576
20_5021	MT766609	Caladenia_procera	Australia	duplicate_of_MT766530|Caladenia_procera|Australia	243	k__Fungi;p__Basidiomycota;c__Agaricomycetes;o__Sebacinales	UCL8_006576
20_5020	MT766608	Caladenia_procera	Australia	duplicate_of_MT766530|Caladenia_procera|Australia	243	k__Fungi;p__Basidiomycota;c__Agaricomycetes;o__Sebacinales	UCL8_006576
20_502	MT028007	Gaultheria_hispidula_root	Canada	duplicate_of_MT028006|Gaultheria_hispidula_root|Canada	209	k__Fungi;p__Basidiomycota;c__Agaricomycetes;o__Sebacinales	UCL8_009172
20_5019	MT766607	Caladenia_procera	Australia	new_sh_in	243	k__Fungi;p__Basidiomycota;c__Agaricomycetes;o__Sebacinales	UCL8_006576
20_5018	MT766595	Caladenia_nivalis	Australia	new_sh_in	243	k__Fungi;p__Basidiomycota;c__Agaricomycetes;o__Sebacinales	UCL8_006576
20_5017	MT766594	Caladenia_procera	Australia	duplicate_of_MT766592|Caladenia_procera|Australia	SH1716163.08FU	k__Fungi;p__Basidiomycota;c__Agaricomycetes;o__Sebacinales;f__unidentified;g__unidentified;s__Sebacinales_sp	UCL8_006576
20_5016	MT766593	Caladenia_procera	Australia	duplicate_of_MT766592|Caladenia_procera|Australia	SH1716163.08FU	k__Fungi;p__Basidiomycota;c__Agaricomycetes;o__Sebacinales;f__unidentified;g__unidentified;s__Sebacinales_sp	UCL8_006576
20_5015	MT766592	Caladenia_procera	Australia	present_in	SH1716163.08FU	k__Fungi;p__Basidiomycota;c__Agaricomycetes;o__Sebacinales;f__unidentified;g__unidentified;s__Sebacinales_sp	UCL8_006576
20_5014	MT766591	Caladenia_procera	Australia	duplicate_of_MT766589|Caladenia_procera|Australia	243	k__Fungi;p__Basidiomycota;c__Agaricomycetes;o__Sebacinales	UCL8_006576
20_5013	MT766590	Caladenia_procera	Australia	duplicate_of_MT766589|Caladenia_procera|Australia	243	k__Fungi;p__Basidiomycota;c__Agaricomycetes;o__Sebacinales	UCL8_006576
20_5012	MT766589	Caladenia_procera	Australia	new_sh_in	243	k__Fungi;p__Basidiomycota;c__Agaricomycetes;o__Sebacinales	UCL8_006576
20_5011	MT766587	Caladenia_pectinata	Australia	duplicate_of_MT766584|Caladenia_pectinata|Australia	SH1716163.08FU	k__Fungi;p__Basidiomycota;c__Agaricomycetes;o__Sebacinales;f__unidentified;g__unidentified;s__Sebacinales_sp	UCL8_006576
20_5010	MT766586	Caladenia_pectinata	Australia	duplicate_of_MT766584|Caladenia_pectinata|Australia	SH1716163.08FU	k__Fungi;p__Basidiomycota;c__Agaricomycetes;o__Sebacinales;f__unidentified;g__unidentified;s__Sebacinales_sp	UCL8_006576
20_501	MT028006	Gaultheria_hispidula_root	Canada	new_sh_in	209	k__Fungi;p__Basidiomycota;c__Agaricomycetes;o__Sebacinales	UCL8_009172
20_5009	MT766585	Caladenia_pectinata	Australia	duplicate_of_MT766584|Caladenia_pectinata|Australia	SH1716163.08FU	k__Fungi;p__Basidiomycota;c__Agaricomycetes;o__Sebacinales;f__unidentified;g__unidentified;s__Sebacinales_sp	UCL8_006576
20_5008	MT766584	Caladenia_pectinata	Australia	present_in	SH1716163.08FU	k__Fungi;p__Basidiomycota;c__Agaricomycetes;o__Sebacinales;f__unidentified;g__unidentified;s__Sebacinales_sp	UCL8_006576
20_5007	MT766569	Caladenia_procera	Australia	duplicate_of_MT766517|Caladenia_arenicola|Australia	SH1716163.08FU	k__Fungi;p__Basidiomycota;c__Agaricomycetes;o__Sebacinales;f__unidentified;g__unidentified;s__Sebacinales_sp	UCL8_006576
20_5006	MT766568	Caladenia_procera	Australia	duplicate_of_MT766565|Caladenia_procera|Australia	SH1716163.08FU	k__Fungi;p__Basidiomycota;c__Agaricomycetes;o__Sebacinales;f__unidentified;g__unidentified;s__Sebacinales_sp	UCL8_006576
20_5005	MT766567	Caladenia_procera	Australia	duplicate_of_MT766565|Caladenia_procera|Australia	SH1716163.08FU	k__Fungi;p__Basidiomycota;c__Agaricomycetes;o__Sebacinales;f__unidentified;g__unidentified;s__Sebacinales_sp	UCL8_006576
20_5004	MT766566	Caladenia_procera	Australia	duplicate_of_MT766565|Caladenia_procera|Australia	SH1716163.08FU	k__Fungi;p__Basidiomycota;c__Agaricomycetes;o__Sebacinales;f__unidentified;g__unidentified;s__Sebacinales_sp	UCL8_006576
20_5003	MT766565	Caladenia_procera	Australia	present_in	SH1716163.08FU	k__Fungi;p__Basidiomycota;c__Agaricomycetes;o__Sebacinales;f__unidentified;g__unidentified;s__Sebacinales_sp	UCL8_006576
20_5002	MT766549	Caladenia_procera	Australia	duplicate_of_MT766546|Caladenia_procera|Australia	SH1716163.08FU	k__Fungi;p__Basidiomycota;c__Agaricomycetes;o__Sebacinales;f__unidentified;g__unidentified;s__Sebacinales_sp	UCL8_006576
20_5001	MT766548	Caladenia_procera	Australia	duplicate_of_MT766546|Caladenia_procera|Australia	SH1716163.08FU	k__Fungi;p__Basidiomycota;c__Agaricomycetes;o__Sebacinales;f__unidentified;g__unidentified;s__Sebacinales_sp	UCL8_006576
20_5000	MT766547	Caladenia_procera	Australia	duplicate_of_MT766517|Caladenia_arenicola|Australia	SH1716163.08FU	k__Fungi;p__Basidiomycota;c__Agaricomycetes;o__Sebacinales;f__unidentified;g__unidentified;s__Sebacinales_sp	UCL8_006576
20_500	MT028005	Gaultheria_hispidula_root	Canada	new_sh_in	209	k__Fungi;p__Basidiomycota;c__Agaricomycetes;o__Sebacinales	UCL8_009172
20_50	Sebacina__UDB004456__sample			present_in	SH1668377.08FU	k__Fungi;p__Basidiomycota;c__Agaricomycetes;o__Sebacinales;f__Sebacinaceae;g__Sebacina;s__Sebacina_sp	UCL8_000833
20_5	FN663732	Psammisia_guianensis	Ecuador	present_in	SH1714384.08FU	k__Fungi;p__Basidiomycota;c__Agaricomycetes;o__Sebacinales;f__unidentified;g__unidentified;s__Sebacinales_sp	UCL8_006405
20_4999	MT766546	Caladenia_procera	Australia	present_in	SH1716163.08FU	k__Fungi;p__Basidiomycota;c__Agaricomycetes;o__Sebacinales;f__unidentified;g__unidentified;s__Sebacinales_sp	UCL8_006576
20_4998	MT766542	Caladenia_procera	Australia	duplicate_of_MT766540|Caladenia_procera|Australia	SH1716163.08FU	k__Fungi;p__Basidiomycota;c__Agaricomycetes;o__Sebacinales;f__unidentified;g__unidentified;s__Sebacinales_sp	UCL8_006576
20_4997	MT766541	Caladenia_procera	Australia	duplicate_of_MT766540|Caladenia_procera|Australia	SH1716163.08FU	k__Fungi;p__Basidiomycota;c__Agaricomycetes;o__Sebacinales;f__unidentified;g__unidentified;s__Sebacinales_sp	UCL8_006576
20_4996	MT766540	Caladenia_procera	Australia	present_in	SH1716163.08FU	k__Fungi;p__Basidiomycota;c__Agaricomycetes;o__Sebacinales;f__unidentified;g__unidentified;s__Sebacinales_sp	UCL8_006576
20_4995	MT766533	Caladenia_procera	Australia	duplicate_of_MT766530|Caladenia_procera|Australia	243	k__Fungi;p__Basidiomycota;c__Agaricomycetes;o__Sebacinales	UCL8_006576
20_4994	MT766532	Caladenia_procera	Australia	duplicate_of_MT766530|Caladenia_procera|Australia	243	k__Fungi;p__Basidiomycota;c__Agaricomycetes;o__Sebacinales	UCL8_006576
20_4993	MT766531	Caladenia_procera	Australia	duplicate_of_MT766530|Caladenia_procera|Australia	243	k__Fungi;p__Basidiomycota;c__Agaricomycetes;o__Sebacinales	UCL8_006576
20_4992	MT766530	Caladenia_procera	Australia	new_sh_in	243	k__Fungi;p__Basidiomycota;c__Agaricomycetes;o__Sebacinales	UCL8_006576
20_4991	MT766522	Caladenia_arenicola	Australia	new_sh_in	243	k__Fungi;p__Basidiomycota;c__Agaricomycetes;o__Sebacinales	UCL8_006576
20_4990	MT766517	Caladenia_arenicola	Australia	present_in	SH1716163.08FU	k__Fungi;p__Basidiomycota;c__Agaricomycetes;o__Sebacinales;f__unidentified;g__unidentified;s__Sebacinales_sp	UCL8_006576
20_499	MT028004	Kalmia_angustifolia_root	Canada	new_sh_in	209	k__Fungi;p__Basidiomycota;c__Agaricomycetes;o__Sebacinales	UCL8_009172
20_4989	MT766467	Cyanicula_caerulea	Australia	new_sh_in	229	k__Fungi;p__Basidiomycota;c__Agaricomycetes;o__Sebacinales	UCL8_007731
20_4988	KF476916		Unspecified	present_in	SH1731149.08FU	k__Fungi;p__Basidiomycota;c__Agaricomycetes;o__Sebacinales;f__Sebacinaceae;g__Sebacina;s__Sebacina_sp	UCL8_007582
20_4987	EU910929	Anthyllis_vulneraria	Germany	present_in	SH1713593.08FU	k__Fungi;p__Basidiomycota;c__Agaricomycetes;o__Sebacinales;f__Serendipitaceae;g__unidentified;s__Serendipitaceae_sp	UCL8_006328
20_4986	MT329616			present_in	SH1731002.08FU	k__Fungi;p__Basidiomycota;c__Agaricomycetes;o__Sebacinales;f__Sebacinaceae;g__Sebacina;s__Sebacina_sp	UCL8_007582
20_4985	JX630750	Salix_arctica	United_States	present_in	SH1731357.08FU	k__Fungi;p__Basidiomycota;c__Agaricomycetes;o__Sebacinales;f__Sebacinaceae;g__Sebacina;s__Sebacina_sp	UCL8_007582
20_4984	JQ791156		Unspecified	present_in	SH1750229.08FU	k__Fungi;p__Basidiomycota;c__Agaricomycetes;o__Sebacinales;f__Serendipitaceae;g__Serendipita;s__Serendipita_sp	UCL8_009172
20_4983	JN888002	Pinus_montezumae	Mexico	present_in	SH1744112.08FU	k__Fungi;p__Basidiomycota;c__Agaricomycetes;o__Sebacinales;f__Sebacinaceae;g__Sebacina;s__Sebacina_sp	UCL8_008621
20_4982	FJ440937	Pyrola	United_States	present_in	SH1672830.08FU	k__Fungi;p__Basidiomycota;c__Agaricomycetes;o__Sebacinales;f__Sebacinaceae;g__Sebacina;s__Sebacina_sp	UCL8_001587
20_4981	Sebacina__UDB017364__sample	Picea_abies	Estonia	duplicate_of_Sebacina__UDB007330__sample|Picea_abies|Estonia	SH1731002.08FU	k__Fungi;p__Basidiomycota;c__Agaricomycetes;o__Sebacinales;f__Sebacinaceae;g__Sebacina;s__Sebacina_sp	UCL8_007582
20_4980	Sebacina__UDB007330__sample	Picea_abies	Estonia	present_in	SH1731002.08FU	k__Fungi;p__Basidiomycota;c__Agaricomycetes;o__Sebacinales;f__Sebacinaceae;g__Sebacina;s__Sebacina_sp	UCL8_007582
20_498	MT028003	Gaultheria_hispidula_root	Canada	new_sh_in	209	k__Fungi;p__Basidiomycota;c__Agaricomycetes;o__Sebacinales	UCL8_009172
20_4979	MT278226	Picea_abies	Germany	present_in	SH1675903.08FU	k__Fungi;p__Basidiomycota;c__Agaricomycetes;o__Sebacinales;f__Sebacinaceae;g__Helvellosebacina;s__Helvellosebacina_sp	UCL8_002190
20_4978	KY524365	Caladenia_longicauda_x_Caladenia_falcata	Australia	present_in	SH1716166.08FU	k__Fungi;p__Basidiomycota;c__Agaricomycetes;o__Sebacinales;f__Serendipitaceae;g__Serendipita;s__Serendipita_sp	UCL8_006576
20_4977	KY524364	Caladenia_attingens	Australia	present_in	SH1716171.08FU	k__Fungi;p__Basidiomycota;c__Agaricomycetes;o__Sebacinales;f__Sebacinaceae;g__unidentified;s__Sebacinaceae_sp	UCL8_006576
20_4976	KY524363	Caladenia_longicauda_subsp._eminens	Australia	present_in	SH1716166.08FU	k__Fungi;p__Basidiomycota;c__Agaricomycetes;o__Sebacinales;f__Serendipitaceae;g__Serendipita;s__Serendipita_sp	UCL8_006576
20_4975	KY524362	Caladenia_longicauda_subsp._eminens	Australia	present_in	SH1716166.08FU	k__Fungi;p__Basidiomycota;c__Agaricomycetes;o__Sebacinales;f__Serendipitaceae;g__Serendipita;s__Serendipita_sp	UCL8_006576
20_4974	JX630654	Dryas_integrifolia	United_States	present_in	SH1672827.08FU	k__Fungi;p__Basidiomycota;c__Agaricomycetes;o__Sebacinales;f__Sebacinaceae;g__Sebacina;s__Sebacina_sp	UCL8_001587
20_4973	GU184073		United_States	present_in	SH1750210.08FU	k__Fungi;p__Basidiomycota;c__Agaricomycetes;o__Sebacinales;f__Serendipitaceae;g__Serendipita;s__Serendipita_sp	UCL8_009172
20_4972	Sebacinales__KC965996		Canada	present_in	SH1852955.08FU	k__Fungi;p__Basidiomycota;c__Agaricomycetes;o__Sebacinales;f__unidentified;g__unidentified;s__Sebacinales_sp	UCL8_022206
20_4971	MF521904	Glossodia_major	Australia	present_in	SH1716200.08FU	k__Fungi;p__Basidiomycota;c__Agaricomycetes;o__Sebacinales;f__Sebacinaceae;g__Sebacina;s__Sebacina_sp	UCL8_006576
20_4970	KY524382	Caladenia_attingens	Australia	duplicate_of_KY524376|Caladenia_attingens|Australia	258	k__Fungi;p__Basidiomycota;c__Agaricomycetes;o__Sebacinales	UCL8_006576
20_497	MT027999	Gaultheria_hispidula_root	Canada	new_sh_in	210	k__Fungi;p__Basidiomycota;c__Agaricomycetes;o__Sebacinales	UCL8_009172
20_4969	KY524381	Caladenia_attingens	Australia	duplicate_of_KY524376|Caladenia_attingens|Australia	258	k__Fungi;p__Basidiomycota;c__Agaricomycetes;o__Sebacinales	UCL8_006576
20_4968	KY524380	Caladenia_attingens	Australia	present_in	SH1716171.08FU	k__Fungi;p__Basidiomycota;c__Agaricomycetes;o__Sebacinales;f__Sebacinaceae;g__unidentified;s__Sebacinaceae_sp	UCL8_006576
20_4967	KY524379	Caladenia_flava	Australia	present_in	SH1716199.08FU	k__Fungi;p__Basidiomycota;c__Agaricomycetes;o__Sebacinales;f__Serendipitaceae;g__Serendipita;s__Serendipita_sp	UCL8_006576
20_4966	KY524378	Caladenia_flava	Australia	present_in	SH1716165.08FU	k__Fungi;p__Basidiomycota;c__Agaricomycetes;o__Sebacinales;f__unidentified;g__unidentified;s__Sebacinales_sp	UCL8_006576
20_4965	KY524377	Caladenia_attingens	Australia	duplicate_of_KY524376|Caladenia_attingens|Australia	258	k__Fungi;p__Basidiomycota;c__Agaricomycetes;o__Sebacinales	UCL8_006576
20_4964	KY524376	Caladenia_attingens	Australia	new_sh_in	258	k__Fungi;p__Basidiomycota;c__Agaricomycetes;o__Sebacinales	UCL8_006576
20_4963	KY524375	Caladenia_attingens	Australia	duplicate_of_KY524372|Caladenia_attingens|Australia	SH1716193.08FU	k__Fungi;p__Basidiomycota;c__unidentified;o__unidentified;f__unidentified;g__unidentified;s__Basidiomycota_sp	UCL8_006576
20_4962	KY524374	Caladenia_attingens	Australia	duplicate_of_KY524372|Caladenia_attingens|Australia	SH1716193.08FU	k__Fungi;p__Basidiomycota;c__unidentified;o__unidentified;f__unidentified;g__unidentified;s__Basidiomycota_sp	UCL8_006576
20_4961	KY524373	Caladenia_attingens	Australia	duplicate_of_KY524372|Caladenia_attingens|Australia	SH1716193.08FU	k__Fungi;p__Basidiomycota;c__unidentified;o__unidentified;f__unidentified;g__unidentified;s__Basidiomycota_sp	UCL8_006576
20_4960	KY524372	Caladenia_attingens	Australia	present_in	SH1716193.08FU	k__Fungi;p__Basidiomycota;c__unidentified;o__unidentified;f__unidentified;g__unidentified;s__Basidiomycota_sp	UCL8_006576
20_496	MT027998	Gaultheria_hispidula_root	Canada	new_sh_in	210	k__Fungi;p__Basidiomycota;c__Agaricomycetes;o__Sebacinales	UCL8_009172
20_4959	KY524371	Elythranthera_brunonis	Australia	present_in	SH1716165.08FU	k__Fungi;p__Basidiomycota;c__Agaricomycetes;o__Sebacinales;f__unidentified;g__unidentified;s__Sebacinales_sp	UCL8_006576
20_4958	KY524370	Caladenia_flava	Australia	present_in	SH1716165.08FU	k__Fungi;p__Basidiomycota;c__Agaricomycetes;o__Sebacinales;f__unidentified;g__unidentified;s__Sebacinales_sp	UCL8_006576
20_4957	KY524369	Caladenia_procera	Australia	new_sh_in	258	k__Fungi;p__Basidiomycota;c__Agaricomycetes;o__Sebacinales	UCL8_006576
20_4956	KY524368	Caladenia_cairnsiana	Australia	present_in	SH1716162.08FU	k__Fungi;p__Basidiomycota;c__Agaricomycetes;o__Sebacinales;f__Serendipitaceae;g__Serendipita;s__Serendipita_sp	UCL8_006576
20_4955	KY524367	Caladenia_tentaculata	Australia	new_sh_in	258	k__Fungi;p__Basidiomycota;c__Agaricomycetes;o__Sebacinales	UCL8_006576
20_4954	KY524366	Caladenia_tentaculata	Australia	present_in	SH1716171.08FU	k__Fungi;p__Basidiomycota;c__Agaricomycetes;o__Sebacinales;f__Sebacinaceae;g__unidentified;s__Sebacinaceae_sp	UCL8_006576
20_4953	GU189730	Cerastium_cf_holosteoides_TUB_019255	Unspecified	present_in	SH1723780.08FU	k__Fungi;p__Basidiomycota;c__Agaricomycetes;o__Sebacinales;f__Sebacinaceae;g__unidentified;s__Sebacinaceae_sp	UCL8_007068
20_4952	FN663635	Ceratostema_reginaldii	Ecuador	present_in	SH1709078.08FU	k__Fungi;p__Basidiomycota;c__Agaricomycetes;o__Sebacinales;f__Serendipitaceae;g__unidentified;s__Serendipitaceae_sp	UCL8_005845
20_4951	AB848620	Picea_jezoensis_var._hondoensis	Japan	present_in	SH1731356.08FU	k__Fungi;p__Basidiomycota;c__Agaricomycetes;o__Sebacinales;f__Sebacinaceae;g__Sebacina;s__Sebacina_sp	UCL8_007582
20_4950	Sebacina__AB587772__sample	Pinus_thunbergii	Korea,_Republic_of	present_in	SH1744111.08FU	k__Fungi;p__Basidiomycota;c__Agaricomycetes;o__Sebacinales;f__Sebacinaceae;g__Sebacina;s__Sebacina_sp	UCL8_008621
20_495	MT027997	Kalmia_angustifolia_root	Canada	new_sh_in	210	k__Fungi;p__Basidiomycota;c__Agaricomycetes;o__Sebacinales	UCL8_009172
20_4949	Sebacina__AB506910	Cymbidium_goeringii	Japan	present_in	SH1731055.08FU	k__Fungi;p__Basidiomycota;c__Agaricomycetes;o__Sebacinales;f__Sebacinaceae;g__Sebacina;s__Sebacina_sp	UCL8_007582
20_4948	KY524389	Caladenia_flava	Australia	duplicate_of_KY524388|Caladenia_flava|Australia	SH1732753.08FU	k__Fungi;p__Basidiomycota;c__Agaricomycetes;o__Sebacinales;f__unidentified;g__unidentified;s__Sebacinales_sp	UCL8_007731
20_4947	KY524388	Caladenia_flava	Australia	present_in	SH1732753.08FU	k__Fungi;p__Basidiomycota;c__Agaricomycetes;o__Sebacinales;f__unidentified;g__unidentified;s__Sebacinales_sp	UCL8_007731
20_4946	KY524387	Elythranthera_brunonis	Australia	present_in	SH1716197.08FU	k__Fungi;p__Basidiomycota;c__Agaricomycetes;o__Sebacinales;f__Serendipitaceae;g__Serendipita;s__Serendipita_sp	UCL8_006576
20_4945	KY524386	Caladenia_longicauda_subsp._eminens	Australia	present_in	SH1716166.08FU	k__Fungi;p__Basidiomycota;c__Agaricomycetes;o__Sebacinales;f__Serendipitaceae;g__Serendipita;s__Serendipita_sp	UCL8_006576
20_4944	KY524385	Caladenia_pusilla	Australia	present_in	SH1732756.08FU	k__Fungi;p__Basidiomycota;c__Agaricomycetes;o__Sebacinales;f__Serendipitaceae;g__Serendipita;s__Serendipita_sp	UCL8_007731
20_4943	KY524384	Caladenia_flava_subsp._maculata	Australia	present_in	SH1732753.08FU	k__Fungi;p__Basidiomycota;c__Agaricomycetes;o__Sebacinales;f__unidentified;g__unidentified;s__Sebacinales_sp	UCL8_007731
20_4942	KY524383	Caladenia_huegelii	Australia	present_in	SH1716198.08FU	k__Fungi;p__Basidiomycota;c__Agaricomycetes;o__Sebacinales;f__Serendipitaceae;g__Serendipita;s__Serendipita_sp	UCL8_006576
20_4941	Sebacina__AB506912	Cymbidium_goeringii	Japan	present_in	SH1731055.08FU	k__Fungi;p__Basidiomycota;c__Agaricomycetes;o__Sebacinales;f__Sebacinaceae;g__Sebacina;s__Sebacina_sp	UCL8_007582
20_4940	LC175659		Japan	new_sh_in	251	k__Fungi;p__Basidiomycota;c__Agaricomycetes;o__Sebacinales	UCL8_007582
20_494	MT027994	Kalmia_angustifolia_root	Canada	new_sh_in	210	k__Fungi;p__Basidiomycota;c__Agaricomycetes;o__Sebacinales	UCL8_009172
20_4939	KY524439	Caladenia_paludosa	Australia	duplicate_of_KY524436|Caladenia_paludosa|Australia	SH1716163.08FU	k__Fungi;p__Basidiomycota;c__Agaricomycetes;o__Sebacinales;f__unidentified;g__unidentified;s__Sebacinales_sp	UCL8_006576
20_4938	KY524438	Caladenia_paludosa	Australia	duplicate_of_KY524436|Caladenia_paludosa|Australia	SH1716163.08FU	k__Fungi;p__Basidiomycota;c__Agaricomycetes;o__Sebacinales;f__unidentified;g__unidentified;s__Sebacinales_sp	UCL8_006576
20_4937	KY524436	Caladenia_paludosa	Australia	present_in	SH1716163.08FU	k__Fungi;p__Basidiomycota;c__Agaricomycetes;o__Sebacinales;f__unidentified;g__unidentified;s__Sebacinales_sp	UCL8_006576
20_4936	KY524435	Caladenia_procera	Australia	duplicate_of_KY524432|Caladenia_procera|Australia	SH1716163.08FU	k__Fungi;p__Basidiomycota;c__Agaricomycetes;o__Sebacinales;f__unidentified;g__unidentified;s__Sebacinales_sp	UCL8_006576
20_4935	KY524434	Caladenia_procera	Australia	duplicate_of_KY524432|Caladenia_procera|Australia	SH1716163.08FU	k__Fungi;p__Basidiomycota;c__Agaricomycetes;o__Sebacinales;f__unidentified;g__unidentified;s__Sebacinales_sp	UCL8_006576
20_4934	KY524433	Caladenia_procera	Australia	duplicate_of_KY524432|Caladenia_procera|Australia	SH1716163.08FU	k__Fungi;p__Basidiomycota;c__Agaricomycetes;o__Sebacinales;f__unidentified;g__unidentified;s__Sebacinales_sp	UCL8_006576
20_4933	KY524432	Caladenia_procera	Australia	present_in	SH1716163.08FU	k__Fungi;p__Basidiomycota;c__Agaricomycetes;o__Sebacinales;f__unidentified;g__unidentified;s__Sebacinales_sp	UCL8_006576
20_4932	KY524431	Caladenia_procera	Australia	duplicate_of_KY524392|Caladenia_procera|Australia	243	k__Fungi;p__Basidiomycota;c__Agaricomycetes;o__Sebacinales	UCL8_006576
20_4931	KY524430	Caladenia_procera	Australia	duplicate_of_KY524392|Caladenia_procera|Australia	243	k__Fungi;p__Basidiomycota;c__Agaricomycetes;o__Sebacinales	UCL8_006576
20_4930	KY524429	Caladenia_procera	Australia	duplicate_of_KY524392|Caladenia_procera|Australia	243	k__Fungi;p__Basidiomycota;c__Agaricomycetes;o__Sebacinales	UCL8_006576
20_493	MT027993	Gaultheria_hispidula_root	Canada	new_sh_in	209	k__Fungi;p__Basidiomycota;c__Agaricomycetes;o__Sebacinales	UCL8_009172
20_4929	KY524428	Caladenia_procera	Australia	new_sh_in	243	k__Fungi;p__Basidiomycota;c__Agaricomycetes;o__Sebacinales	UCL8_006576
20_4928	KY524426	Caladenia_nivalis	Australia	new_sh_in	243	k__Fungi;p__Basidiomycota;c__Agaricomycetes;o__Sebacinales	UCL8_006576
20_4927	KY524425	Caladenia_procera	Australia	duplicate_of_KY524423|Caladenia_procera|Australia	SH1716163.08FU	k__Fungi;p__Basidiomycota;c__Agaricomycetes;o__Sebacinales;f__unidentified;g__unidentified;s__Sebacinales_sp	UCL8_006576
20_4926	KY524424	Caladenia_procera	Australia	duplicate_of_KY524423|Caladenia_procera|Australia	SH1716163.08FU	k__Fungi;p__Basidiomycota;c__Agaricomycetes;o__Sebacinales;f__unidentified;g__unidentified;s__Sebacinales_sp	UCL8_006576
20_4925	KY524423	Caladenia_procera	Australia	present_in	SH1716163.08FU	k__Fungi;p__Basidiomycota;c__Agaricomycetes;o__Sebacinales;f__unidentified;g__unidentified;s__Sebacinales_sp	UCL8_006576
20_4924	KY524422	Caladenia_procera	Australia	duplicate_of_KY524419|Caladenia_procera|Australia	243	k__Fungi;p__Basidiomycota;c__Agaricomycetes;o__Sebacinales	UCL8_006576
20_4923	KY524421	Caladenia_procera	Australia	duplicate_of_KY524419|Caladenia_procera|Australia	243	k__Fungi;p__Basidiomycota;c__Agaricomycetes;o__Sebacinales	UCL8_006576
20_4922	KY524420	Caladenia_procera	Australia	duplicate_of_KY524419|Caladenia_procera|Australia	243	k__Fungi;p__Basidiomycota;c__Agaricomycetes;o__Sebacinales	UCL8_006576
20_4921	KY524419	Caladenia_procera	Australia	new_sh_in	243	k__Fungi;p__Basidiomycota;c__Agaricomycetes;o__Sebacinales	UCL8_006576
20_4920	KY524418	Caladenia_pectinata	Australia	duplicate_of_KY524415|Caladenia_pectinata|Australia	SH1716163.08FU	k__Fungi;p__Basidiomycota;c__Agaricomycetes;o__Sebacinales;f__unidentified;g__unidentified;s__Sebacinales_sp	UCL8_006576
20_492	MG707416	Pleione	China	new_singleton_in	s181	k__Fungi;p__Basidiomycota;c__Agaricomycetes;o__Sebacinales	UCL8_009172
20_4919	KY524417	Caladenia_pectinata	Australia	duplicate_of_KY524415|Caladenia_pectinata|Australia	SH1716163.08FU	k__Fungi;p__Basidiomycota;c__Agaricomycetes;o__Sebacinales;f__unidentified;g__unidentified;s__Sebacinales_sp	UCL8_006576
20_4918	KY524416	Caladenia_pectinata	Australia	duplicate_of_KY524415|Caladenia_pectinata|Australia	SH1716163.08FU	k__Fungi;p__Basidiomycota;c__Agaricomycetes;o__Sebacinales;f__unidentified;g__unidentified;s__Sebacinales_sp	UCL8_006576
20_4917	KY524415	Caladenia_pectinata	Australia	present_in	SH1716163.08FU	k__Fungi;p__Basidiomycota;c__Agaricomycetes;o__Sebacinales;f__unidentified;g__unidentified;s__Sebacinales_sp	UCL8_006576
20_4916	KY524414	Caladenia_procera	Australia	duplicate_of_KY524390|Caladenia_arenicola|Australia	SH1716163.08FU	k__Fungi;p__Basidiomycota;c__Agaricomycetes;o__Sebacinales;f__unidentified;g__unidentified;s__Sebacinales_sp	UCL8_006576
20_4915	KY524413	Caladenia_procera	Australia	duplicate_of_KY524410|Caladenia_procera|Australia	SH1716163.08FU	k__Fungi;p__Basidiomycota;c__Agaricomycetes;o__Sebacinales;f__unidentified;g__unidentified;s__Sebacinales_sp	UCL8_006576
20_4914	KY524412	Caladenia_procera	Australia	duplicate_of_KY524410|Caladenia_procera|Australia	SH1716163.08FU	k__Fungi;p__Basidiomycota;c__Agaricomycetes;o__Sebacinales;f__unidentified;g__unidentified;s__Sebacinales_sp	UCL8_006576
20_4913	KY524411	Caladenia_procera	Australia	duplicate_of_KY524410|Caladenia_procera|Australia	SH1716163.08FU	k__Fungi;p__Basidiomycota;c__Agaricomycetes;o__Sebacinales;f__unidentified;g__unidentified;s__Sebacinales_sp	UCL8_006576
20_4912	KY524410	Caladenia_procera	Australia	present_in	SH1716163.08FU	k__Fungi;p__Basidiomycota;c__Agaricomycetes;o__Sebacinales;f__unidentified;g__unidentified;s__Sebacinales_sp	UCL8_006576
20_4911	KY524409	Caladenia_procera	Australia	duplicate_of_KY524407|Caladenia_procera|Australia	SH1716163.08FU	k__Fungi;p__Basidiomycota;c__Agaricomycetes;o__Sebacinales;f__unidentified;g__unidentified;s__Sebacinales_sp	UCL8_006576
20_4910	KY524408	Caladenia_procera	Australia	duplicate_of_KY524407|Caladenia_procera|Australia	SH1716163.08FU	k__Fungi;p__Basidiomycota;c__Agaricomycetes;o__Sebacinales;f__unidentified;g__unidentified;s__Sebacinales_sp	UCL8_006576
20_491	MG707404	Pleione	China	new_singleton_in	s182	k__Fungi;p__Basidiomycota;c__Agaricomycetes;o__Sebacinales	UCL8_009172
20_4909	KY524407	Caladenia_procera	Australia	present_in	SH1716163.08FU	k__Fungi;p__Basidiomycota;c__Agaricomycetes;o__Sebacinales;f__unidentified;g__unidentified;s__Sebacinales_sp	UCL8_006576
20_4908	KY524406	Caladenia_paludosa	Australia	duplicate_of_KY524403|Caladenia_paludosa|Australia	SH1716163.08FU	k__Fungi;p__Basidiomycota;c__Agaricomycetes;o__Sebacinales;f__unidentified;g__unidentified;s__Sebacinales_sp	UCL8_006576
20_4907	KY524405	Caladenia_paludosa	Australia	duplicate_of_KY524403|Caladenia_paludosa|Australia	SH1716163.08FU	k__Fungi;p__Basidiomycota;c__Agaricomycetes;o__Sebacinales;f__unidentified;g__unidentified;s__Sebacinales_sp	UCL8_006576
20_4906	KY524404	Caladenia_paludosa	Australia	duplicate_of_KY524390|Caladenia_arenicola|Australia	SH1716163.08FU	k__Fungi;p__Basidiomycota;c__Agaricomycetes;o__Sebacinales;f__unidentified;g__unidentified;s__Sebacinales_sp	UCL8_006576
20_4905	KY524403	Caladenia_paludosa	Australia	present_in	SH1716163.08FU	k__Fungi;p__Basidiomycota;c__Agaricomycetes;o__Sebacinales;f__unidentified;g__unidentified;s__Sebacinales_sp	UCL8_006576
20_4904	KY524402	Caladenia_procera	Australia	duplicate_of_KY524400|Caladenia_procera|Australia	243	k__Fungi;p__Basidiomycota;c__Agaricomycetes;o__Sebacinales	UCL8_006576
20_4903	KY524401	Caladenia_procera	Australia	duplicate_of_KY524400|Caladenia_procera|Australia	243	k__Fungi;p__Basidiomycota;c__Agaricomycetes;o__Sebacinales	UCL8_006576
20_4902	KY524400	Caladenia_procera	Australia	new_sh_in	243	k__Fungi;p__Basidiomycota;c__Agaricomycetes;o__Sebacinales	UCL8_006576
20_4901	KY524399	Caladenia_procera	Australia	duplicate_of_KY524396|Caladenia_procera|Australia	SH1716163.08FU	k__Fungi;p__Basidiomycota;c__Agaricomycetes;o__Sebacinales;f__unidentified;g__unidentified;s__Sebacinales_sp	UCL8_006576
20_4900	KY524398	Caladenia_procera	Australia	duplicate_of_KY524396|Caladenia_procera|Australia	SH1716163.08FU	k__Fungi;p__Basidiomycota;c__Agaricomycetes;o__Sebacinales;f__unidentified;g__unidentified;s__Sebacinales_sp	UCL8_006576
20_490	KU144653	Rhododendron_sp.	China	present_in	SH1750320.08FU	k__Fungi;p__Basidiomycota;c__Agaricomycetes;o__Sebacinales;f__Sebacinaceae;g__unidentified;s__Sebacinaceae_sp	UCL8_009172
20_49	MK614835	Bistorta_vivipara	Norway	present_in	SH2760064.08FU	k__Fungi;p__Basidiomycota;c__Agaricomycetes;o__Sebacinales;f__unidentified;g__unidentified;s__Sebacinales_sp	UCL8_009172
20_4899	KY524397	Caladenia_procera	Australia	duplicate_of_KY524396|Caladenia_procera|Australia	SH1716163.08FU	k__Fungi;p__Basidiomycota;c__Agaricomycetes;o__Sebacinales;f__unidentified;g__unidentified;s__Sebacinales_sp	UCL8_006576
20_4898	KY524396	Caladenia_procera	Australia	present_in	SH1716163.08FU	k__Fungi;p__Basidiomycota;c__Agaricomycetes;o__Sebacinales;f__unidentified;g__unidentified;s__Sebacinales_sp	UCL8_006576
20_4897	KY524395	Caladenia_procera	Australia	duplicate_of_KY524392|Caladenia_procera|Australia	243	k__Fungi;p__Basidiomycota;c__Agaricomycetes;o__Sebacinales	UCL8_006576
20_4896	KY524394	Caladenia_procera	Australia	duplicate_of_KY524392|Caladenia_procera|Australia	243	k__Fungi;p__Basidiomycota;c__Agaricomycetes;o__Sebacinales	UCL8_006576
20_4895	KY524393	Caladenia_procera	Australia	duplicate_of_KY524392|Caladenia_procera|Australia	243	k__Fungi;p__Basidiomycota;c__Agaricomycetes;o__Sebacinales	UCL8_006576
20_4894	KY524392	Caladenia_procera	Australia	new_sh_in	243	k__Fungi;p__Basidiomycota;c__Agaricomycetes;o__Sebacinales	UCL8_006576
20_4893	KY524391	Caladenia_arenicola	Australia	new_sh_in	243	k__Fungi;p__Basidiomycota;c__Agaricomycetes;o__Sebacinales	UCL8_006576
20_4892	KY524390	Caladenia_arenicola	Australia	present_in	SH1716163.08FU	k__Fungi;p__Basidiomycota;c__Agaricomycetes;o__Sebacinales;f__unidentified;g__unidentified;s__Sebacinales_sp	UCL8_006576
20_4891	Sebacina__KJ026741		Mexico	present_in	SH1800250.08FU	k__Fungi;p__Basidiomycota;c__Agaricomycetes;o__Sebacinales;f__Sebacinaceae;g__Sebacina;s__Sebacina_incrustans	UCL8_010859
20_4890	MH836337		Russian_Federation	present_in	SH2761963.08FU	k__Fungi;p__Basidiomycota;c__Agaricomycetes;o__Sebacinales;f__Sebacinaceae;g__Ditangium;s__Ditangium_sp	UCL8_004916
20_489	JX998798	Epidendrum_firmum	Costa_Rica	present_in	SH1709077.08FU	k__Fungi;p__Basidiomycota;c__Agaricomycetes;o__Sebacinales;f__Serendipitaceae;g__unidentified;s__Serendipitaceae_sp	UCL8_005845
20_4889	Sebacina__MG547651	Pinus_pumila	Japan	present_in	SH1744100.08FU	k__Fungi;p__Basidiomycota;c__Agaricomycetes;o__Sebacinales;f__Sebacinaceae;g__Sebacina;s__Sebacina_sp	UCL8_008621
20_4888	MG707413	Pleione	China	new_singleton_in	s251	k__Fungi;p__Basidiomycota;c__Agaricomycetes;o__Sebacinales	UCL8_006626
20_4887	LC219783	Abies	Japan	present_in	SH1731150.08FU	k__Fungi;p__Basidiomycota;c__Agaricomycetes;o__Sebacinales;f__Sebacinaceae;g__Sebacina;s__Sebacina_sp	UCL8_007582
20_4886	LC013796	Pinus_tabuliformis	China	present_in	SH1731355.08FU	k__Fungi;p__Basidiomycota;c__Agaricomycetes;o__Sebacinales;f__Sebacinaceae;g__Sebacina;s__Sebacina_sp	UCL8_007582
20_4885	HQ021873		United_States	present_in	SH1720609.08FU	k__Fungi;p__Basidiomycota;c__Agaricomycetes;o__Sebacinales;f__Serendipitaceae;g__Serendipita;s__Serendipita_sp	UCL8_006832
20_4884	LC175666	Abies_sachalinensis	Japan	present_in	SH1731295.08FU	k__Fungi;p__Basidiomycota;c__Agaricomycetes;o__Sebacinales;f__Sebacinaceae;g__Sebacina;s__Sebacina_incrustans	UCL8_007582
20_4883	KF061266		Unspecified	present_in	SH1723781.08FU	k__Fungi;p__Basidiomycota;c__Agaricomycetes;o__Sebacinales;f__Sebacinaceae;g__Paulisebacina;s__Paulisebacina_allantoidea	UCL8_007068
20_4882	JX630728	Dryas_integrifolia	United_States	present_in	SH1731037.08FU	k__Fungi;p__Basidiomycota;c__Agaricomycetes;o__Sebacinales;f__Sebacinaceae;g__Sebacina;s__Sebacina_sp	UCL8_007582
20_4881	FM992970	Pinaceae	Sweden	present_in	SH1750209.08FU	k__Fungi;p__Basidiomycota;c__Agaricomycetes;o__Sebacinales;f__Serendipitaceae;g__Serendipita;s__Serendipita_sp	UCL8_009172
20_4880	Sebacina__EF195570__sample	Pseudotsuga_menziesii	Germany	present_in	SH1800249.08FU	k__Fungi;p__Basidiomycota;c__Agaricomycetes;o__Sebacinales;f__Sebacinaceae;g__Sebacina;s__Sebacina_sp	UCL8_010859
20_488	JX317316	Hoffmannseggella_cinnabarina	Brazil	new_sh_in	201	k__Fungi;p__Basidiomycota;c__Agaricomycetes;o__Sebacinales	UCL8_005845
20_4879	Sebacina__KC412545		Unspecified	present_in	SH1800249.08FU	k__Fungi;p__Basidiomycota;c__Agaricomycetes;o__Sebacinales;f__Sebacinaceae;g__Sebacina;s__Sebacina_sp	UCL8_010859
20_4878	JN652976		Canada	present_in	SH1731150.08FU	k__Fungi;p__Basidiomycota;c__Agaricomycetes;o__Sebacinales;f__Sebacinaceae;g__Sebacina;s__Sebacina_sp	UCL8_007582
20_4877	FM995580	Quercus_petraea	France	present_in	SH1731354.08FU	k__Fungi;p__Basidiomycota;c__Agaricomycetes;o__Sebacinales;f__Sebacinaceae;g__Sebacina;s__Sebacina_sp	UCL8_007582
20_4876	Sebacinales__AB712284	Nervilia_nipponica	Japan	present_in	SH1701695.08FU	k__Fungi;p__Basidiomycota;c__Agaricomycetes;o__Sebacinales;f__unidentified;g__unidentified;s__Sebacinales_sp	UCL8_004868
20_4875	EU668268		Germany	present_in	SH1731352.08FU	k__Fungi;p__Basidiomycota;c__Agaricomycetes;o__Sebacinales;f__Sebacinaceae;g__Sebacina;s__Sebacina_sp	UCL8_007582
20_4874	Serendipita__JF755902	Calluna_vulgaris	Germany	present_in	SH1750404.08FU	k__Fungi;p__Basidiomycota;c__Agaricomycetes;o__Sebacinales;f__Serendipitaceae;g__Serendipita;s__Serendipita_sp	UCL8_009172
20_4873	Sebacina__LC277083		Japan	present_in	SH1682222.08FU	k__Fungi;p__Basidiomycota;c__Agaricomycetes;o__Sebacinales;f__Sebacinaceae;g__Sebacina;s__Sebacina_sp	UCL8_003407
20_4872	Sebacina__AB982050	Pseudotsuga_sinensis	China	new_sh_in	262	k__Fungi;p__Basidiomycota;c__Agaricomycetes;o__Sebacinales	UCL8_007582
20_4871	MG707431	Pleione	China	new_singleton_in	s250	k__Fungi;p__Basidiomycota;c__Agaricomycetes;o__Sebacinales	UCL8_006962
20_4870	KM402997	Pseudotsuga_menziesii	Canada	present_in	SH1731353.08FU	k__Fungi;p__Basidiomycota;c__Agaricomycetes;o__Sebacinales;f__Sebacinaceae;g__Sebacina;s__Sebacina_sp	UCL8_007582
20_487	JX317315	Hoffmannseggella_cinnabarina	Brazil	duplicate_of_JX317288|Hoffmannseggella_cinnabarina|Brazil	SH1709080.08FU	k__Fungi;p__Basidiomycota;c__Agaricomycetes;o__Sebacinales;f__unidentified;g__unidentified;s__Sebacinales_sp	UCL8_005845
20_4869	KF000637	Bistorta_vivipara	Germany	new_sh_in	195	k__Fungi;p__Basidiomycota;c__Agaricomycetes;o__Sebacinales	UCL8_007582
20_4868	JX630634	Dryas_integrifolia	United_States	present_in	SH1731087.08FU	k__Fungi;p__Basidiomycota;c__Agaricomycetes;o__Sebacinales;f__Sebacinaceae;g__Sebacina;s__Sebacina_sp	UCL8_007582
20_4867	MT554443	Tilia_cordata		present_in	SH1672839.08FU	k__Fungi;p__Basidiomycota;c__Agaricomycetes;o__Sebacinales;f__Sebacinaceae;g__Sebacina;s__Sebacina_sp	UCL8_001587
20_4866	JQ318666	Quercus_liaotungensis	China	new_singleton_in	s249	k__Fungi;p__Basidiomycota;c__Agaricomycetes;o__Sebacinales	UCL8_007582
20_4865	KF000614	Bistorta_vivipara	Germany	present_in	SH1731001.08FU	k__Fungi;p__Basidiomycota;c__Agaricomycetes;o__Sebacinales;f__Sebacinaceae;g__Sebacina;s__Sebacina_sp	UCL8_007582
20_4864	JQ318606	Quercus_liaotungensis	China	present_in	SH1668388.08FU	k__Fungi;p__Basidiomycota;c__Agaricomycetes;o__Sebacinales;f__Sebacinaceae;g__Sebacina;s__Sebacina_sp	UCL8_000833
20_4863	Sebacina__MH834512	Carya_ovata	Poland	present_in	SH1731019.08FU	k__Fungi;p__Basidiomycota;c__Agaricomycetes;o__Sebacinales;f__Sebacinaceae;g__Sebacina;s__Sebacina_incrustans	UCL8_007582
20_4862	LC367954		Japan	present_in	SH2760952.08FU	k__Fungi;p__Basidiomycota;c__Agaricomycetes;o__Sebacinales;f__Sebacinaceae;g__unidentified;s__Sebacinaceae_sp	UCL8_002190
20_4861	KF476914		Unspecified	present_in	SH1731149.08FU	k__Fungi;p__Basidiomycota;c__Agaricomycetes;o__Sebacinales;f__Sebacinaceae;g__Sebacina;s__Sebacina_sp	UCL8_007582
20_4860	JX998774	Epidendrum_firmum	Costa_Rica	present_in	SH1709077.08FU	k__Fungi;p__Basidiomycota;c__Agaricomycetes;o__Sebacinales;f__Serendipitaceae;g__unidentified;s__Serendipitaceae_sp	UCL8_005845
20_486	JX317314	Hoffmannseggella_cinnabarina	Brazil	duplicate_of_JX317288|Hoffmannseggella_cinnabarina|Brazil	SH1709080.08FU	k__Fungi;p__Basidiomycota;c__Agaricomycetes;o__Sebacinales;f__unidentified;g__unidentified;s__Sebacinales_sp	UCL8_005845
20_4859	AB848595		Japan	present_in	SH1682222.08FU	k__Fungi;p__Basidiomycota;c__Agaricomycetes;o__Sebacinales;f__Sebacinaceae;g__Sebacina;s__Sebacina_sp	UCL8_003407
20_4858	Sebacina__AB506926__sample	Cymbidium_lancifolium	Japan	present_in	SH1682205.08FU	k__Fungi;p__Basidiomycota;c__Agaricomycetes;o__Sebacinales;f__Sebacinaceae;g__Sebacina;s__Sebacina_sp	UCL8_003407
20_4857	LC175168	Abies_mariesii	Japan	present_in	SH1731150.08FU	k__Fungi;p__Basidiomycota;c__Agaricomycetes;o__Sebacinales;f__Sebacinaceae;g__Sebacina;s__Sebacina_sp	UCL8_007582
20_4856	GQ907086	Tritomaria_polita	Switzerland	present_in	SH1750194.08FU	k__Fungi;p__Basidiomycota;c__Agaricomycetes;o__Sebacinales;f__Serendipitaceae;g__Serendipita;s__Serendipita_sp	UCL8_009172
20_4855	FN663135	Cyrtostylis_reniformis	Australia	present_in	SH1723665.08FU	k__Fungi;p__Basidiomycota;c__Agaricomycetes;o__Sebacinales;f__Serendipitaceae;g__Serendipita;s__Serendipita_sp	UCL8_007058
20_4854	KY574383		Mexico	present_in	SH1720499.08FU	k__Fungi;p__Basidiomycota;c__Agaricomycetes;o__Sebacinales;f__unidentified;g__unidentified;s__Sebacinales_sp	UCL8_006821
20_4853	HE814164		China	present_in	SH1851805.08FU	k__Fungi;p__Ascomycota;c__Sordariomycetes;o__Sordariales;f__Chaetomiaceae;g__unidentified;s__Chaetomiaceae_sp	UCL8_021056
20_4852	AB848607		Japan	present_in	SH1682234.08FU	k__Fungi;p__Basidiomycota;c__Agaricomycetes;o__Sebacinales;f__Sebacinaceae;g__Sebacina;s__Sebacina_sp	UCL8_003407
20_4851	Sebacina__UDB014262__TU116144	Dipterocarpaceae	India	present_in	SH1845079.08FU	k__Fungi;p__Basidiomycota;c__Agaricomycetes;o__Sebacinales;f__Sebacinaceae;g__Sebacina;s__Sebacina_sp	UCL8_014330
20_4850	Sebacina__KM374353		Unspecified	present_in	SH1731145.08FU	k__Fungi;p__Basidiomycota;c__Agaricomycetes;o__Sebacinales;f__Sebacinaceae;g__Sebacina;s__Sebacina_incrustans	UCL8_007582
20_485	JX317313	Hoffmannseggella_cinnabarina	Brazil	present_in	SH1709080.08FU	k__Fungi;p__Basidiomycota;c__Agaricomycetes;o__Sebacinales;f__unidentified;g__unidentified;s__Sebacinales_sp	UCL8_005845
20_4849	Sebacina__AB506982	Cymbidium_macrorhizon	Japan	present_in	SH1672852.08FU	k__Fungi;p__Basidiomycota;c__Agaricomycetes;o__Sebacinales;f__Sebacinaceae;g__Sebacina;s__Sebacina_sp	UCL8_001587
20_4848	Sebacina__AB506903__sample	Cymbidium_goeringii	Japan	present_in	SH1731040.08FU	k__Fungi;p__Basidiomycota;c__Agaricomycetes;o__Sebacinales;f__Sebacinaceae;g__Sebacina;s__Sebacina_sp	UCL8_007582
20_4847	MH930376		Argentina	present_in	SH1675910.08FU	k__Fungi;p__Basidiomycota;c__Agaricomycetes;o__Sebacinales;f__Sebacinaceae;g__Helvellosebacina;s__Helvellosebacina_sp	UCL8_002190
20_4846	LC175167	Tsuga_diversifolia	Japan	present_in	SH1731113.08FU	k__Fungi;p__Basidiomycota;c__Agaricomycetes;o__Sebacinales;f__Sebacinaceae;g__Sebacina;s__Sebacina_sp	UCL8_007582
20_4845	Helvellosebacina__UDB032472			present_in	SH1675903.08FU	k__Fungi;p__Basidiomycota;c__Agaricomycetes;o__Sebacinales;f__Sebacinaceae;g__Helvellosebacina;s__Helvellosebacina_sp	UCL8_002190
20_4844	HQ667827	Hexalectris_colemanii	United_States	present_in	SH1672823.08FU	k__Fungi;p__Basidiomycota;c__Agaricomycetes;o__Sebacinales;f__Sebacinaceae;g__Sebacina;s__Sebacina_sp	UCL8_001587
20_4843	Sebacina__LC277081		Japan	present_in	SH1800249.08FU	k__Fungi;p__Basidiomycota;c__Agaricomycetes;o__Sebacinales;f__Sebacinaceae;g__Sebacina;s__Sebacina_sp	UCL8_010859
20_4842	Sebacina__AB506904__sample	Cymbidium_goeringii	Japan	present_in	SH1731040.08FU	k__Fungi;p__Basidiomycota;c__Agaricomycetes;o__Sebacinales;f__Sebacinaceae;g__Sebacina;s__Sebacina_sp	UCL8_007582
20_4841	MT278227	Picea_abies	Germany	present_in	SH1675903.08FU	k__Fungi;p__Basidiomycota;c__Agaricomycetes;o__Sebacinales;f__Sebacinaceae;g__Helvellosebacina;s__Helvellosebacina_sp	UCL8_002190
20_4840	MH836328		Russian_Federation	present_in	SH1701923.08FU	k__Fungi;p__Basidiomycota;c__Agaricomycetes;o__Sebacinales;f__Sebacinaceae;g__Craterocolla;s__Craterocolla_cerasi	UCL8_004916
20_484	JX317312	Hoffmannseggella_cinnabarina	Brazil	duplicate_of_JX317290|Hoffmannseggella_cinnabarina|Brazil	201	k__Fungi;p__Basidiomycota;c__Agaricomycetes;o__Sebacinales	UCL8_005845
20_4839	MG018113		Unspecified	present_in	SH1849105.08FU	k__Fungi;p__Basidiomycota;c__Agaricomycetes;o__Sebacinales;f__unidentified;g__unidentified;s__Sebacinales_sp	UCL8_018356
20_4838	LC367883		Japan	present_in	SH1731079.08FU	k__Fungi;p__Basidiomycota;c__Agaricomycetes;o__Sebacinales;f__Sebacinaceae;g__Sebacina;s__Sebacina_sp	UCL8_007582
20_4837	LC175652	Abies_sachalinensis	Japan	present_in	SH1731002.08FU	k__Fungi;p__Basidiomycota;c__Agaricomycetes;o__Sebacinales;f__Sebacinaceae;g__Sebacina;s__Sebacina_sp	UCL8_007582
20_4836	LC175648	Abies_sachalinensis	Japan	present_in	SH1731041.08FU	k__Fungi;p__Basidiomycota;c__Agaricomycetes;o__Sebacinales;f__Sebacinaceae;g__Sebacina;s__Sebacina_dimitica	UCL8_007582
20_4835	LC175165	Tsuga_diversifolia	Japan	present_in	SH1744100.08FU	k__Fungi;p__Basidiomycota;c__Agaricomycetes;o__Sebacinales;f__Sebacinaceae;g__Sebacina;s__Sebacina_sp	UCL8_008621
20_4834	KM576588	Quercus_robur	Unspecified	present_in	SH1731136.08FU	k__Fungi;p__Basidiomycota;c__Agaricomycetes;o__Sebacinales;f__Sebacinaceae;g__Sebacina;s__Sebacina_sp	UCL8_007582
20_4833	EU819537	Castanea_dentata	United_States	present_in	SH1675923.08FU	k__Fungi;p__Basidiomycota;c__Agaricomycetes;o__Sebacinales;f__Sebacinaceae;g__Helvellosebacina;s__Helvellosebacina_sp	UCL8_002190
20_4832	Sebacina__KM374420		Unspecified	present_in	SH1731028.08FU	k__Fungi;p__Basidiomycota;c__Agaricomycetes;o__Sebacinales;f__Sebacinaceae;g__Sebacina;s__Sebacina_incrustans	UCL8_007582
20_4831	LC367806	Abies_sp.	Japan	present_in	SH1744100.08FU	k__Fungi;p__Basidiomycota;c__Agaricomycetes;o__Sebacinales;f__Sebacinaceae;g__Sebacina;s__Sebacina_sp	UCL8_008621
20_4830	KF773775	Pakaraimaea_dipterocarpacea	Venezuela_(Bolivarian_Republic_of)	present_in	SH1744104.08FU	k__Fungi;p__Basidiomycota;c__Agaricomycetes;o__Sebacinales;f__Sebacinaceae;g__Sebacina;s__Sebacina_guayanensis	UCL8_008621
20_483	JX317311	Hoffmannseggella_cinnabarina	Brazil	duplicate_of_JX317290|Hoffmannseggella_cinnabarina|Brazil	201	k__Fungi;p__Basidiomycota;c__Agaricomycetes;o__Sebacinales	UCL8_005845
20_4829	JN887994	Pinus_montezumae	Mexico	present_in	SH1731120.08FU	k__Fungi;p__Basidiomycota;c__Agaricomycetes;o__Sebacinales;f__Sebacinaceae;g__Sebacina;s__Sebacina_sp	UCL8_007582
20_4828	JN887987	Pinus_montezumae	Mexico	present_in	SH1731035.08FU	k__Fungi;p__Basidiomycota;c__Agaricomycetes;o__Sebacinales;f__Sebacinaceae;g__Sebacina;s__Sebacina_sp	UCL8_007582
20_4827	GU184071		United_States	present_in	SH1707031.08FU	k__Fungi;p__Basidiomycota;c__Agaricomycetes;o__Sebacinales;f__Sebacinaceae;g__Sebacina;s__Sebacina_sp	UCL8_005549
20_4826	EU910935	Dactylis_glomerata	Germany	present_in	SH1723700.08FU	k__Fungi;p__Basidiomycota;c__Agaricomycetes;o__Sebacinales;f__unidentified;g__unidentified;s__Sebacinales_sp	UCL8_007058
20_4825	AB848603	Fagus_crenata	Japan	present_in	SH1731350.08FU	k__Fungi;p__Basidiomycota;c__Agaricomycetes;o__Sebacinales;f__Sebacinaceae;g__Sebacina;s__Sebacina_sp	UCL8_007582
20_4824	Serendipita__DQ309160__sample	Calluna_vulgaris	United_Kingdom	present_in	SH1750403.08FU	k__Fungi;p__Basidiomycota;c__Agaricomycetes;o__Sebacinales;f__Serendipitaceae;g__Serendipita;s__Serendipita_sp	UCL8_009172
20_4823	Sebacinales__GQ921781__Araucaria_bidwillii_soil_sample	Araucaria_bidwillii	Australia	present_in	SH1852819.08FU	k__Fungi;p__Basidiomycota;c__Agaricomycetes;o__Sebacinales;f__unidentified;g__unidentified;s__Sebacinales_sp	UCL8_022070
20_4822	Sebacina__AB922975	Tsuga	Japan	present_in	SH1731002.08FU	k__Fungi;p__Basidiomycota;c__Agaricomycetes;o__Sebacinales;f__Sebacinaceae;g__Sebacina;s__Sebacina_sp	UCL8_007582
20_4821	MG844992	Tilia_cordata	Russian_Federation	present_in	SH1675904.08FU	k__Fungi;p__Basidiomycota;c__Agaricomycetes;o__Sebacinales;f__Sebacinaceae;g__Helvellosebacina;s__Helvellosebacina_concrescens	UCL8_002190
20_4820	LC367891		Japan	present_in	SH1707035.08FU	k__Fungi;p__Basidiomycota;c__Agaricomycetes;o__Sebacinales;f__Sebacinaceae;g__Sebacina;s__Sebacina_sp	UCL8_005549
20_482	JX317310	Hoffmannseggella_cinnabarina	Brazil	new_sh_in	201	k__Fungi;p__Basidiomycota;c__Agaricomycetes;o__Sebacinales	UCL8_005845
20_4819	LC367884		Japan	present_in	SH2760973.08FU	k__Fungi;p__Basidiomycota;c__Agaricomycetes;o__Sebacinales;f__Sebacinaceae;g__unidentified;s__Sebacinaceae_sp	UCL8_007582
20_4818	LC175647	Picea_jezoensis	Japan	present_in	SH1800249.08FU	k__Fungi;p__Basidiomycota;c__Agaricomycetes;o__Sebacinales;f__Sebacinaceae;g__Sebacina;s__Sebacina_sp	UCL8_010859
20_4817	FJ788835	Pterygodium_catholicum	South_Africa	present_in	SH1723714.08FU	k__Fungi;p__Basidiomycota;c__Agaricomycetes;o__Sebacinales;f__unidentified;g__unidentified;s__Sebacinales_sp	UCL8_007058
20_4816	LT746013	Halimium_halimifolium	Portugal	present_in	SH1750252.08FU	k__Fungi;p__Basidiomycota;c__Agaricomycetes;o__Sebacinales;f__Serendipitaceae;g__Serendipita;s__Serendipita_sp	UCL8_009172
20_4815	LC175660	Tilia_japonica	Japan	present_in	SH1682287.08FU	k__Fungi;p__Basidiomycota;c__Agaricomycetes;o__Sebacinales;f__Sebacinaceae;g__Sebacina;s__Sebacina_sp	UCL8_003407
20_4814	HE814096		China	present_in	SH1688732.08FU	k__unidentified;p__unidentified;c__unidentified;o__unidentified;f__unidentified;g__unidentified;s__unidentified	UCL8_004245
20_4813	MH633971	Festuca_rubra_subsp._pruinosa	Spain	present_in	SH1723713.08FU	k__Fungi;p__Basidiomycota;c__Agaricomycetes;o__Sebacinales;f__Serendipitaceae;g__Serendipita;s__Serendipita_vermifera	UCL8_007058
20_4812	MG707395	Pleione	China	new_singleton_in	s248	k__Fungi;p__Basidiomycota;c__Agaricomycetes;o__Sebacinales	UCL8_006626
20_4811	LC175646		Japan	present_in	SH1731088.08FU	k__Fungi;p__Basidiomycota;c__Agaricomycetes;o__Sebacinales;f__Sebacinaceae;g__Sebacina;s__Sebacina_sp	UCL8_007582
20_4810	KU924640	Alnus_glutinosa	France	duplicate_of_KU924638|Alnus_glutinosa|France	SH1731004.08FU	k__Fungi;p__Basidiomycota;c__Agaricomycetes;o__Sebacinales;f__Sebacinaceae;g__Sebacina;s__Sebacina_sp	UCL8_007582
20_481	JX317309	Hoffmannseggella_cinnabarina	Brazil	new_sh_in	201	k__Fungi;p__Basidiomycota;c__Agaricomycetes;o__Sebacinales	UCL8_005845
20_4809	KU924638	Alnus_glutinosa	France	present_in	SH1731004.08FU	k__Fungi;p__Basidiomycota;c__Agaricomycetes;o__Sebacinales;f__Sebacinaceae;g__Sebacina;s__Sebacina_sp	UCL8_007582
20_4808	KJ624715		Unspecified	present_in	SH1750151.08FU	k__Fungi;p__Basidiomycota;c__Agaricomycetes;o__Sebacinales;f__unidentified;g__unidentified;s__Sebacinales_sp	UCL8_009172
20_4807	KC702659	Picea_mariana	Canada	present_in	SH1731349.08FU	k__Fungi;p__Basidiomycota;c__Agaricomycetes;o__Sebacinales;f__Sebacinaceae;g__Sebacina;s__Sebacina_sp	UCL8_007582
20_4806	JX317177	Hoffmannseggella_cinnabarina	Brazil	present_in	SH1717787.08FU	k__Fungi;p__Basidiomycota;c__Agaricomycetes;o__Sebacinales;f__Serendipitaceae;g__unidentified;s__Serendipitaceae_sp	UCL8_006626
20_4805	JF273543		China	present_in	SH1720482.08FU	k__Fungi;p__Ascomycota;c__Sordariomycetes;o__Sordariales;f__unidentified;g__unidentified;s__Sordariales_sp	UCL8_006821
20_4804	HE814159		China	present_in	SH1720491.08FU	k__Fungi;p__Ascomycota;c__Sordariomycetes;o__Sordariales;f__unidentified;g__unidentified;s__Sordariales_sp	UCL8_006821
20_4803	Serendipita__LC277085		Japan	new_sh_in	204	k__Fungi;p__Basidiomycota;c__Agaricomycetes;o__Sebacinales	UCL8_009172
20_4802	Sebacina__LC277082		Japan	present_in	SH1682290.08FU	k__Fungi;p__unidentified;c__unidentified;o__unidentified;f__unidentified;g__unidentified;s__Fungi_sp	UCL8_003407
20_4801	Sebacina__KX289986		Austria	present_in	SH1845893.08FU	k__Fungi;p__Basidiomycota;c__Agaricomycetes;o__Sebacinales;f__Sebacinaceae;g__Sebacina;s__Sebacina_sp	UCL8_015144
20_4800	Sebacina__FJ237129		Austria	present_in	SH1800250.08FU	k__Fungi;p__Basidiomycota;c__Agaricomycetes;o__Sebacinales;f__Sebacinaceae;g__Sebacina;s__Sebacina_incrustans	UCL8_010859
20_480	JX317305	Hoffmannseggella_cinnabarina	Brazil	duplicate_of_JX317288|Hoffmannseggella_cinnabarina|Brazil	SH1709080.08FU	k__Fungi;p__Basidiomycota;c__Agaricomycetes;o__Sebacinales;f__unidentified;g__unidentified;s__Sebacinales_sp	UCL8_005845
20_48	KX609421	Rhododendron_sp.	China	present_in	SH1750211.08FU	k__Fungi;p__Basidiomycota;c__Agaricomycetes;o__Sebacinales;f__unidentified;g__unidentified;s__Sebacinales_sp	UCL8_009172
20_4799	MH231516	Neottia_ovata	Germany	present_in	SH2761650.08FU	k__Fungi;p__Basidiomycota;c__Agaricomycetes;o__Sebacinales;f__Serendipitaceae;g__Serendipita;s__Serendipita_herbamans	UCL8_007058
20_4798	LC175166	Picea_glehnii	Japan	present_in	SH1800258.08FU	k__Fungi;p__Basidiomycota;c__Agaricomycetes;o__Sebacinales;f__Sebacinaceae;g__Sebacina;s__Sebacina_sp	UCL8_010859
20_4797	KU924641	Alnus_glutinosa	France	present_in	SH1731004.08FU	k__Fungi;p__Basidiomycota;c__Agaricomycetes;o__Sebacinales;f__Sebacinaceae;g__Sebacina;s__Sebacina_sp	UCL8_007582
20_4796	JX630912	Dryas_integrifolia	Canada	duplicate_of_AY452680|Dryas_octopetala|Norway	SH1731003.08FU	k__Fungi;p__Basidiomycota;c__Agaricomycetes;o__Sebacinales;f__Sebacinaceae;g__Sebacina;s__Sebacina_sp	UCL8_007582
20_4795	JN888001	Pinus_montezumae	Mexico	present_in	SH1744112.08FU	k__Fungi;p__Basidiomycota;c__Agaricomycetes;o__Sebacinales;f__Sebacinaceae;g__Sebacina;s__Sebacina_sp	UCL8_008621
20_4794	HE814196		China	present_in	SH1720490.08FU	k__Fungi;p__Ascomycota;c__Sordariomycetes;o__Sordariales;f__unidentified;g__unidentified;s__Sordariales_sp	UCL8_006821
20_4793	GQ907139	Lophozia_ventricosa	United_Kingdom	new_sh_in	197	k__Fungi;p__Basidiomycota;c__Agaricomycetes;o__Sebacinales	UCL8_009172
20_4792	AY452680	Dryas_octopetala	Norway	present_in	SH1731003.08FU	k__Fungi;p__Basidiomycota;c__Agaricomycetes;o__Sebacinales;f__Sebacinaceae;g__Sebacina;s__Sebacina_sp	UCL8_007582
20_4791	MN265714	Abies_alba	Slovenia	present_in	SH1707033.08FU	k__Fungi;p__Basidiomycota;c__Agaricomycetes;o__Sebacinales;f__Sebacinaceae;g__Sebacina;s__Sebacina_sp	UCL8_005549
20_4790	LC367896		Japan	present_in	SH1682237.08FU	k__Fungi;p__Basidiomycota;c__Agaricomycetes;o__Sebacinales;f__Sebacinaceae;g__unidentified;s__Sebacinaceae_sp	UCL8_003407
20_479	JX317304	Hoffmannseggella_cinnabarina	Brazil	new_sh_in	201	k__Fungi;p__Basidiomycota;c__Agaricomycetes;o__Sebacinales	UCL8_005845
20_4789	LC219778	Abies	Japan	present_in	SH1731350.08FU	k__Fungi;p__Basidiomycota;c__Agaricomycetes;o__Sebacinales;f__Sebacinaceae;g__Sebacina;s__Sebacina_sp	UCL8_007582
20_4788	GU189700	Pisum_sativum_TUB_019197	Unspecified	present_in	SH1723700.08FU	k__Fungi;p__Basidiomycota;c__Agaricomycetes;o__Sebacinales;f__unidentified;g__unidentified;s__Sebacinales_sp	UCL8_007058
20_4787	FR852355	Fagales	Iran,_Islamic_Republic_of	present_in	SH1731017.08FU	k__Fungi;p__Basidiomycota;c__Agaricomycetes;o__Sebacinales;f__Sebacinaceae;g__Sebacina;s__Sebacina_sp	UCL8_007582
20_4786	FN663648	Ceratostema_oellgaardii	Ecuador	present_in	SH1709092.08FU	k__Fungi;p__Basidiomycota;c__Agaricomycetes;o__Sebacinales;f__Serendipitaceae;g__unidentified;s__Serendipitaceae_sp	UCL8_005845
20_4785	AJ427408		Morocco	present_in	SH1730253.08FU	k__Fungi;p__Basidiomycota;c__Agaricomycetes;o__Auriculariales;f__Exidiaceae;g__Exidiopsis;s__Exidiopsis_calcea	UCL8_007529
20_4784	Sebacina__AB506961__sample	Cymbidium_macrorhizon	Japan	present_in	SH1682207.08FU	k__Fungi;p__Basidiomycota;c__Agaricomycetes;o__Sebacinales;f__Sebacinaceae;g__Sebacina;s__Sebacina_sp	UCL8_003407
20_4783	LC367889		Japan	present_in	SH1703754.08FU	k__Fungi;p__Basidiomycota;c__Agaricomycetes;o__Sebacinales;f__Sebacinaceae;g__Sebacina;s__Sebacina_sp	UCL8_005209
20_4782	LC219781		Japan	present_in	SH1668385.08FU	k__Fungi;p__Basidiomycota;c__Agaricomycetes;o__Sebacinales;f__Sebacinaceae;g__Sebacina;s__Sebacina_sp	UCL8_000833
20_4781	JN887993	Pinus_montezumae	Mexico	present_in	SH1724495.08FU	k__Fungi;p__Basidiomycota;c__Agaricomycetes;o__Sebacinales;f__Sebacinaceae;g__Helvellosebacina;s__Helvellosebacina_sp	UCL8_007146
20_4780	AB848593	Abies_homolepis	Japan	present_in	SH1731113.08FU	k__Fungi;p__Basidiomycota;c__Agaricomycetes;o__Sebacinales;f__Sebacinaceae;g__Sebacina;s__Sebacina_sp	UCL8_007582
20_478	JX317301	Hoffmannseggella_cinnabarina	Brazil	new_sh_in	201	k__Fungi;p__Basidiomycota;c__Agaricomycetes;o__Sebacinales	UCL8_005845
20_4779	Sebacina__AB922976	Quercus	Japan	present_in	SH1731348.08FU	k__Fungi;p__Basidiomycota;c__Agaricomycetes;o__Sebacinales;f__Sebacinaceae;g__Sebacina;s__Sebacina_sp	UCL8_007582
20_4778	LC367955		Japan	present_in	SH2760951.08FU	k__Fungi;p__Basidiomycota;c__Agaricomycetes;o__Sebacinales;f__Sebacinaceae;g__unidentified;s__Sebacinaceae_sp	UCL8_007582
20_4777	LC175664	Abies_sachalinensis	Japan	new_singleton_in	s247	k__Fungi;p__Basidiomycota;c__Agaricomycetes;o__Sebacinales	UCL8_007582
20_4776	KM576593	Quercus_petraea	Romania	present_in	SH1682289.08FU	k__Fungi;p__Basidiomycota;c__Agaricomycetes;o__Sebacinales;f__Sebacinaceae;g__Sebacina;s__Sebacina_sp	UCL8_003407
20_4775	JX030285	Castanea_dentata	United_States	present_in	SH1750151.08FU	k__Fungi;p__Basidiomycota;c__Agaricomycetes;o__Sebacinales;f__unidentified;g__unidentified;s__Sebacinales_sp	UCL8_009172
20_4774	JQ794486	Coelogyne_leucantha	China	present_in	SH1708071.08FU	k__Fungi;p__Basidiomycota;c__Agaricomycetes;o__Sebacinales;f__Sebacinaceae;g__Chaetospermum;s__Chaetospermum_camelliae	UCL8_005718
20_4773	HE687112		Iran,_Islamic_Republic_of	present_in	SH1731065.08FU	k__Fungi;p__Basidiomycota;c__Agaricomycetes;o__Sebacinales;f__Sebacinaceae;g__Sebacina;s__Sebacina_sp	UCL8_007582
20_4772	Sebacina__AB218176__sample	Carpinus_japonica	Japan	present_in	SH1731058.08FU	k__Fungi;p__Basidiomycota;c__Agaricomycetes;o__Sebacinales;f__Sebacinaceae;g__Sebacina;s__Sebacina_sp	UCL8_007582
20_4771	MT457371	Caladenia_robinsonii	Australia	new_sh_in	236	k__Fungi;p__Basidiomycota;c__Agaricomycetes;o__Sebacinales	UCL8_006576
20_4770	LC367894		Japan	present_in	SH2760951.08FU	k__Fungi;p__Basidiomycota;c__Agaricomycetes;o__Sebacinales;f__Sebacinaceae;g__unidentified;s__Sebacinaceae_sp	UCL8_007582
20_477	JX317300	Hoffmannseggella_cinnabarina	Brazil	new_sh_in	201	k__Fungi;p__Basidiomycota;c__Agaricomycetes;o__Sebacinales	UCL8_005845
20_4769	KJ701307	Nothofagus_nervosa	Argentina	present_in	SH1800306.08FU	k__Fungi;p__Basidiomycota;c__Agaricomycetes;o__Sebacinales;f__Sebacinaceae;g__Sebacina;s__Sebacina_sp	UCL8_010859
20_4768	EU516907		Austria	duplicate_of_EU498740|Kobresia_myosuroides|Austria	SH1724472.08FU	k__Fungi;p__Basidiomycota;c__Agaricomycetes;o__Sebacinales;f__Sebacinaceae;g__Helvellosebacina;s__Helvellosebacina_sp	UCL8_007146
20_4767	EU498740	Kobresia_myosuroides	Austria	present_in	SH1724472.08FU	k__Fungi;p__Basidiomycota;c__Agaricomycetes;o__Sebacinales;f__Sebacinaceae;g__Helvellosebacina;s__Helvellosebacina_sp	UCL8_007146
20_4766	EF635754		Austria	present_in	SH1724472.08FU	k__Fungi;p__Basidiomycota;c__Agaricomycetes;o__Sebacinales;f__Sebacinaceae;g__Helvellosebacina;s__Helvellosebacina_sp	UCL8_007146
20_4765	Sebacina__AB922977	Fagus	Japan	present_in	SH1731046.08FU	k__Fungi;p__Basidiomycota;c__Agaricomycetes;o__Sebacinales;f__Sebacinaceae;g__Sebacina;s__Sebacina_sp	UCL8_007582
20_4764	MT457378	Caladenia_robinsonii	Australia	duplicate_of_MT457370|Caladenia_robinsonii|Australia	236	k__Fungi;p__Basidiomycota;c__Agaricomycetes;o__Sebacinales	UCL8_006576
20_4763	MT457377	Caladenia_robinsonii	Australia	duplicate_of_MT457370|Caladenia_robinsonii|Australia	236	k__Fungi;p__Basidiomycota;c__Agaricomycetes;o__Sebacinales	UCL8_006576
20_4762	MT457370	Caladenia_robinsonii	Australia	new_sh_in	236	k__Fungi;p__Basidiomycota;c__Agaricomycetes;o__Sebacinales	UCL8_006576
20_4761	MT457365	Caladenia_robinsonii	Australia	new_sh_in	236	k__Fungi;p__Basidiomycota;c__Agaricomycetes;o__Sebacinales	UCL8_006576
20_4760	LC175663	Picea_jezoensis	Japan	present_in	SH2763065.08FU	k__Fungi;p__Basidiomycota;c__Agaricomycetes;o__Sebacinales;f__Sebacinaceae;g__unidentified;s__Sebacinaceae_sp	UCL8_003407
20_476	JX317299	Hoffmannseggella_cinnabarina	Brazil	duplicate_of_JX317290|Hoffmannseggella_cinnabarina|Brazil	201	k__Fungi;p__Basidiomycota;c__Agaricomycetes;o__Sebacinales	UCL8_005845
20_4759	KF484424	Abies_alba	Poland	present_in	SH1731002.08FU	k__Fungi;p__Basidiomycota;c__Agaricomycetes;o__Sebacinales;f__Sebacinaceae;g__Sebacina;s__Sebacina_sp	UCL8_007582
20_4758	Helvellosebacina__FJ946950__sample	Quercus_suber	Spain	present_in	SH1675903.08FU	k__Fungi;p__Basidiomycota;c__Agaricomycetes;o__Sebacinales;f__Sebacinaceae;g__Helvellosebacina;s__Helvellosebacina_sp	UCL8_002190
20_4757	Helvellosebacina__FJ237171		Austria	present_in	SH1724472.08FU	k__Fungi;p__Basidiomycota;c__Agaricomycetes;o__Sebacinales;f__Sebacinaceae;g__Helvellosebacina;s__Helvellosebacina_sp	UCL8_007146
20_4756	Efibulobasidium__GU328621		United_States	present_in	SH1838933.08FU	k__Fungi;p__Basidiomycota;c__Agaricomycetes;o__Sebacinales;f__Sebacinaceae;g__Efibulobasidium;s__Efibulobasidium_sp	UCL8_012981
20_4755	AF490396		France	present_in	SH1723781.08FU	k__Fungi;p__Basidiomycota;c__Agaricomycetes;o__Sebacinales;f__Sebacinaceae;g__Paulisebacina;s__Paulisebacina_allantoidea	UCL8_007068
20_4754	AB848608	Fagus_sp.	Japan	present_in	SH1744140.08FU	k__Fungi;p__Basidiomycota;c__Agaricomycetes;o__Sebacinales;f__Sebacinaceae;g__Sebacina;s__Sebacina_sp	UCL8_008621
20_4753	Sebacina__MH834451	Carya_ovata	Poland	present_in	SH1731226.08FU	k__Fungi;p__Basidiomycota;c__Agaricomycetes;o__Sebacinales;f__Sebacinaceae;g__Sebacina;s__Sebacina_sp	UCL8_007582
20_4752	MT457372	Caladenia_robinsonii	Australia	duplicate_of_MT457367|Caladenia_robinsonii|Australia	236	k__Fungi;p__Basidiomycota;c__Agaricomycetes;o__Sebacinales	UCL8_006576
20_4751	MT457367	Caladenia_robinsonii	Australia	new_sh_in	236	k__Fungi;p__Basidiomycota;c__Agaricomycetes;o__Sebacinales	UCL8_006576
20_4750	MT457363	Caladenia_robinsonii	Australia	new_sh_in	236	k__Fungi;p__Basidiomycota;c__Agaricomycetes;o__Sebacinales	UCL8_006576
20_475	JX317297	Hoffmannseggella_cinnabarina	Brazil	new_sh_in	201	k__Fungi;p__Basidiomycota;c__Agaricomycetes;o__Sebacinales	UCL8_005845
20_4749	MT457362	Caladenia_robinsonii	Australia	new_sh_in	236	k__Fungi;p__Basidiomycota;c__Agaricomycetes;o__Sebacinales	UCL8_006576
20_4748	MG844990	Tilia_cordata	Russian_Federation	present_in	SH1675904.08FU	k__Fungi;p__Basidiomycota;c__Agaricomycetes;o__Sebacinales;f__Sebacinaceae;g__Helvellosebacina;s__Helvellosebacina_concrescens	UCL8_002190
20_4747	LC367745		Japan	present_in	SH1731066.08FU	k__Fungi;p__Basidiomycota;c__Agaricomycetes;o__Sebacinales;f__Sebacinaceae;g__Sebacina;s__Sebacina_sp	UCL8_007582
20_4746	LC219784	Carpinus	Japan	present_in	SH1731347.08FU	k__Fungi;p__Basidiomycota;c__Agaricomycetes;o__Sebacinales;f__Sebacinaceae;g__Sebacina;s__Sebacina_sp	UCL8_007582
20_4745	JX998830	Epidendrum_firmum	Costa_Rica	present_in	SH1709077.08FU	k__Fungi;p__Basidiomycota;c__Agaricomycetes;o__Sebacinales;f__Serendipitaceae;g__unidentified;s__Serendipitaceae_sp	UCL8_005845
20_4744	JX630482	Dryas_integrifolia	United_States	present_in	SH1731087.08FU	k__Fungi;p__Basidiomycota;c__Agaricomycetes;o__Sebacinales;f__Sebacinaceae;g__Sebacina;s__Sebacina_sp	UCL8_007582
20_4743	JQ272410		United_States	present_in	SH1668387.08FU	k__Fungi;p__Basidiomycota;c__Agaricomycetes;o__Sebacinales;f__Sebacinaceae;g__Sebacina;s__Sebacina_sp	UCL8_000833
20_4742	EF611157	Tilia	Finland	new_sh_in	204	k__Fungi;p__Basidiomycota;c__Agaricomycetes;o__Sebacinales	UCL8_009172
20_4741	AJ427410		Germany	present_in	SH1730251.08FU	k__Fungi;p__Basidiomycota;c__Agaricomycetes;o__Auriculariales;f__unidentified;g__unidentified;s__Auriculariales_sp	UCL8_007529
20_4740	Sebacina__AB922979	Fagus	Japan	present_in	SH1744111.08FU	k__Fungi;p__Basidiomycota;c__Agaricomycetes;o__Sebacinales;f__Sebacinaceae;g__Sebacina;s__Sebacina_sp	UCL8_008621
20_474	JX317296	Hoffmannseggella_cinnabarina	Brazil	new_sh_in	201	k__Fungi;p__Basidiomycota;c__Agaricomycetes;o__Sebacinales	UCL8_005845
20_4739	Sebacina__AB506960__sample	Cymbidium_macrorhizon	Japan	present_in	SH1682207.08FU	k__Fungi;p__Basidiomycota;c__Agaricomycetes;o__Sebacinales;f__Sebacinaceae;g__Sebacina;s__Sebacina_sp	UCL8_003407
20_4738	Sebacina__AB506940__sample	Cymbidium_lancifolium	Japan	present_in	SH1731022.08FU	k__Fungi;p__Basidiomycota;c__Agaricomycetes;o__Sebacinales;f__Sebacinaceae;g__Sebacina;s__Sebacina_sp	UCL8_007582
20_4737	MT457368	Caladenia_robinsonii	Australia	new_sh_in	236	k__Fungi;p__Basidiomycota;c__Agaricomycetes;o__Sebacinales	UCL8_006576
20_4736	LC175164	Picea_glehnii	Japan	present_in	SH1744100.08FU	k__Fungi;p__Basidiomycota;c__Agaricomycetes;o__Sebacinales;f__Sebacinaceae;g__Sebacina;s__Sebacina_sp	UCL8_008621
20_4735	KJ188523	Neottia_ovata	Czechia	present_in	SH1732754.08FU	k__Fungi;p__Basidiomycota;c__Agaricomycetes;o__Sebacinales;f__Serendipitaceae;g__Serendipita;s__Serendipita_sp	UCL8_007731
20_4734	FN663827	Gaultheria_myrsinoides	Panama	present_in	SH1709084.08FU	k__Fungi;p__Basidiomycota;c__Agaricomycetes;o__Sebacinales;f__Serendipitaceae;g__unidentified;s__Serendipitaceae_sp	UCL8_005845
20_4733	EU018581	Quercus	United_States	present_in	SH1731003.08FU	k__Fungi;p__Basidiomycota;c__Agaricomycetes;o__Sebacinales;f__Sebacinaceae;g__Sebacina;s__Sebacina_sp	UCL8_007582
20_4732	AB848600		Japan	present_in	SH1731096.08FU	k__Fungi;p__Basidiomycota;c__Agaricomycetes;o__Sebacinales;f__Sebacinaceae;g__Sebacina;s__Sebacina_sp	UCL8_007582
20_4731	Serendipita__GQ996358__sample	Caladenia_rosella	Australia	new_sh_in	236	k__Fungi;p__Basidiomycota;c__Agaricomycetes;o__Sebacinales	UCL8_006576
20_4730	Sebacina__UDB005770__sample	Fagaceae	Iran,_Islamic_Republic_of	present_in	SH1731346.08FU	k__Fungi;p__Basidiomycota;c__Agaricomycetes;o__Sebacinales;f__Sebacinaceae;g__Sebacina;s__Sebacina_sp	UCL8_007582
20_473	JX317293	Hoffmannseggella_cinnabarina	Brazil	new_sh_in	201	k__Fungi;p__Basidiomycota;c__Agaricomycetes;o__Sebacinales	UCL8_005845
20_4729	Sebacina__HM044646	Sebacinales	Italy	present_in	SH1744109.08FU	k__Fungi;p__Basidiomycota;c__Agaricomycetes;o__Sebacinales;f__Sebacinaceae;g__Sebacina;s__Sebacina_sp	UCL8_008621
20_4728	MT457375	Caladenia_robinsonii	Australia	new_sh_in	236	k__Fungi;p__Basidiomycota;c__Agaricomycetes;o__Sebacinales	UCL8_006576
20_4727	MT457374	Caladenia_robinsonii	Australia	new_sh_in	236	k__Fungi;p__Basidiomycota;c__Agaricomycetes;o__Sebacinales	UCL8_006576
20_4726	LC175163	Betula_sp.	Japan	present_in	SH1731002.08FU	k__Fungi;p__Basidiomycota;c__Agaricomycetes;o__Sebacinales;f__Sebacinaceae;g__Sebacina;s__Sebacina_sp	UCL8_007582
20_4725	KR019821	Picea_abies	Latvia	present_in	SH1744139.08FU	k__Fungi;p__Basidiomycota;c__Agaricomycetes;o__Sebacinales;f__Sebacinaceae;g__Sebacina;s__Sebacina_sp	UCL8_008621
20_4724	JX998775	Epidendrum_firmum	Costa_Rica	present_in	SH1843719.08FU	k__Fungi;p__Basidiomycota;c__Agaricomycetes;o__Sebacinales;f__unidentified;g__unidentified;s__Sebacinales_sp	UCL8_013776
20_4723	JX630449	Dryas_integrifolia	United_States	present_in	SH1731087.08FU	k__Fungi;p__Basidiomycota;c__Agaricomycetes;o__Sebacinales;f__Sebacinaceae;g__Sebacina;s__Sebacina_sp	UCL8_007582
20_4722	JQ890306	Alnus	France	present_in	SH1800248.08FU	k__Fungi;p__Basidiomycota;c__Agaricomycetes;o__Sebacinales;f__Sebacinaceae;g__Sebacina;s__Sebacina_incrustans	UCL8_010859
20_4721	JN652977		Canada	present_in	SH1731293.08FU	k__Fungi;p__Basidiomycota;c__Agaricomycetes;o__Sebacinales;f__Sebacinaceae;g__Sebacina;s__Sebacina_sp	UCL8_007582
20_4720	HQ154269	Trifolium_pratense	Germany	present_in	SH1723700.08FU	k__Fungi;p__Basidiomycota;c__Agaricomycetes;o__Sebacinales;f__unidentified;g__unidentified;s__Sebacinales_sp	UCL8_007058
20_472	JX317292	Hoffmannseggella_cinnabarina	Brazil	duplicate_of_JX317288|Hoffmannseggella_cinnabarina|Brazil	SH1709080.08FU	k__Fungi;p__Basidiomycota;c__Agaricomycetes;o__Sebacinales;f__unidentified;g__unidentified;s__Sebacinales_sp	UCL8_005845
20_4719	HM136632	Festuca_paniculata	France	present_in	SH1848652.08FU	k__Fungi;p__Basidiomycota;c__Agaricomycetes;o__Sebacinales;f__Sebacinaceae;g__unidentified;s__Sebacinaceae_sp	UCL8_017903
20_4718	HE814116		China	present_in	SH1720487.08FU	k__Fungi;p__Ascomycota;c__Sordariomycetes;o__Sordariales;f__unidentified;g__unidentified;s__Sordariales_sp	UCL8_006821
20_4717	FJ788831	Pterygodium_catholicum	South_Africa	present_in	SH1713620.08FU	k__Fungi;p__Basidiomycota;c__Agaricomycetes;o__Sebacinales;f__Serendipitaceae;g__unidentified;s__Serendipitaceae_sp	UCL8_006328
20_4716	EU910921	Glechoma_hederacea	Germany	present_in	SH1838932.08FU	k__Fungi;p__Basidiomycota;c__Agaricomycetes;o__Sebacinales;f__Sebacinaceae;g__Efibulobasidium;s__Efibulobasidium_sp	UCL8_012981
20_4715	AJ427409	Cistus_monspelliensis	France	present_in	SH1730250.08FU	k__Fungi;p__Basidiomycota;c__Agaricomycetes;o__Auriculariales;f__Exidiaceae;g__Exidiopsis;s__Exidiopsis_sp	UCL8_007529
20_4714	AB848616	Fagus_crenata	Japan	present_in	SH1731347.08FU	k__Fungi;p__Basidiomycota;c__Agaricomycetes;o__Sebacinales;f__Sebacinaceae;g__Sebacina;s__Sebacina_sp	UCL8_007582
20_4713	Serendipita__KF156292		Sweden	new_sh_in	204	k__Fungi;p__Basidiomycota;c__Agaricomycetes;o__Sebacinales	UCL8_009172
20_4712	Sebacina__AB922982	Betula	Japan	present_in	SH1731345.08FU	k__Fungi;p__Basidiomycota;c__Agaricomycetes;o__Sebacinales;f__Sebacinaceae;g__Sebacina;s__Sebacina_sp	UCL8_007582
20_4711	Sebacina__AB506944	Cymbidium_lancifolium	Japan	present_in	SH1731098.08FU	k__Fungi;p__Basidiomycota;c__Agaricomycetes;o__Sebacinales;f__Sebacinaceae;g__Sebacina;s__Sebacina_sp	UCL8_007582
20_4710	MT457373	Caladenia_robinsonii	Australia	new_sh_in	236	k__Fungi;p__Basidiomycota;c__Agaricomycetes;o__Sebacinales	UCL8_006576
20_471	JX317290	Hoffmannseggella_cinnabarina	Brazil	new_sh_in	201	k__Fungi;p__Basidiomycota;c__Agaricomycetes;o__Sebacinales	UCL8_005845
20_4709	LC367886		Japan	present_in	SH1731339.08FU	k__Fungi;p__Basidiomycota;c__Agaricomycetes;o__Sebacinales;f__Sebacinaceae;g__Sebacina;s__Sebacina_sp	UCL8_007582
20_4708	LC175657	Betula_ermanii	Japan	present_in	SH1668385.08FU	k__Fungi;p__Basidiomycota;c__Agaricomycetes;o__Sebacinales;f__Sebacinaceae;g__Sebacina;s__Sebacina_sp	UCL8_000833
20_4707	LC175650	Picea_jezoensis	Japan	present_in	SH2763068.08FU	k__Fungi;p__Basidiomycota;c__Agaricomycetes;o__Sebacinales;f__Sebacinaceae;g__unidentified;s__Sebacinaceae_sp	UCL8_007582
20_4706	LC003273	Cephalanthera_falcata	Japan	present_in	SH1731344.08FU	k__Fungi;p__Basidiomycota;c__Agaricomycetes;o__Sebacinales;f__Sebacinaceae;g__Sebacina;s__Sebacina_sp	UCL8_007582
20_4705	KF041428	Abies_religiosa	Mexico	present_in	SH1731018.08FU	k__Fungi;p__Basidiomycota;c__Agaricomycetes;o__Sebacinales;f__Sebacinaceae;g__Sebacina;s__Sebacina_sp	UCL8_007582
20_4704	JX630481	Dryas_integrifolia	United_States	present_in	SH1731087.08FU	k__Fungi;p__Basidiomycota;c__Agaricomycetes;o__Sebacinales;f__Sebacinaceae;g__Sebacina;s__Sebacina_sp	UCL8_007582
20_4703	JX138553	Caladenia_brownii	Australia	new_sh_in	236	k__Fungi;p__Basidiomycota;c__Agaricomycetes;o__Sebacinales	UCL8_006576
20_4702	HE814195		China	present_in	SH1720485.08FU	k__Fungi;p__Ascomycota;c__Sordariomycetes;o__Sordariales;f__unidentified;g__unidentified;s__Sordariales_sp	UCL8_006821
20_4701	GU189712	Plantago_lanceolata_TUB_019201	Unspecified	present_in	SH1723700.08FU	k__Fungi;p__Basidiomycota;c__Agaricomycetes;o__Sebacinales;f__unidentified;g__unidentified;s__Sebacinales_sp	UCL8_007058
20_4700	GU184062		United_States	present_in	SH1672830.08FU	k__Fungi;p__Basidiomycota;c__Agaricomycetes;o__Sebacinales;f__Sebacinaceae;g__Sebacina;s__Sebacina_sp	UCL8_001587
20_470	JX317289	Hoffmannseggella_cinnabarina	Brazil	duplicate_of_JX317288|Hoffmannseggella_cinnabarina|Brazil	SH1709080.08FU	k__Fungi;p__Basidiomycota;c__Agaricomycetes;o__Sebacinales;f__unidentified;g__unidentified;s__Sebacinales_sp	UCL8_005845
20_47	GQ907115	Saccogyna_viticulosa	United_Kingdom	new_sh_in	197	k__Fungi;p__Basidiomycota;c__Agaricomycetes;o__Sebacinales	UCL8_009172
20_4699	EU517032		Austria	present_in	SH1744138.08FU	k__Fungi;p__Basidiomycota;c__Agaricomycetes;o__Sebacinales;f__Sebacinaceae;g__Sebacina;s__Sebacina_sp	UCL8_008621
20_4698	EU517010		Austria	present_in	SH1800250.08FU	k__Fungi;p__Basidiomycota;c__Agaricomycetes;o__Sebacinales;f__Sebacinaceae;g__Sebacina;s__Sebacina_incrustans	UCL8_010859
20_4697	EF635739		Austria	present_in	SH1800250.08FU	k__Fungi;p__Basidiomycota;c__Agaricomycetes;o__Sebacinales;f__Sebacinaceae;g__Sebacina;s__Sebacina_incrustans	UCL8_010859
20_4696	EF635727		Austria	present_in	SH1800250.08FU	k__Fungi;p__Basidiomycota;c__Agaricomycetes;o__Sebacinales;f__Sebacinaceae;g__Sebacina;s__Sebacina_incrustans	UCL8_010859
20_4695	AB848612		Japan	present_in	SH1731150.08FU	k__Fungi;p__Basidiomycota;c__Agaricomycetes;o__Sebacinales;f__Sebacinaceae;g__Sebacina;s__Sebacina_sp	UCL8_007582
20_4694	Sebacina__AB922974	Fagus	Japan	present_in	SH1682288.08FU	k__Fungi;p__Basidiomycota;c__Agaricomycetes;o__Sebacinales;f__Sebacinaceae;g__Sebacina;s__Sebacina_sp	UCL8_003407
20_4693	MT457381	Caladenia_robinsonii	Australia	new_sh_in	236	k__Fungi;p__Basidiomycota;c__Agaricomycetes;o__Sebacinales	UCL8_006576
20_4692	MT457379	Caladenia_robinsonii	Australia	new_sh_in	236	k__Fungi;p__Basidiomycota;c__Agaricomycetes;o__Sebacinales	UCL8_006576
20_4691	MT457369	Caladenia_robinsonii	Australia	new_sh_in	236	k__Fungi;p__Basidiomycota;c__Agaricomycetes;o__Sebacinales	UCL8_006576
20_4690	LC523867	Picea_jezoensis	Japan	present_in	SH1800304.08FU	k__Fungi;p__Basidiomycota;c__Agaricomycetes;o__Sebacinales;f__Sebacinaceae;g__Sebacina;s__Sebacina_sp	UCL8_010859
20_469	JX317288	Hoffmannseggella_cinnabarina	Brazil	present_in	SH1709080.08FU	k__Fungi;p__Basidiomycota;c__Agaricomycetes;o__Sebacinales;f__unidentified;g__unidentified;s__Sebacinales_sp	UCL8_005845
20_4689	LC219780	Abies	Japan	present_in	SH1744100.08FU	k__Fungi;p__Basidiomycota;c__Agaricomycetes;o__Sebacinales;f__Sebacinaceae;g__Sebacina;s__Sebacina_sp	UCL8_008621
20_4688	FN663722	Disterigma_alaternoides	Ecuador	present_in	SH1750178.08FU	k__Fungi;p__Basidiomycota;c__Agaricomycetes;o__Sebacinales;f__unidentified;g__unidentified;s__Sebacinales_sp	UCL8_009172
20_4687	FJ266735	Picea	United_States	present_in	SH1800305.08FU	k__Fungi;p__Basidiomycota;c__Agaricomycetes;o__Sebacinales;f__Sebacinaceae;g__Sebacina;s__Sebacina_sp	UCL8_010859
20_4686	Sebacina__JX989840	Alnus_sp.	France	present_in	SH1731010.08FU	k__Fungi;p__Basidiomycota;c__Agaricomycetes;o__Sebacinales;f__Sebacinaceae;g__Sebacina;s__Sebacina_sp	UCL8_007582
20_4685	MG707396	Pleione	China	new_singleton_in	s246	k__Fungi;p__Basidiomycota;c__Agaricomycetes;o__Sebacinales	UCL8_006626
20_4684	LC219724	Quercus	Japan	present_in	SH1731113.08FU	k__Fungi;p__Basidiomycota;c__Agaricomycetes;o__Sebacinales;f__Sebacinaceae;g__Sebacina;s__Sebacina_sp	UCL8_007582
20_4683	JX630483	Dryas_integrifolia	United_States	present_in	SH1731087.08FU	k__Fungi;p__Basidiomycota;c__Agaricomycetes;o__Sebacinales;f__Sebacinaceae;g__Sebacina;s__Sebacina_sp	UCL8_007582
20_4682	Serendipita__JF755919	Holcus_lanatus	Germany	present_in	SH1750401.08FU	k__Fungi;p__Basidiomycota;c__Agaricomycetes;o__Sebacinales;f__Serendipitaceae;g__Serendipita;s__Serendipita_sp	UCL8_009172
20_4681	MT457382	Caladenia_robinsonii	Australia	new_sh_in	236	k__Fungi;p__Basidiomycota;c__Agaricomycetes;o__Sebacinales	UCL8_006576
20_4680	MT457361	Caladenia_robinsonii	Australia	new_singleton_in	s245	k__Fungi;p__Basidiomycota;c__Agaricomycetes;o__Sebacinales	UCL8_006576
20_468	JX317287	Hoffmannseggella_cinnabarina	Brazil	new_sh_in	201	k__Fungi;p__Basidiomycota;c__Agaricomycetes;o__Sebacinales	UCL8_005845
20_4679	JX630731	Dryas_integrifolia	United_States	new_sh_in	261	k__Fungi;p__Basidiomycota;c__Agaricomycetes;o__Sebacinales	UCL8_007582
20_4678	FR852356	Fagales	Iran,_Islamic_Republic_of	present_in	SH1675907.08FU	k__Fungi;p__Basidiomycota;c__Agaricomycetes;o__Sebacinales;f__Sebacinaceae;g__Helvellosebacina;s__Helvellosebacina_sp	UCL8_002190
20_4677	EU668225	Fagus_sylvatica	United_Kingdom	present_in	SH1731085.08FU	k__Fungi;p__Basidiomycota;c__Agaricomycetes;o__Sebacinales;f__Sebacinaceae;g__Sebacina;s__Sebacina_sp	UCL8_007582
20_4676	EU018582	Quercus	United_States	present_in	SH1731343.08FU	k__Fungi;p__Basidiomycota;c__Agaricomycetes;o__Sebacinales;f__Sebacinaceae;g__Sebacina;s__Sebacina_sp	UCL8_007582
20_4675	Sebacinales__KC412546		Unspecified	present_in	SH1720219.08FU	k__Fungi;p__Basidiomycota;c__Agaricomycetes;o__Sebacinales;f__unidentified;g__unidentified;s__Sebacinales_sp	UCL8_006791
20_4674	MG707425	Pleione	China	new_singleton_in	s244	k__Fungi;p__Basidiomycota;c__Agaricomycetes;o__Sebacinales	UCL8_006626
20_4673	MF615027		Austria	present_in	SH2763124.08FU	k__Fungi;p__Basidiomycota;c__Agaricomycetes;o__Sebacinales;f__unidentified;g__unidentified;s__Sebacinales_sp	UCL8_012981
20_4672	LC175658	Abies_sachalinensis	Japan	present_in	SH1731228.08FU	k__Fungi;p__Basidiomycota;c__Agaricomycetes;o__Sebacinales;f__Sebacinaceae;g__Sebacina;s__Sebacina_sp	UCL8_007582
20_4671	JF506803	Quercus_ilex	France	present_in	SH1724494.08FU	k__Fungi;p__Basidiomycota;c__Agaricomycetes;o__Sebacinales;f__Sebacinaceae;g__Helvellosebacina;s__Helvellosebacina_sp	UCL8_007146
20_4670	HM146867	Pinus_sylvestris	United_Kingdom	present_in	SH1800249.08FU	k__Fungi;p__Basidiomycota;c__Agaricomycetes;o__Sebacinales;f__Sebacinaceae;g__Sebacina;s__Sebacina_sp	UCL8_010859
20_467	JX317187	Hoffmannseggella_cinnabarina	Brazil	present_in	SH1717787.08FU	k__Fungi;p__Basidiomycota;c__Agaricomycetes;o__Sebacinales;f__Serendipitaceae;g__unidentified;s__Serendipitaceae_sp	UCL8_006626
20_4669	HE814150		China	present_in	SH1720476.08FU	k__Fungi;p__Ascomycota;c__Sordariomycetes;o__Sordariales;f__unidentified;g__unidentified;s__Sordariales_sp	UCL8_006821
20_4668	AB848618		Japan	present_in	SH1682287.08FU	k__Fungi;p__Basidiomycota;c__Agaricomycetes;o__Sebacinales;f__Sebacinaceae;g__Sebacina;s__Sebacina_sp	UCL8_003407
20_4667	AB848592	Abies_homolepis	Japan	present_in	SH1800249.08FU	k__Fungi;p__Basidiomycota;c__Agaricomycetes;o__Sebacinales;f__Sebacinaceae;g__Sebacina;s__Sebacina_sp	UCL8_010859
20_4666	Sebacina__MN549502	pinus	China	present_in	SH2765602.08FU	k__Fungi;p__unidentified;c__unidentified;o__unidentified;f__unidentified;g__unidentified;s__Fungi_sp	UCL8_010859
20_4665	Sebacina__JX989954	Alnus_sp.	France	duplicate_of_JQ890305|Alnus|France	SH1672840.08FU	k__Fungi;p__Basidiomycota;c__Agaricomycetes;o__Sebacinales;f__Sebacinaceae;g__Sebacina;s__Sebacina_epigaea	UCL8_001587
20_4664	Sebacina__AB922978	Fagus	Japan	new_sh_in	239	k__Fungi;p__Basidiomycota;c__Agaricomycetes;o__Sebacinales	UCL8_007582
20_4663	KU924633	Alnus_glutinosa	France	present_in	SH1800248.08FU	k__Fungi;p__Basidiomycota;c__Agaricomycetes;o__Sebacinales;f__Sebacinaceae;g__Sebacina;s__Sebacina_incrustans	UCL8_010859
20_4662	KT735274		Germany	present_in	SH1682226.08FU	k__Fungi;p__Basidiomycota;c__Agaricomycetes;o__Sebacinales;f__Sebacinaceae;g__Sebacina;s__Sebacina_sp	UCL8_003407
20_4661	JX630920	Salix_arctica	Canada	present_in	SH1682220.08FU	k__Fungi;p__Basidiomycota;c__Agaricomycetes;o__Sebacinales;f__Sebacinaceae;g__Sebacina;s__Sebacina_sp	UCL8_003407
20_4660	JQ890305	Alnus	France	present_in	SH1672840.08FU	k__Fungi;p__Basidiomycota;c__Agaricomycetes;o__Sebacinales;f__Sebacinaceae;g__Sebacina;s__Sebacina_epigaea	UCL8_001587
20_466	JX317164	Hoffmannseggella_cinnabarina	Brazil	present_in	SH1709087.08FU	k__Fungi;p__Basidiomycota;c__Agaricomycetes;o__Sebacinales;f__Sebacinaceae;g__unidentified;s__Sebacinaceae_sp	UCL8_005845
20_4659	JQ665541		Germany	present_in	SH1800248.08FU	k__Fungi;p__Basidiomycota;c__Agaricomycetes;o__Sebacinales;f__Sebacinaceae;g__Sebacina;s__Sebacina_incrustans	UCL8_010859
20_4658	FJ556859	Geranium_palustre	Germany	present_in	SH1723696.08FU	k__Fungi;p__Basidiomycota;c__Agaricomycetes;o__Sebacinales;f__unidentified;g__unidentified;s__Sebacinales_sp	UCL8_007058
20_4657	DQ273404	Lithocarpus_densiflorus	United_States	present_in	SH1672853.08FU	k__Fungi;p__Basidiomycota;c__Agaricomycetes;o__Sebacinales;f__Sebacinaceae;g__Sebacina;s__Sebacina_sp	UCL8_001587
20_4656	AB848613	Tsuga_diversifolia	Japan	present_in	SH1744100.08FU	k__Fungi;p__Basidiomycota;c__Agaricomycetes;o__Sebacinales;f__Sebacinaceae;g__Sebacina;s__Sebacina_sp	UCL8_008621
20_4655	MT457364	Caladenia_robinsonii	Australia	new_sh_in	236	k__Fungi;p__Basidiomycota;c__Agaricomycetes;o__Sebacinales	UCL8_006576
20_4654	MN265697	Abies_alba	Slovenia	present_in	SH1731032.08FU	k__Fungi;p__Basidiomycota;c__Agaricomycetes;o__Sebacinales;f__Sebacinaceae;g__Sebacina;s__Sebacina_sp	UCL8_007582
20_4653	KU924628	Alnus_cordata	France	present_in	SH1731002.08FU	k__Fungi;p__Basidiomycota;c__Agaricomycetes;o__Sebacinales;f__Sebacinaceae;g__Sebacina;s__Sebacina_sp	UCL8_007582
20_4652	KJ188489	Neottia_cordata	Czechia	present_in	SH1732766.08FU	k__Fungi;p__unidentified;c__unidentified;o__unidentified;f__unidentified;g__unidentified;s__Fungi_sp	UCL8_007731
20_4651	KJ188481	Neottia_cordata	Czechia	duplicate_of_EU909223|Riccardia_latifrons|Germany	SH1732766.08FU	k__Fungi;p__unidentified;c__unidentified;o__unidentified;f__unidentified;g__unidentified;s__Fungi_sp	UCL8_007731
20_4650	KF041415	Abies_religiosa	Mexico	present_in	SH1731004.08FU	k__Fungi;p__Basidiomycota;c__Agaricomycetes;o__Sebacinales;f__Sebacinaceae;g__Sebacina;s__Sebacina_sp	UCL8_007582
20_465	JX317160	Hoffmannseggella_cinnabarina	Brazil	present_in	SH1709087.08FU	k__Fungi;p__Basidiomycota;c__Agaricomycetes;o__Sebacinales;f__Sebacinaceae;g__unidentified;s__Sebacinaceae_sp	UCL8_005845
20_4649	JX630925	Dryas_integrifolia	Canada	present_in	SH1682201.08FU	k__Fungi;p__Basidiomycota;c__Agaricomycetes;o__Sebacinales;f__Sebacinaceae;g__Sebacina;s__Sebacina_sp	UCL8_003407
20_4648	JX630919	Salix_arctica	Canada	present_in	SH1682220.08FU	k__Fungi;p__Basidiomycota;c__Agaricomycetes;o__Sebacinales;f__Sebacinaceae;g__Sebacina;s__Sebacina_sp	UCL8_003407
20_4647	JX316811	Populus_tremuloides	United_States	present_in	SH1750149.08FU	k__Fungi;p__Basidiomycota;c__Agaricomycetes;o__Sebacinales;f__Serendipitaceae;g__Serendipita;s__Serendipita_sp	UCL8_009172
20_4646	JQ665540		Germany	present_in	SH1800248.08FU	k__Fungi;p__Basidiomycota;c__Agaricomycetes;o__Sebacinales;f__Sebacinaceae;g__Sebacina;s__Sebacina_incrustans	UCL8_010859
20_4645	HQ154319	Lamium	Germany	duplicate_of_HQ154310|Acer_pseudoplatanus|Germany	SH1675903.08FU	k__Fungi;p__Basidiomycota;c__Agaricomycetes;o__Sebacinales;f__Sebacinaceae;g__Helvellosebacina;s__Helvellosebacina_sp	UCL8_002190
20_4644	HQ154310	Acer_pseudoplatanus	Germany	present_in	SH1675903.08FU	k__Fungi;p__Basidiomycota;c__Agaricomycetes;o__Sebacinales;f__Sebacinaceae;g__Helvellosebacina;s__Helvellosebacina_sp	UCL8_002190
20_4643	GU189729	Triticum_aestivum_TUB_019209	Unspecified	present_in	SH1732751.08FU	k__Fungi;p__Basidiomycota;c__Agaricomycetes;o__Sebacinales;f__Serendipitaceae;g__unidentified;s__Serendipitaceae_sp	UCL8_007731
20_4642	FN663828	Gaultheria_myrsinoides	Panama	present_in	SH1709084.08FU	k__Fungi;p__Basidiomycota;c__Agaricomycetes;o__Sebacinales;f__Serendipitaceae;g__unidentified;s__Serendipitaceae_sp	UCL8_005845
20_4641	EU909223	Riccardia_latifrons	Germany	present_in	SH1732766.08FU	k__Fungi;p__unidentified;c__unidentified;o__unidentified;f__unidentified;g__unidentified;s__Fungi_sp	UCL8_007731
20_4640	AB854704		Unspecified	present_in	SH1732766.08FU	k__Fungi;p__unidentified;c__unidentified;o__unidentified;f__unidentified;g__unidentified;s__Fungi_sp	UCL8_007731
20_464	JX317159	Hoffmannseggella_cinnabarina	Brazil	new_sh_in	207	k__Fungi;p__Basidiomycota;c__Agaricomycetes;o__Sebacinales	UCL8_005845
20_4639	Sebacina__FJ946958__sample	Quercus_suber	Spain	present_in	SH1672839.08FU	k__Fungi;p__Basidiomycota;c__Agaricomycetes;o__Sebacinales;f__Sebacinaceae;g__Sebacina;s__Sebacina_sp	UCL8_001587
20_4638	Sebacina__AB506991__sample	Cymbidium_aberrans	Japan	present_in	SH1731022.08FU	k__Fungi;p__Basidiomycota;c__Agaricomycetes;o__Sebacinales;f__Sebacinaceae;g__Sebacina;s__Sebacina_sp	UCL8_007582
20_4637	MT457388	Caladenia_robinsonii	Australia	new_sh_in	236	k__Fungi;p__Basidiomycota;c__Agaricomycetes;o__Sebacinales	UCL8_006576
20_4636	MT457383	Caladenia_robinsonii	Australia	new_sh_in	236	k__Fungi;p__Basidiomycota;c__Agaricomycetes;o__Sebacinales	UCL8_006576
20_4635	MT457366	Caladenia_robinsonii	Australia	new_sh_in	236	k__Fungi;p__Basidiomycota;c__Agaricomycetes;o__Sebacinales	UCL8_006576
20_4634	KX444488	Quercus_liaotungensis	China	present_in	SH1731001.08FU	k__Fungi;p__Basidiomycota;c__Agaricomycetes;o__Sebacinales;f__Sebacinaceae;g__Sebacina;s__Sebacina_sp	UCL8_007582
20_4633	KU924635	Alnus_glutinosa	France	present_in	SH1731010.08FU	k__Fungi;p__Basidiomycota;c__Agaricomycetes;o__Sebacinales;f__Sebacinaceae;g__Sebacina;s__Sebacina_sp	UCL8_007582
20_4632	JX630915	Dryas_integrifolia	Canada	present_in	SH1800259.08FU	k__Fungi;p__Basidiomycota;c__Agaricomycetes;o__Sebacinales;f__Sebacinaceae;g__Sebacina;s__Sebacina_incrustans	UCL8_010859
20_4631	JX317193	Hoffmannseggella_cinnabarina	Brazil	present_in	SH1717787.08FU	k__Fungi;p__Basidiomycota;c__Agaricomycetes;o__Sebacinales;f__Serendipitaceae;g__unidentified;s__Serendipitaceae_sp	UCL8_006626
20_4630	FN663831	Gaultheria_myrsinoides	Panama	present_in	SH1709084.08FU	k__Fungi;p__Basidiomycota;c__Agaricomycetes;o__Sebacinales;f__Serendipitaceae;g__unidentified;s__Serendipitaceae_sp	UCL8_005845
20_463	JX317158	Hoffmannseggella_cinnabarina	Brazil	duplicate_of_JX317147|Hoffmannseggella_cinnabarina|Brazil	SH1709085.08FU	k__Fungi;p__Basidiomycota;c__Agaricomycetes;o__Sebacinales;f__Serendipitaceae;g__unidentified;s__Serendipitaceae_sp	UCL8_005845
20_4629	FN663631	Ceratostema_reginaldii	Ecuador	new_sh_in	226	k__Fungi;p__Basidiomycota;c__Agaricomycetes;o__Sebacinales	UCL8_005845
20_4628	AB848610		Japan	present_in	SH1731088.08FU	k__Fungi;p__Basidiomycota;c__Agaricomycetes;o__Sebacinales;f__Sebacinaceae;g__Sebacina;s__Sebacina_sp	UCL8_007582
20_4627	AB848605	Carpinus_sp.	Japan	present_in	SH1731055.08FU	k__Fungi;p__Basidiomycota;c__Agaricomycetes;o__Sebacinales;f__Sebacinaceae;g__Sebacina;s__Sebacina_sp	UCL8_007582
20_4626	AB568449	Cephalanthera_longibracteata	Japan	present_in	SH1744137.08FU	k__Fungi;p__Basidiomycota;c__Agaricomycetes;o__Sebacinales;f__Sebacinaceae;g__Sebacina;s__Sebacina_sp	UCL8_008621
20_4625	Sebacina__AB922973	Abies	Japan	present_in	SH1668386.08FU	k__Fungi;p__Basidiomycota;c__Agaricomycetes;o__Sebacinales;f__Sebacinaceae;g__Sebacina;s__Sebacina_sp	UCL8_000833
20_4624	MT457386	Caladenia_robinsonii	Australia	new_sh_in	236	k__Fungi;p__Basidiomycota;c__Agaricomycetes;o__Sebacinales	UCL8_006576
20_4623	KU924627	Alnus_cordata	France	present_in	SH1731002.08FU	k__Fungi;p__Basidiomycota;c__Agaricomycetes;o__Sebacinales;f__Sebacinaceae;g__Sebacina;s__Sebacina_sp	UCL8_007582
20_4622	KU924626	Alnus_cordata	France	present_in	SH1731002.08FU	k__Fungi;p__Basidiomycota;c__Agaricomycetes;o__Sebacinales;f__Sebacinaceae;g__Sebacina;s__Sebacina_sp	UCL8_007582
20_4621	KT735275		Germany	present_in	SH1682226.08FU	k__Fungi;p__Basidiomycota;c__Agaricomycetes;o__Sebacinales;f__Sebacinaceae;g__Sebacina;s__Sebacina_sp	UCL8_003407
20_4620	KP420020	Pinus_sylvestris	Poland	present_in	SH1675903.08FU	k__Fungi;p__Basidiomycota;c__Agaricomycetes;o__Sebacinales;f__Sebacinaceae;g__Helvellosebacina;s__Helvellosebacina_sp	UCL8_002190
20_462	JX317157	Hoffmannseggella_cinnabarina	Brazil	duplicate_of_JX317147|Hoffmannseggella_cinnabarina|Brazil	SH1709085.08FU	k__Fungi;p__Basidiomycota;c__Agaricomycetes;o__Sebacinales;f__Serendipitaceae;g__unidentified;s__Serendipitaceae_sp	UCL8_005845
20_4619	JX625309		Italy	present_in	SH1675903.08FU	k__Fungi;p__Basidiomycota;c__Agaricomycetes;o__Sebacinales;f__Sebacinaceae;g__Helvellosebacina;s__Helvellosebacina_sp	UCL8_002190
20_4618	JN887988	Pinus_montezumae	Mexico	present_in	SH1731035.08FU	k__Fungi;p__Basidiomycota;c__Agaricomycetes;o__Sebacinales;f__Sebacinaceae;g__Sebacina;s__Sebacina_sp	UCL8_007582
20_4617	JF506804	Quercus_ilex	France	present_in	SH1675922.08FU	k__Fungi;p__Basidiomycota;c__Agaricomycetes;o__Sebacinales;f__Sebacinaceae;g__Helvellosebacina;s__Helvellosebacina_sp	UCL8_002190
20_4616	FN663830	Gaultheria_myrsinoides	Panama	present_in	SH1709084.08FU	k__Fungi;p__Basidiomycota;c__Agaricomycetes;o__Sebacinales;f__Serendipitaceae;g__unidentified;s__Serendipitaceae_sp	UCL8_005845
20_4615	FN663637	Ceratostema_reginaldii	Ecuador	duplicate_of_FN663636|Ceratostema_reginaldii|Ecuador	226	k__Fungi;p__Basidiomycota;c__Agaricomycetes;o__Sebacinales	UCL8_005845
20_4614	FN663636	Ceratostema_reginaldii	Ecuador	new_sh_in	226	k__Fungi;p__Basidiomycota;c__Agaricomycetes;o__Sebacinales	UCL8_005845
20_4613	EU910910	Vicia_sativa	Germany	present_in	SH1723780.08FU	k__Fungi;p__Basidiomycota;c__Agaricomycetes;o__Sebacinales;f__Sebacinaceae;g__unidentified;s__Sebacinaceae_sp	UCL8_007068
20_4612	EU910908	Vicia_sativa	Unspecified	present_in	SH1723780.08FU	k__Fungi;p__Basidiomycota;c__Agaricomycetes;o__Sebacinales;f__Sebacinaceae;g__unidentified;s__Sebacinaceae_sp	UCL8_007068
20_4611	EU910906	Vicia_sepium	Germany	duplicate_of_EU910905|Vicia_sativa|Unspecified	SH1723780.08FU	k__Fungi;p__Basidiomycota;c__Agaricomycetes;o__Sebacinales;f__Sebacinaceae;g__unidentified;s__Sebacinaceae_sp	UCL8_007068
20_4610	EU910905	Vicia_sativa	Unspecified	present_in	SH1723780.08FU	k__Fungi;p__Basidiomycota;c__Agaricomycetes;o__Sebacinales;f__Sebacinaceae;g__unidentified;s__Sebacinaceae_sp	UCL8_007068
20_461	JX317156	Hoffmannseggella_cinnabarina	Brazil	present_in	SH1709087.08FU	k__Fungi;p__Basidiomycota;c__Agaricomycetes;o__Sebacinales;f__Sebacinaceae;g__unidentified;s__Sebacinaceae_sp	UCL8_005845
20_4609	Serendipita__KF646113	Rosa_rugosa	Lithuania	present_in	SH1732754.08FU	k__Fungi;p__Basidiomycota;c__Agaricomycetes;o__Sebacinales;f__Serendipitaceae;g__Serendipita;s__Serendipita_sp	UCL8_007731
20_4608	Sebacina__AB982052	Pseudotsuga_sinensis	China	present_in	SH1682222.08FU	k__Fungi;p__Basidiomycota;c__Agaricomycetes;o__Sebacinales;f__Sebacinaceae;g__Sebacina;s__Sebacina_sp	UCL8_003407
20_4607	MT457387	Caladenia_robinsonii	Australia	new_sh_in	236	k__Fungi;p__Basidiomycota;c__Agaricomycetes;o__Sebacinales	UCL8_006576
20_4606	MT457385	Caladenia_robinsonii	Australia	new_sh_in	236	k__Fungi;p__Basidiomycota;c__Agaricomycetes;o__Sebacinales	UCL8_006576
20_4605	MT457380	Caladenia_robinsonii	Australia	new_sh_in	236	k__Fungi;p__Basidiomycota;c__Agaricomycetes;o__Sebacinales	UCL8_006576
20_4604	MT457376	Caladenia_robinsonii	Australia	new_sh_in	236	k__Fungi;p__Basidiomycota;c__Agaricomycetes;o__Sebacinales	UCL8_006576
20_4603	KX497193	Betula_albo-sinensis_Burk	Unspecified	present_in	SH1675903.08FU	k__Fungi;p__Basidiomycota;c__Agaricomycetes;o__Sebacinales;f__Sebacinaceae;g__Helvellosebacina;s__Helvellosebacina_sp	UCL8_002190
20_4602	KJ546097		Austria	new_sh_in	244	k__Fungi;p__Basidiomycota;c__Agaricomycetes;o__Sebacinales	UCL8_002190
20_4601	KJ188466	Neottia_ovata	Czechia	present_in	SH1732754.08FU	k__Fungi;p__Basidiomycota;c__Agaricomycetes;o__Sebacinales;f__Serendipitaceae;g__Serendipita;s__Serendipita_sp	UCL8_007731
20_4600	KF516965		Thailand	present_in	SH1708071.08FU	k__Fungi;p__Basidiomycota;c__Agaricomycetes;o__Sebacinales;f__Sebacinaceae;g__Chaetospermum;s__Chaetospermum_camelliae	UCL8_005718
20_460	JX317154	Hoffmannseggella_cinnabarina	Brazil	duplicate_of_JX317147|Hoffmannseggella_cinnabarina|Brazil	SH1709085.08FU	k__Fungi;p__Basidiomycota;c__Agaricomycetes;o__Sebacinales;f__Serendipitaceae;g__unidentified;s__Serendipitaceae_sp	UCL8_005845
20_46	FN663797	Cavendishia_bracteata	Panama	duplicate_of_FN663796|Cavendishia_bracteata|Panama	196	k__Fungi;p__Basidiomycota;c__Agaricomycetes;o__Sebacinales	UCL8_009172
20_4599	KF000575	Bistorta_vivipara	Germany	present_in	SH1800251.08FU	k__Fungi;p__Basidiomycota;c__Agaricomycetes;o__Sebacinales;f__Sebacinaceae;g__Sebacina;s__Sebacina_incrustans	UCL8_010859
20_4598	KF000435		Austria	duplicate_of_AF490397||Germany	244	k__Fungi;p__Basidiomycota;c__Agaricomycetes;o__Sebacinales	UCL8_002190
20_4597	KF000416		Austria	duplicate_of_AF490397||Germany	244	k__Fungi;p__Basidiomycota;c__Agaricomycetes;o__Sebacinales	UCL8_002190
20_4596	KF000415		Unspecified	duplicate_of_AF490397||Germany	244	k__Fungi;p__Basidiomycota;c__Agaricomycetes;o__Sebacinales	UCL8_002190
20_4595	KF000410		Austria	duplicate_of_AF490397||Germany	244	k__Fungi;p__Basidiomycota;c__Agaricomycetes;o__Sebacinales	UCL8_002190
20_4594	Helvellosebacina__UDB002607__sample	Picea_abies	Estonia	new_sh_in	244	k__Fungi;p__Basidiomycota;c__Agaricomycetes;o__Sebacinales	UCL8_002190
20_4593	Helvellosebacina__KF296935		Canada	new_sh_in	244	k__Fungi;p__Basidiomycota;c__Agaricomycetes;o__Sebacinales	UCL8_002190
20_4592	Helvellosebacina__KC791088	Quercus_kelloggii	United_States	new_sh_in	244	k__Fungi;p__Basidiomycota;c__Agaricomycetes;o__Sebacinales	UCL8_002190
20_4591	FN663825	Vaccinium_poasanum	Panama	present_in	SH1750160.08FU	k__Fungi;p__Basidiomycota;c__Agaricomycetes;o__Sebacinales;f__Serendipitaceae;g__Serendipita;s__Serendipita_sp	UCL8_009172
20_4590	FN663718	Disterigma_alaternoides	Ecuador	new_sh_in	226	k__Fungi;p__Basidiomycota;c__Agaricomycetes;o__Sebacinales	UCL8_005845
20_459	JX317153	Hoffmannseggella_cinnabarina	Brazil	duplicate_of_JX317147|Hoffmannseggella_cinnabarina|Brazil	SH1709085.08FU	k__Fungi;p__Basidiomycota;c__Agaricomycetes;o__Sebacinales;f__Serendipitaceae;g__unidentified;s__Serendipitaceae_sp	UCL8_005845
20_4589	FN663638	Ceratostema_reginaldii	Ecuador	new_sh_in	226	k__Fungi;p__Basidiomycota;c__Agaricomycetes;o__Sebacinales	UCL8_005845
20_4588	AF490397		Germany	new_sh_in	244	k__Fungi;p__Basidiomycota;c__Agaricomycetes;o__Sebacinales	UCL8_002190
20_4587	AB854702		Unspecified	new_sh_in	244	k__Fungi;p__Basidiomycota;c__Agaricomycetes;o__Sebacinales	UCL8_002190
20_4586	Sebacina__UDB032470			present_in	SH1672853.08FU	k__Fungi;p__Basidiomycota;c__Agaricomycetes;o__Sebacinales;f__Sebacinaceae;g__Sebacina;s__Sebacina_sp	UCL8_001587
20_4585	Sebacina__KX816197		Unspecified	present_in	SH1731013.08FU	k__Fungi;p__Basidiomycota;c__Agaricomycetes;o__Sebacinales;f__Sebacinaceae;g__Sebacina;s__Sebacina_sp	UCL8_007582
20_4584	Sebacina__JX989994	Alnus_sp.	France	present_in	SH1800248.08FU	k__Fungi;p__Basidiomycota;c__Agaricomycetes;o__Sebacinales;f__Sebacinaceae;g__Sebacina;s__Sebacina_incrustans	UCL8_010859
20_4583	Sebacina__GU452516__sample	Pseudotsuga_menziesii	Canada	present_in	SH1674669.08FU	k__Fungi;p__Basidiomycota;c__Agaricomycetes;o__Sebacinales;f__Sebacinaceae;g__Sebacina;s__Sebacina_sp	UCL8_001914
20_4582	MN872359	Glossodia_major	Australia	present_in	SH1716174.08FU	k__Fungi;p__Basidiomycota;c__Agaricomycetes;o__Sebacinales;f__Sebacinaceae;g__Sebacina;s__Sebacina_sp	UCL8_006576
20_4581	LC523866	Abies_sachalinensis	Japan	new_singleton_in	s243	k__Fungi;p__Basidiomycota;c__Agaricomycetes;o__Sebacinales	UCL8_007582
20_4580	KF718259	Alpinia_officinarum_Hance	China	duplicate_of_KF718258|Alpinia_officinarum_Hance|China	SH1716192.08FU	k__Fungi;p__Basidiomycota;c__Agaricomycetes;o__Sebacinales;f__Serendipitaceae;g__unidentified;s__Serendipitaceae_sp	UCL8_006576
20_458	JX317152	Hoffmannseggella_cinnabarina	Brazil	duplicate_of_JX317147|Hoffmannseggella_cinnabarina|Brazil	SH1709085.08FU	k__Fungi;p__Basidiomycota;c__Agaricomycetes;o__Sebacinales;f__Serendipitaceae;g__unidentified;s__Serendipitaceae_sp	UCL8_005845
20_4579	KF718258	Alpinia_officinarum_Hance	China	present_in	SH1716192.08FU	k__Fungi;p__Basidiomycota;c__Agaricomycetes;o__Sebacinales;f__Serendipitaceae;g__unidentified;s__Serendipitaceae_sp	UCL8_006576
20_4578	KF000461		Germany	duplicate_of_FJ210757||Italy	SH1675903.08FU	k__Fungi;p__Basidiomycota;c__Agaricomycetes;o__Sebacinales;f__Sebacinaceae;g__Helvellosebacina;s__Helvellosebacina_sp	UCL8_002190
20_4577	KF000460		Germany	duplicate_of_FJ210757||Italy	SH1675903.08FU	k__Fungi;p__Basidiomycota;c__Agaricomycetes;o__Sebacinales;f__Sebacinaceae;g__Helvellosebacina;s__Helvellosebacina_sp	UCL8_002190
20_4576	KF000459		Germany	duplicate_of_FJ210757||Italy	SH1675903.08FU	k__Fungi;p__Basidiomycota;c__Agaricomycetes;o__Sebacinales;f__Sebacinaceae;g__Helvellosebacina;s__Helvellosebacina_sp	UCL8_002190
20_4575	JX630670	Dryas_integrifolia	United_States	present_in	SH1724480.08FU	k__Fungi;p__Basidiomycota;c__Agaricomycetes;o__Sebacinales;f__Sebacinaceae;g__Helvellosebacina;s__Helvellosebacina_sp	UCL8_007146
20_4574	GU184066		United_States	new_sh_in	194	k__Fungi;p__Basidiomycota;c__Agaricomycetes;o__Sebacinales	UCL8_007582
20_4573	FN663721	Disterigma_alaternoides	Ecuador	new_sh_in	226	k__Fungi;p__Basidiomycota;c__Agaricomycetes;o__Sebacinales	UCL8_005845
20_4572	FN663633	Ceratostema_reginaldii	Ecuador	new_sh_in	226	k__Fungi;p__Basidiomycota;c__Agaricomycetes;o__Sebacinales	UCL8_005845
20_4571	FN663632	Ceratostema_reginaldii	Ecuador	new_sh_in	226	k__Fungi;p__Basidiomycota;c__Agaricomycetes;o__Sebacinales	UCL8_005845
20_4570	FJ210757		Italy	present_in	SH1675903.08FU	k__Fungi;p__Basidiomycota;c__Agaricomycetes;o__Sebacinales;f__Sebacinaceae;g__Helvellosebacina;s__Helvellosebacina_sp	UCL8_002190
20_457	JX317150	Hoffmannseggella_cinnabarina	Brazil	present_in	SH1709085.08FU	k__Fungi;p__Basidiomycota;c__Agaricomycetes;o__Sebacinales;f__Serendipitaceae;g__unidentified;s__Serendipitaceae_sp	UCL8_005845
20_4569	EU668259	Fagus_sylvatica	United_Kingdom	present_in	SH1675903.08FU	k__Fungi;p__Basidiomycota;c__Agaricomycetes;o__Sebacinales;f__Sebacinaceae;g__Helvellosebacina;s__Helvellosebacina_sp	UCL8_002190
20_4568	DQ377408	Pinus_taeda	United_States	new_sh_in	244	k__Fungi;p__Basidiomycota;c__Agaricomycetes;o__Sebacinales	UCL8_002190
20_4567	AB848601		Japan	present_in	SH1731342.08FU	k__Fungi;p__Basidiomycota;c__Agaricomycetes;o__Sebacinales;f__Sebacinaceae;g__Sebacina;s__Sebacina_sp	UCL8_007582
20_4566	Sebacina__KX619533		Unspecified	present_in	SH1800267.08FU	k__Fungi;p__Basidiomycota;c__Agaricomycetes;o__Sebacinales;f__Sebacinaceae;g__Sebacina;s__Sebacina_sp	UCL8_010859
20_4565	MT554428	Tilia_cordata		new_sh_in	260	k__Fungi;p__Basidiomycota;c__Agaricomycetes;o__Sebacinales	UCL8_001587
20_4564	MT457384	Caladenia_robinsonii	Australia	new_sh_in	236	k__Fungi;p__Basidiomycota;c__Agaricomycetes;o__Sebacinales	UCL8_006576
20_4563	MT278230	Picea_abies	Germany	present_in	SH1675903.08FU	k__Fungi;p__Basidiomycota;c__Agaricomycetes;o__Sebacinales;f__Sebacinaceae;g__Helvellosebacina;s__Helvellosebacina_sp	UCL8_002190
20_4562	MN872316	Caladenia_pectinata	Australia	duplicate_of_MN872305|Caladenia_pectinata|Australia	236	k__Fungi;p__Basidiomycota;c__Agaricomycetes;o__Sebacinales	UCL8_006576
20_4561	MN872315	Caladenia_pectinata	Australia	duplicate_of_MN872305|Caladenia_pectinata|Australia	236	k__Fungi;p__Basidiomycota;c__Agaricomycetes;o__Sebacinales	UCL8_006576
20_4560	MN872314	Caladenia_pectinata	Australia	duplicate_of_MN872305|Caladenia_pectinata|Australia	236	k__Fungi;p__Basidiomycota;c__Agaricomycetes;o__Sebacinales	UCL8_006576
20_456	JX317149	Hoffmannseggella_cinnabarina	Brazil	duplicate_of_JX317147|Hoffmannseggella_cinnabarina|Brazil	SH1709085.08FU	k__Fungi;p__Basidiomycota;c__Agaricomycetes;o__Sebacinales;f__Serendipitaceae;g__unidentified;s__Serendipitaceae_sp	UCL8_005845
20_4559	MN872305	Caladenia_pectinata	Australia	new_sh_in	236	k__Fungi;p__Basidiomycota;c__Agaricomycetes;o__Sebacinales	UCL8_006576
20_4558	KY649448		Australia	present_in	SH1716175.08FU	k__Fungi;p__Basidiomycota;c__Agaricomycetes;o__Sebacinales;f__Sebacinaceae;g__Sebacina;s__Sebacina_sp	UCL8_006576
20_4557	KF516966		Thailand	present_in	SH1708071.08FU	k__Fungi;p__Basidiomycota;c__Agaricomycetes;o__Sebacinales;f__Sebacinaceae;g__Chaetospermum;s__Chaetospermum_camelliae	UCL8_005718
20_4556	KF061287		Unspecified	new_sh_in	236	k__Fungi;p__Basidiomycota;c__Agaricomycetes;o__Sebacinales	UCL8_006576
20_4555	JX998823	Epidendrum_firmum	Costa_Rica	present_in	SH1709077.08FU	k__Fungi;p__Basidiomycota;c__Agaricomycetes;o__Sebacinales;f__Serendipitaceae;g__unidentified;s__Serendipitaceae_sp	UCL8_005845
20_4554	JX630918	Dryas_integrifolia	Canada	present_in	SH1731021.08FU	k__Fungi;p__Basidiomycota;c__Agaricomycetes;o__Sebacinales;f__Sebacinaceae;g__Sebacina;s__Sebacina_sp	UCL8_007582
20_4553	JX138555	Caladenia_serotina	Australia	new_sh_in	243	k__Fungi;p__Basidiomycota;c__Agaricomycetes;o__Sebacinales	UCL8_006576
20_4552	JQ063056	Pakaraimaea_dipterocarpacea	Venezuela_(Bolivarian_Republic_of)	present_in	SH1744104.08FU	k__Fungi;p__Basidiomycota;c__Agaricomycetes;o__Sebacinales;f__Sebacinaceae;g__Sebacina;s__Sebacina_guayanensis	UCL8_008621
20_4551	FN663720	Disterigma_alaternoides	Ecuador	duplicate_of_FN663717|Disterigma_alaternoides|Ecuador	226	k__Fungi;p__Basidiomycota;c__Agaricomycetes;o__Sebacinales	UCL8_005845
20_4550	FN663717	Disterigma_alaternoides	Ecuador	new_sh_in	226	k__Fungi;p__Basidiomycota;c__Agaricomycetes;o__Sebacinales	UCL8_005845
20_455	JX317148	Hoffmannseggella_cinnabarina	Brazil	present_in	SH1709087.08FU	k__Fungi;p__Basidiomycota;c__Agaricomycetes;o__Sebacinales;f__Sebacinaceae;g__unidentified;s__Sebacinaceae_sp	UCL8_005845
20_4549	FN663698	Disterigma_microphyllum	Ecuador	present_in	SH1709084.08FU	k__Fungi;p__Basidiomycota;c__Agaricomycetes;o__Sebacinales;f__Serendipitaceae;g__unidentified;s__Serendipitaceae_sp	UCL8_005845
20_4548	FN663651	Ceratostema_oellgaardii	Ecuador	present_in	SH1709092.08FU	k__Fungi;p__Basidiomycota;c__Agaricomycetes;o__Sebacinales;f__Serendipitaceae;g__unidentified;s__Serendipitaceae_sp	UCL8_005845
20_4547	FJ611951	Arachnorchis_atroclavia	Australia	new_sh_in	236	k__Fungi;p__Basidiomycota;c__Agaricomycetes;o__Sebacinales	UCL8_006576
20_4546	FJ611950	Arachnorchis_atroclavia	Australia	new_sh_in	236	k__Fungi;p__Basidiomycota;c__Agaricomycetes;o__Sebacinales	UCL8_006576
20_4545	FJ611949	Arachnorchis_atroclavia	Australia	new_sh_in	236	k__Fungi;p__Basidiomycota;c__Agaricomycetes;o__Sebacinales	UCL8_006576
20_4544	AB848602	Tsuga_diversifolia	Japan	present_in	SH1668385.08FU	k__Fungi;p__Basidiomycota;c__Agaricomycetes;o__Sebacinales;f__Sebacinaceae;g__Sebacina;s__Sebacina_sp	UCL8_000833
20_4543	Serendipitaceae__GU083242		United_States	present_in	SH1709098.08FU	k__Fungi;p__Basidiomycota;c__Agaricomycetes;o__Sebacinales;f__Serendipitaceae;g__unidentified;s__Serendipitaceae_sp	UCL8_005845
20_4542	Sebacina__MG547650	Pinus_pumila	Japan	present_in	SH1731034.08FU	k__Fungi;p__Basidiomycota;c__Agaricomycetes;o__Sebacinales;f__Sebacinaceae;g__Sebacina;s__Sebacina_sp	UCL8_007582
20_4541	Sebacina__FJ403498__sample	Fagus_sylvatica	Germany	new_sh_in	195	k__Fungi;p__Basidiomycota;c__Agaricomycetes;o__Sebacinales	UCL8_007582
20_4540	Sebacina__EF195563__sample	Pseudotsuga_menziesii	Germany	present_in	SH1800249.08FU	k__Fungi;p__Basidiomycota;c__Agaricomycetes;o__Sebacinales;f__Sebacinaceae;g__Sebacina;s__Sebacina_sp	UCL8_010859
20_454	JX317147	Hoffmannseggella_cinnabarina	Brazil	present_in	SH1709085.08FU	k__Fungi;p__Basidiomycota;c__Agaricomycetes;o__Sebacinales;f__Serendipitaceae;g__unidentified;s__Serendipitaceae_sp	UCL8_005845
20_4539	Sebacina__DQ068977	Picea_abies	Lithuania	present_in	SH1674668.08FU	k__Fungi;p__Basidiomycota;c__Agaricomycetes;o__Sebacinales;f__Sebacinaceae;g__Sebacina;s__Sebacina_sp	UCL8_001914
20_4538	Sebacina__AB506994__sample	Cymbidium_aberrans	Japan	present_in	SH1731036.08FU	k__Fungi;p__Basidiomycota;c__Agaricomycetes;o__Sebacinales;f__Sebacinaceae;g__Sebacina;s__Sebacina_sp	UCL8_007582
20_4537	Sebacina__AB506931__sample	Cymbidium_lancifolium	Japan	present_in	SH1731117.08FU	k__Fungi;p__Basidiomycota;c__Agaricomycetes;o__Sebacinales;f__Sebacinaceae;g__Sebacina;s__Sebacina_sp	UCL8_007582
20_4536	MF352771	Pinus_sylvestris	United_Kingdom	present_in	SH1675903.08FU	k__Fungi;p__Basidiomycota;c__Agaricomycetes;o__Sebacinales;f__Sebacinaceae;g__Helvellosebacina;s__Helvellosebacina_sp	UCL8_002190
20_4535	LC367882		Japan	present_in	SH1731127.08FU	k__Fungi;p__Basidiomycota;c__Agaricomycetes;o__Sebacinales;f__Sebacinaceae;g__Sebacina;s__Sebacina_sp	UCL8_007582
20_4534	LC175170	Betula_sp.	Japan	present_in	SH2763017.08FU	k__Fungi;p__unidentified;c__unidentified;o__unidentified;f__unidentified;g__unidentified;s__Fungi_sp	UCL8_022034
20_4533	KY574394		Mexico	present_in	SH1731340.08FU	k__Fungi;p__Basidiomycota;c__Agaricomycetes;o__Sebacinales;f__Sebacinaceae;g__unidentified;s__Sebacinaceae_sp	UCL8_007582
20_4532	KM576574	Quercus_petraea	Austria	present_in	SH1675903.08FU	k__Fungi;p__Basidiomycota;c__Agaricomycetes;o__Sebacinales;f__Sebacinaceae;g__Helvellosebacina;s__Helvellosebacina_sp	UCL8_002190
20_4531	KF041421	Abies_religiosa	Mexico	present_in	SH1800250.08FU	k__Fungi;p__Basidiomycota;c__Agaricomycetes;o__Sebacinales;f__Sebacinaceae;g__Sebacina;s__Sebacina_incrustans	UCL8_010859
20_4530	JX630926	Dryas_integrifolia	Canada	present_in	SH1682202.08FU	k__Fungi;p__Basidiomycota;c__Agaricomycetes;o__Sebacinales;f__Sebacinaceae;g__Sebacina;s__Sebacina_sp	UCL8_003407
20_453	JX317143	Hoffmannseggella_cinnabarina	Brazil	new_sh_in	207	k__Fungi;p__Basidiomycota;c__Agaricomycetes;o__Sebacinales	UCL8_005845
20_4529	JX630923	Dryas_integrifolia	Canada	present_in	SH1672847.08FU	k__Fungi;p__Basidiomycota;c__Agaricomycetes;o__Sebacinales;f__Sebacinaceae;g__Sebacina;s__Sebacina_sp	UCL8_001587
20_4528	JX630425	Salix_arctica	Greenland	new_sh_in	249	k__Fungi;p__Basidiomycota;c__Agaricomycetes;o__Sebacinales	UCL8_007582
20_4527	FJ611955	Arachnorchis_atroclavia	Australia	new_sh_in	236	k__Fungi;p__Basidiomycota;c__Agaricomycetes;o__Sebacinales	UCL8_006576
20_4526	FJ611953	Arachnorchis_atroclavia	Australia	new_sh_in	236	k__Fungi;p__Basidiomycota;c__Agaricomycetes;o__Sebacinales	UCL8_006576
20_4525	FJ403518	Fagus_sylvatica	Germany	present_in	SH1800248.08FU	k__Fungi;p__Basidiomycota;c__Agaricomycetes;o__Sebacinales;f__Sebacinaceae;g__Sebacina;s__Sebacina_incrustans	UCL8_010859
20_4524	EF218816	Betula_papyrifera	Canada	present_in	SH1724493.08FU	k__Fungi;p__Basidiomycota;c__Agaricomycetes;o__Sebacinales;f__Sebacinaceae;g__Helvellosebacina;s__Helvellosebacina_sp	UCL8_007146
20_4523	Sebacina__UDB004409__sample			present_in	SH1731148.08FU	k__Fungi;p__Basidiomycota;c__Agaricomycetes;o__Sebacinales;f__Sebacinaceae;g__Sebacina;s__Sebacina_sp	UCL8_007582
20_4522	Sebacina__UDB004371__sample			present_in	SH1731148.08FU	k__Fungi;p__Basidiomycota;c__Agaricomycetes;o__Sebacinales;f__Sebacinaceae;g__Sebacina;s__Sebacina_sp	UCL8_007582
20_4521	Sebacina__MG547649	Pinus_pumila	Japan	present_in	SH1731193.08FU	k__Fungi;p__unidentified;c__unidentified;o__unidentified;f__unidentified;g__unidentified;s__Fungi_sp	UCL8_007582
20_4520	Sebacina__KX619531		Unspecified	new_singleton_in	s242	k__Fungi;p__Basidiomycota;c__Agaricomycetes;o__Sebacinales	UCL8_007582
20_452	JX317142	Hoffmannseggella_cinnabarina	Brazil	present_in	SH1709087.08FU	k__Fungi;p__Basidiomycota;c__Agaricomycetes;o__Sebacinales;f__Sebacinaceae;g__unidentified;s__Sebacinaceae_sp	UCL8_005845
20_4519	Sebacina__JX990067	Alnus_sp.	France	present_in	SH1731010.08FU	k__Fungi;p__Basidiomycota;c__Agaricomycetes;o__Sebacinales;f__Sebacinaceae;g__Sebacina;s__Sebacina_sp	UCL8_007582
20_4518	Sebacina__AB982047	Pseudotsuga_sinensis	China	present_in	SH1731066.08FU	k__Fungi;p__Basidiomycota;c__Agaricomycetes;o__Sebacinales;f__Sebacinaceae;g__Sebacina;s__Sebacina_sp	UCL8_007582
20_4517	MF521902	Glossodia_major	Australia	present_in	SH1732755.08FU	k__Fungi;p__Basidiomycota;c__Agaricomycetes;o__Sebacinales;f__Sebacinaceae;g__Sebacina;s__Sebacina_sp	UCL8_007731
20_4516	KX510022	Picea_crassifolia	China	present_in	SH1800304.08FU	k__Fungi;p__Basidiomycota;c__Agaricomycetes;o__Sebacinales;f__Sebacinaceae;g__Sebacina;s__Sebacina_sp	UCL8_010859
20_4515	KU924629	Alnus_cordata	France	present_in	SH1731002.08FU	k__Fungi;p__Basidiomycota;c__Agaricomycetes;o__Sebacinales;f__Sebacinaceae;g__Sebacina;s__Sebacina_sp	UCL8_007582
20_4514	KP311470		Australia	new_sh_in	236	k__Fungi;p__Basidiomycota;c__Agaricomycetes;o__Sebacinales	UCL8_006576
20_4513	KF307623		Unspecified	present_in	SH1731338.08FU	k__Fungi;p__Basidiomycota;c__Agaricomycetes;o__Sebacinales;f__Sebacinaceae;g__Sebacina;s__Sebacina_sp	UCL8_007582
20_4512	KF061291		Unspecified	new_sh_in	236	k__Fungi;p__Basidiomycota;c__Agaricomycetes;o__Sebacinales	UCL8_006576
20_4511	JX998797	Epidendrum_firmum	Costa_Rica	present_in	SH1709077.08FU	k__Fungi;p__Basidiomycota;c__Agaricomycetes;o__Sebacinales;f__Serendipitaceae;g__unidentified;s__Serendipitaceae_sp	UCL8_005845
20_4510	JX844774	Fagus_sylvatica	Unspecified	new_sh_in	204	k__Fungi;p__Basidiomycota;c__Agaricomycetes;o__Sebacinales	UCL8_009172
20_451	JX317141	Hoffmannseggella_cinnabarina	Brazil	present_in	SH1709087.08FU	k__Fungi;p__Basidiomycota;c__Agaricomycetes;o__Sebacinales;f__Sebacinaceae;g__unidentified;s__Sebacinaceae_sp	UCL8_005845
20_4509	FN663833	Gaultheria_myrsinoides	Panama	present_in	SH1709084.08FU	k__Fungi;p__Basidiomycota;c__Agaricomycetes;o__Sebacinales;f__Serendipitaceae;g__unidentified;s__Serendipitaceae_sp	UCL8_005845
20_4508	FN663832	Gaultheria_myrsinoides	Panama	present_in	SH1709084.08FU	k__Fungi;p__Basidiomycota;c__Agaricomycetes;o__Sebacinales;f__Serendipitaceae;g__unidentified;s__Serendipitaceae_sp	UCL8_005845
20_4507	FN663719	Disterigma_alaternoides	Ecuador	new_sh_in	226	k__Fungi;p__Basidiomycota;c__Agaricomycetes;o__Sebacinales	UCL8_005845
20_4506	FJ197933		Austria	present_in	SH1731015.08FU	k__Fungi;p__Basidiomycota;c__Agaricomycetes;o__Sebacinales;f__Sebacinaceae;g__Sebacina;s__Sebacina_sp	UCL8_007582
20_4505	AB848606	Fagus_sp.	Japan	present_in	SH1731339.08FU	k__Fungi;p__Basidiomycota;c__Agaricomycetes;o__Sebacinales;f__Sebacinaceae;g__Sebacina;s__Sebacina_sp	UCL8_007582
20_4504	Serendipitaceae__AB712281	Nervilia_nipponica	Japan	present_in	SH1716191.08FU	k__Fungi;p__Basidiomycota;c__Agaricomycetes;o__Sebacinales;f__Serendipitaceae;g__unidentified;s__Serendipitaceae_sp	UCL8_006576
20_4503	Sebacina__KX886149	Fagus_sylvatica	Switzerland	duplicate_of_EU910925|Vicia_cracca|Germany	SH1731012.08FU	k__Fungi;p__Basidiomycota;c__Agaricomycetes;o__Sebacinales;f__Sebacinaceae;g__Sebacina;s__Sebacina_sp	UCL8_007582
20_4502	Sebacina__KP348186		United_States	present_in	SH1682286.08FU	k__Fungi;p__Basidiomycota;c__Agaricomycetes;o__Sebacinales;f__Sebacinaceae;g__Sebacina;s__Sebacina_sp	UCL8_003407
20_4501	Sebacina__JX989955	Alnus_sp.	France	duplicate_of_KU924636|Alnus_glutinosa|France	SH1731010.08FU	k__Fungi;p__Basidiomycota;c__Agaricomycetes;o__Sebacinales;f__Sebacinaceae;g__Sebacina;s__Sebacina_sp	UCL8_007582
20_4500	MG707433	Pleione	China	new_singleton_in	s241	k__Fungi;p__Basidiomycota;c__Agaricomycetes;o__Sebacinales	UCL8_005845
20_450	JQ272430		United_States	present_in	SH1750224.08FU	k__Fungi;p__Basidiomycota;c__Agaricomycetes;o__Sebacinales;f__Serendipitaceae;g__unidentified;s__Serendipitaceae_sp	UCL8_009172
20_45	FN663796	Cavendishia_bracteata	Panama	new_sh_in	196	k__Fungi;p__Basidiomycota;c__Agaricomycetes;o__Sebacinales	UCL8_009172
20_4499	LC367888		Japan	present_in	SH2760970.08FU	k__Fungi;p__Basidiomycota;c__Agaricomycetes;o__Sebacinales;f__Sebacinaceae;g__unidentified;s__Sebacinaceae_sp	UCL8_010859
20_4498	LC175649	Picea_jezoensis	Japan	present_in	SH1731015.08FU	k__Fungi;p__Basidiomycota;c__Agaricomycetes;o__Sebacinales;f__Sebacinaceae;g__Sebacina;s__Sebacina_sp	UCL8_007582
20_4497	LC175169	Tsuga_diversifolia	Japan	present_in	SH1668385.08FU	k__Fungi;p__Basidiomycota;c__Agaricomycetes;o__Sebacinales;f__Sebacinaceae;g__Sebacina;s__Sebacina_sp	UCL8_000833
20_4496	KY684556	Quercus_sp.	China	duplicate_of_KX444320|Quercus_liaotungensis|China	SH1731337.08FU	k__Fungi;p__Basidiomycota;c__Agaricomycetes;o__Sebacinales;f__Sebacinaceae;g__Sebacina;s__Sebacina_sp	UCL8_007582
20_4495	KY684549	Quercus_sp.	China	duplicate_of_KX444383|Quercus_liaotungensis|China	SH1682229.08FU	k__Fungi;p__Basidiomycota;c__Agaricomycetes;o__Sebacinales;f__Sebacinaceae;g__Sebacina;s__Sebacina_sp	UCL8_003407
20_4494	KY684546	Quercus_sp.	China	duplicate_of_KX444318|Quercus_liaotungensis|China	SH1731007.08FU	k__Fungi;p__Basidiomycota;c__Agaricomycetes;o__Sebacinales;f__Sebacinaceae;g__Sebacina;s__Sebacina_flagelliformis	UCL8_007582
20_4493	KY684545	Quercus_sp.	China	duplicate_of_KX444381|Quercus_liaotungensis|China	SH1731087.08FU	k__Fungi;p__Basidiomycota;c__Agaricomycetes;o__Sebacinales;f__Sebacinaceae;g__Sebacina;s__Sebacina_sp	UCL8_007582
20_4492	KY649447		Australia	new_sh_in	236	k__Fungi;p__Basidiomycota;c__Agaricomycetes;o__Sebacinales	UCL8_006576
20_4491	KX444383	Quercus_liaotungensis	China	present_in	SH1682229.08FU	k__Fungi;p__Basidiomycota;c__Agaricomycetes;o__Sebacinales;f__Sebacinaceae;g__Sebacina;s__Sebacina_sp	UCL8_003407
20_4490	KX444381	Quercus_liaotungensis	China	present_in	SH1731087.08FU	k__Fungi;p__Basidiomycota;c__Agaricomycetes;o__Sebacinales;f__Sebacinaceae;g__Sebacina;s__Sebacina_sp	UCL8_007582
20_449	JF691464	Orchidaceae	Réunion	present_in	SH1717792.08FU	k__Fungi;p__Basidiomycota;c__Agaricomycetes;o__Sebacinales;f__unidentified;g__unidentified;s__Sebacinales_sp	UCL8_006626
20_4489	KX444320	Quercus_liaotungensis	China	present_in	SH1731337.08FU	k__Fungi;p__Basidiomycota;c__Agaricomycetes;o__Sebacinales;f__Sebacinaceae;g__Sebacina;s__Sebacina_sp	UCL8_007582
20_4488	KX444318	Quercus_liaotungensis	China	present_in	SH1731007.08FU	k__Fungi;p__Basidiomycota;c__Agaricomycetes;o__Sebacinales;f__Sebacinaceae;g__Sebacina;s__Sebacina_flagelliformis	UCL8_007582
20_4487	KX236123		Canada	new_sh_in	244	k__Fungi;p__Basidiomycota;c__Agaricomycetes;o__Sebacinales	UCL8_002190
20_4486	KU924637	Alnus_glutinosa	France	duplicate_of_KU924636|Alnus_glutinosa|France	SH1731010.08FU	k__Fungi;p__Basidiomycota;c__Agaricomycetes;o__Sebacinales;f__Sebacinaceae;g__Sebacina;s__Sebacina_sp	UCL8_007582
20_4485	KU924636	Alnus_glutinosa	France	present_in	SH1731010.08FU	k__Fungi;p__Basidiomycota;c__Agaricomycetes;o__Sebacinales;f__Sebacinaceae;g__Sebacina;s__Sebacina_sp	UCL8_007582
20_4484	KU924634	Alnus_glutinosa	France	present_in	SH1731010.08FU	k__Fungi;p__Basidiomycota;c__Agaricomycetes;o__Sebacinales;f__Sebacinaceae;g__Sebacina;s__Sebacina_sp	UCL8_007582
20_4483	JX630922	Salix_arctica	Canada	present_in	SH1724492.08FU	k__Fungi;p__Basidiomycota;c__Agaricomycetes;o__Sebacinales;f__Sebacinaceae;g__Helvellosebacina;s__Helvellosebacina_sp	UCL8_007146
20_4482	JX630695	Dryas_integrifolia	United_States	duplicate_of_Helvellosebacina__KC965659||United_States	SH1724473.08FU	k__Fungi;p__Basidiomycota;c__Agaricomycetes;o__Sebacinales;f__Sebacinaceae;g__Sebacina;s__Sebacina_sp	UCL8_007146
20_4481	JX630677	Dryas_integrifolia	United_States	present_in	SH1724473.08FU	k__Fungi;p__Basidiomycota;c__Agaricomycetes;o__Sebacinales;f__Sebacinaceae;g__Sebacina;s__Sebacina_sp	UCL8_007146
20_4480	JX138549	Caladenia_latifolia	Australia	new_sh_in	236	k__Fungi;p__Basidiomycota;c__Agaricomycetes;o__Sebacinales	UCL8_006576
20_448	HF947916	Vaccinium_macrocarpon	Ireland	present_in	SH1750183.08FU	k__Fungi;p__Basidiomycota;c__Agaricomycetes;o__Sebacinales;f__Serendipitaceae;g__unidentified;s__Serendipitaceae_sp	UCL8_009172
20_4479	Helvellosebacina__KC965659		United_States	present_in	SH1724473.08FU	k__Fungi;p__Basidiomycota;c__Agaricomycetes;o__Sebacinales;f__Sebacinaceae;g__Sebacina;s__Sebacina_sp	UCL8_007146
20_4478	Helvellosebacina__AY969778		United_States	present_in	SH1675911.08FU	k__Fungi;p__Basidiomycota;c__Agaricomycetes;o__Sebacinales;f__Sebacinaceae;g__Helvellosebacina;s__Helvellosebacina_sp	UCL8_002190
20_4477	HQ667857	Hexalectris_arizonica	United_States	present_in	SH1672823.08FU	k__Fungi;p__Basidiomycota;c__Agaricomycetes;o__Sebacinales;f__Sebacinaceae;g__Sebacina;s__Sebacina_sp	UCL8_001587
20_4476	GQ907104	Lophozia_incisa	United_Kingdom	present_in	SH1750199.08FU	k__Fungi;p__Basidiomycota;c__Agaricomycetes;o__Sebacinales;f__Serendipitaceae;g__Serendipita;s__Serendipita_sp	UCL8_009172
20_4475	EU910925	Vicia_cracca	Germany	present_in	SH1731012.08FU	k__Fungi;p__Basidiomycota;c__Agaricomycetes;o__Sebacinales;f__Sebacinaceae;g__Sebacina;s__Sebacina_sp	UCL8_007582
20_4474	EU668260	Fagus_sylvatica	United_Kingdom	present_in	SH1731012.08FU	k__Fungi;p__Basidiomycota;c__Agaricomycetes;o__Sebacinales;f__Sebacinaceae;g__Sebacina;s__Sebacina_sp	UCL8_007582
20_4473	Sebacina__JN593360		United_States	present_in	SH1731099.08FU	k__Fungi;p__Basidiomycota;c__Agaricomycetes;o__Sebacinales;f__Sebacinaceae;g__Sebacina;s__Sebacina_sp	UCL8_007582
20_4472	Sebacina__JF927132__sample	Quercus_pubescens	Italy	duplicate_of_Sebacina__JF927121__sample|Quercus_pubescens|Italy	SH1731012.08FU	k__Fungi;p__Basidiomycota;c__Agaricomycetes;o__Sebacinales;f__Sebacinaceae;g__Sebacina;s__Sebacina_sp	UCL8_007582
20_4471	Sebacina__JF927131__sample	Quercus_pubescens	Italy	present_in	SH1731012.08FU	k__Fungi;p__Basidiomycota;c__Agaricomycetes;o__Sebacinales;f__Sebacinaceae;g__Sebacina;s__Sebacina_sp	UCL8_007582
20_4470	Sebacina__JF927130__sample	Quercus_pubescens	Italy	duplicate_of_Sebacina__JF927121__sample|Quercus_pubescens|Italy	SH1731012.08FU	k__Fungi;p__Basidiomycota;c__Agaricomycetes;o__Sebacinales;f__Sebacinaceae;g__Sebacina;s__Sebacina_sp	UCL8_007582
20_447	HF947915	Calluna_vulgaris	Ireland	present_in	SH1750183.08FU	k__Fungi;p__Basidiomycota;c__Agaricomycetes;o__Sebacinales;f__Serendipitaceae;g__unidentified;s__Serendipitaceae_sp	UCL8_009172
20_4469	Sebacina__JF927129__sample	Quercus_pubescens	Italy	duplicate_of_Sebacina__JF927124__sample|Quercus_pubescens|Italy	SH1731012.08FU	k__Fungi;p__Basidiomycota;c__Agaricomycetes;o__Sebacinales;f__Sebacinaceae;g__Sebacina;s__Sebacina_sp	UCL8_007582
20_4468	Sebacina__JF927128__sample	Quercus_pubescens	Italy	duplicate_of_Sebacina__JF927126__sample|Quercus_pubescens|Italy	SH1731012.08FU	k__Fungi;p__Basidiomycota;c__Agaricomycetes;o__Sebacinales;f__Sebacinaceae;g__Sebacina;s__Sebacina_sp	UCL8_007582
20_4467	Sebacina__JF927127__sample	Quercus_pubescens	Italy	duplicate_of_Sebacina__JF927122__Quercus_soil_sample|Quercus_pubescens|Italy	SH1731012.08FU	k__Fungi;p__Basidiomycota;c__Agaricomycetes;o__Sebacinales;f__Sebacinaceae;g__Sebacina;s__Sebacina_sp	UCL8_007582
20_4466	Sebacina__JF927126__sample	Quercus_pubescens	Italy	present_in	SH1731012.08FU	k__Fungi;p__Basidiomycota;c__Agaricomycetes;o__Sebacinales;f__Sebacinaceae;g__Sebacina;s__Sebacina_sp	UCL8_007582
20_4465	Sebacina__JF927125__sample	Quercus_pubescens	Italy	duplicate_of_Sebacina__JF927122__Quercus_soil_sample|Quercus_pubescens|Italy	SH1731012.08FU	k__Fungi;p__Basidiomycota;c__Agaricomycetes;o__Sebacinales;f__Sebacinaceae;g__Sebacina;s__Sebacina_sp	UCL8_007582
20_4464	Sebacina__JF927124__sample	Quercus_pubescens	Italy	present_in	SH1731012.08FU	k__Fungi;p__Basidiomycota;c__Agaricomycetes;o__Sebacinales;f__Sebacinaceae;g__Sebacina;s__Sebacina_sp	UCL8_007582
20_4463	Sebacina__JF927123__sample	Quercus_pubescens	Italy	duplicate_of_Sebacina__JF927122__Quercus_soil_sample|Quercus_pubescens|Italy	SH1731012.08FU	k__Fungi;p__Basidiomycota;c__Agaricomycetes;o__Sebacinales;f__Sebacinaceae;g__Sebacina;s__Sebacina_sp	UCL8_007582
20_4462	Sebacina__JF927122__Quercus_soil_sample	Quercus_pubescens	Italy	present_in	SH1731012.08FU	k__Fungi;p__Basidiomycota;c__Agaricomycetes;o__Sebacinales;f__Sebacinaceae;g__Sebacina;s__Sebacina_sp	UCL8_007582
20_4461	Sebacina__JF927121__sample	Quercus_pubescens	Italy	present_in	SH1731012.08FU	k__Fungi;p__Basidiomycota;c__Agaricomycetes;o__Sebacinales;f__Sebacinaceae;g__Sebacina;s__Sebacina_sp	UCL8_007582
20_4460	Sebacina__FJ403497__sample	Fagus_sylvatica	Germany	present_in	SH1800280.08FU	k__Fungi;p__Basidiomycota;c__Agaricomycetes;o__Sebacinales;f__Sebacinaceae;g__Sebacina;s__Sebacina_sp	UCL8_010859
20_446	HF947908	Vaccinium_macrocarpon	Ireland	present_in	SH1750171.08FU	k__Fungi;p__Basidiomycota;c__Agaricomycetes;o__Sebacinales;f__Serendipitaceae;g__unidentified;s__Serendipitaceae_sp	UCL8_009172
20_4459	Sebacina__AB982046	Pseudotsuga_sinensis	China	present_in	SH1800303.08FU	k__Fungi;p__unidentified;c__unidentified;o__unidentified;f__unidentified;g__unidentified;s__Fungi_sp	UCL8_010859
20_4458	Sebacina__AB506920	Cymbidium_lancifolium	Japan	present_in	SH1682230.08FU	k__Fungi;p__Basidiomycota;c__Agaricomycetes;o__Sebacinales;f__Sebacinaceae;g__Sebacina;s__Sebacina_sp	UCL8_003407
20_4457	MN069550	Caladenia_robinsonii	Australia	new_sh_in	236	k__Fungi;p__Basidiomycota;c__Agaricomycetes;o__Sebacinales	UCL8_006576
20_4456	LC219779	Betula	Japan	present_in	SH1800258.08FU	k__Fungi;p__Basidiomycota;c__Agaricomycetes;o__Sebacinales;f__Sebacinaceae;g__Sebacina;s__Sebacina_sp	UCL8_010859
20_4455	LC175661	Betula_ermanii	Japan	present_in	SH2763066.08FU	k__Fungi;p__Basidiomycota;c__Agaricomycetes;o__Sebacinales;f__Sebacinaceae;g__unidentified;s__Sebacinaceae_sp	UCL8_007582
20_4454	KR019857	Picea_abies	Latvia	new_sh_in	244	k__Fungi;p__Basidiomycota;c__Agaricomycetes;o__Sebacinales	UCL8_002190
20_4453	KF679820	Pinus_wallichiana	Pakistan	present_in	SH1731076.08FU	k__Fungi;p__Basidiomycota;c__Agaricomycetes;o__Sebacinales;f__Sebacinaceae;g__Sebacina;s__Sebacina_sp	UCL8_007582
20_4452	KF000465		Germany	duplicate_of_JQ665515||Unspecified	SH1675909.08FU	k__Fungi;p__Basidiomycota;c__Agaricomycetes;o__Sebacinales;f__Sebacinaceae;g__Helvellosebacina;s__Helvellosebacina_helvelloides	UCL8_002190
20_4451	JX630740	Salix_arctica	United_States	present_in	SH1724473.08FU	k__Fungi;p__Basidiomycota;c__Agaricomycetes;o__Sebacinales;f__Sebacinaceae;g__Sebacina;s__Sebacina_sp	UCL8_007146
20_4450	JQ665515		Unspecified	present_in	SH1675909.08FU	k__Fungi;p__Basidiomycota;c__Agaricomycetes;o__Sebacinales;f__Sebacinaceae;g__Helvellosebacina;s__Helvellosebacina_helvelloides	UCL8_002190
20_445	HF947907	Vaccinium_macrocarpon	Ireland	present_in	SH1750171.08FU	k__Fungi;p__Basidiomycota;c__Agaricomycetes;o__Sebacinales;f__Serendipitaceae;g__unidentified;s__Serendipitaceae_sp	UCL8_009172
20_4449	Helvellosebacina__FJ553662		Canada	present_in	SH1724481.08FU	k__Fungi;p__Basidiomycota;c__Agaricomycetes;o__Sebacinales;f__Sebacinaceae;g__Helvellosebacina;s__Helvellosebacina_sp	UCL8_007146
20_4448	Helvellosebacina__FJ553393		Canada	present_in	SH1724481.08FU	k__Fungi;p__Basidiomycota;c__Agaricomycetes;o__Sebacinales;f__Sebacinaceae;g__Helvellosebacina;s__Helvellosebacina_sp	UCL8_007146
20_4447	FJ556806	Medicago_lupulina	Italy	present_in	SH1716168.08FU	k__Fungi;p__Basidiomycota;c__Agaricomycetes;o__Sebacinales;f__unidentified;g__unidentified;s__Sebacinales_sp	UCL8_006576
20_4446	FJ210753		Italy	present_in	SH1731012.08FU	k__Fungi;p__Basidiomycota;c__Agaricomycetes;o__Sebacinales;f__Sebacinaceae;g__Sebacina;s__Sebacina_sp	UCL8_007582
20_4445	EU910919	Vicia_cracca	Germany	present_in	SH1716168.08FU	k__Fungi;p__Basidiomycota;c__Agaricomycetes;o__Sebacinales;f__unidentified;g__unidentified;s__Sebacinales_sp	UCL8_006576
20_4444	EU910916	Vicia_cracca	Unspecified	present_in	SH1716168.08FU	k__Fungi;p__Basidiomycota;c__Agaricomycetes;o__Sebacinales;f__unidentified;g__unidentified;s__Sebacinales_sp	UCL8_006576
20_4443	EU326168	Salix_herbacea	Austria	duplicate_of_EF655694|Polygonum_viviparum|Austria	SH1724472.08FU	k__Fungi;p__Basidiomycota;c__Agaricomycetes;o__Sebacinales;f__Sebacinaceae;g__Helvellosebacina;s__Helvellosebacina_sp	UCL8_007146
20_4442	EF655694	Polygonum_viviparum	Austria	present_in	SH1724472.08FU	k__Fungi;p__Basidiomycota;c__Agaricomycetes;o__Sebacinales;f__Sebacinaceae;g__Helvellosebacina;s__Helvellosebacina_sp	UCL8_007146
20_4441	EF218815	Betula_papyrifera	Canada	present_in	SH1682199.08FU	k__Fungi;p__Basidiomycota;c__Agaricomycetes;o__Sebacinales;f__Sebacinaceae;g__Sebacina;s__Sebacina_sp	UCL8_003407
20_4440	AJ879661	Angiospermae	Italy	present_in	SH1731012.08FU	k__Fungi;p__Basidiomycota;c__Agaricomycetes;o__Sebacinales;f__Sebacinaceae;g__Sebacina;s__Sebacina_sp	UCL8_007582
20_444	HF947906	Calluna_vulgaris	Ireland	present_in	SH1750171.08FU	k__Fungi;p__Basidiomycota;c__Agaricomycetes;o__Sebacinales;f__Serendipitaceae;g__unidentified;s__Serendipitaceae_sp	UCL8_009172
20_4439	AB831804		Japan	present_in	SH1675921.08FU	k__Fungi;p__Basidiomycota;c__Agaricomycetes;o__Sebacinales;f__Sebacinaceae;g__Helvellosebacina;s__Helvellosebacina_sp	UCL8_002190
20_4438	Sebacina__LC277084		Japan	present_in	SH1744100.08FU	k__Fungi;p__Basidiomycota;c__Agaricomycetes;o__Sebacinales;f__Sebacinaceae;g__Sebacina;s__Sebacina_sp	UCL8_008621
20_4437	Sebacina__KT224951	Asteropeia_mcphersonii	Madagascar	present_in	SH1731139.08FU	k__Fungi;p__Basidiomycota;c__Agaricomycetes;o__Sebacinales;f__Sebacinaceae;g__Sebacina;s__Sebacina_sp	UCL8_007582
20_4436	Sebacina__GU817204	Bistorta_vivipara	Norway	new_sh_in	255	k__Fungi;p__Basidiomycota;c__Agaricomycetes;o__Sebacinales	UCL8_003407
20_4435	Sebacina__GU817080	Bistorta_vivipara	Norway	duplicate_of_Sebacina__GU817065|Bistorta_vivipara|Norway	SH1682209.08FU	k__Fungi;p__Basidiomycota;c__Agaricomycetes;o__Sebacinales;f__Sebacinaceae;g__Sebacina;s__Sebacina_sp	UCL8_003407
20_4434	Sebacina__GU817067	Bistorta_vivipara	Norway	duplicate_of_Sebacina__GU817065|Bistorta_vivipara|Norway	SH1682209.08FU	k__Fungi;p__Basidiomycota;c__Agaricomycetes;o__Sebacinales;f__Sebacinaceae;g__Sebacina;s__Sebacina_sp	UCL8_003407
20_4433	Sebacina__GU817065	Bistorta_vivipara	Norway	present_in	SH1682209.08FU	k__Fungi;p__Basidiomycota;c__Agaricomycetes;o__Sebacinales;f__Sebacinaceae;g__Sebacina;s__Sebacina_sp	UCL8_003407
20_4432	Sebacina__AB506980	Cymbidium_macrorhizon	Japan	present_in	SH1672852.08FU	k__Fungi;p__Basidiomycota;c__Agaricomycetes;o__Sebacinales;f__Sebacinaceae;g__Sebacina;s__Sebacina_sp	UCL8_001587
20_4431	MN872311	Caladenia_pectinata	Australia	new_sh_in	236	k__Fungi;p__Basidiomycota;c__Agaricomycetes;o__Sebacinales	UCL8_006576
20_4430	MN364498			new_singleton_in	s240	k__Fungi;p__Basidiomycota;c__Agaricomycetes;o__Sebacinales	UCL8_007146
20_443	GQ166911		United_States	present_in	SH1670326.08FU	k__Fungi;p__Basidiomycota;c__Agaricomycetes;o__Sebacinales;f__Sebacinaceae;g__Sebacina;s__Sebacina_sp	UCL8_001137
20_4429	MG707381	Pleione	China	new_singleton_in	s239	k__Fungi;p__Basidiomycota;c__Agaricomycetes;o__Sebacinales	UCL8_006576
20_4428	LC175651	Picea_jezoensis	Japan	present_in	SH1731006.08FU	k__Fungi;p__Basidiomycota;c__Agaricomycetes;o__Sebacinales;f__Sebacinaceae;g__Sebacina;s__Sebacina_sp	UCL8_007582
20_4427	KY574381		Mexico	present_in	SH1731335.08FU	k__Fungi;p__Basidiomycota;c__Agaricomycetes;o__Sebacinales;f__Sebacinaceae;g__unidentified;s__Sebacinaceae_sp	UCL8_007582
20_4426	KX510026	Picea_crassifolia	China	present_in	SH1731021.08FU	k__Fungi;p__Basidiomycota;c__Agaricomycetes;o__Sebacinales;f__Sebacinaceae;g__Sebacina;s__Sebacina_sp	UCL8_007582
20_4425	KX358032		United_States	present_in	SH1724474.08FU	k__Fungi;p__Basidiomycota;c__Agaricomycetes;o__Sebacinales;f__Sebacinaceae;g__Helvellosebacina;s__Helvellosebacina_sp	UCL8_007146
20_4424	KT020784		Germany	present_in	SH1800302.08FU	k__Fungi;p__Basidiomycota;c__Agaricomycetes;o__Sebacinales;f__Sebacinaceae;g__Sebacina;s__Sebacina_sp	UCL8_010859
20_4423	KF516969		Thailand	duplicate_of_KF516964||Thailand	SH1708071.08FU	k__Fungi;p__Basidiomycota;c__Agaricomycetes;o__Sebacinales;f__Sebacinaceae;g__Chaetospermum;s__Chaetospermum_camelliae	UCL8_005718
20_4422	KF516964		Thailand	present_in	SH1708071.08FU	k__Fungi;p__Basidiomycota;c__Agaricomycetes;o__Sebacinales;f__Sebacinaceae;g__Chaetospermum;s__Chaetospermum_camelliae	UCL8_005718
20_4421	KF000456		Germany	duplicate_of_KF000449||Germany	SH1724474.08FU	k__Fungi;p__Basidiomycota;c__Agaricomycetes;o__Sebacinales;f__Sebacinaceae;g__Helvellosebacina;s__Helvellosebacina_sp	UCL8_007146
20_4420	KF000449		Germany	present_in	SH1724474.08FU	k__Fungi;p__Basidiomycota;c__Agaricomycetes;o__Sebacinales;f__Sebacinaceae;g__Helvellosebacina;s__Helvellosebacina_sp	UCL8_007146
20_442	FN663656	Disterigma_microphyllum	Ecuador	present_in	SH1750317.08FU	k__Fungi;p__Basidiomycota;c__Agaricomycetes;o__Sebacinales;f__Serendipitaceae;g__Serendipita;s__Serendipita_sp	UCL8_009172
20_4419	JX630921	Dryas_integrifolia	Canada	present_in	SH1672828.08FU	k__Fungi;p__Basidiomycota;c__Agaricomycetes;o__Sebacinales;f__Sebacinaceae;g__Sebacina;s__Sebacina_sp	UCL8_001587
20_4418	JX630917	Dryas_integrifolia	Canada	duplicate_of_JX630916|Dryas_integrifolia|Canada	SH1672828.08FU	k__Fungi;p__Basidiomycota;c__Agaricomycetes;o__Sebacinales;f__Sebacinaceae;g__Sebacina;s__Sebacina_sp	UCL8_001587
20_4417	JX630916	Dryas_integrifolia	Canada	present_in	SH1672828.08FU	k__Fungi;p__Basidiomycota;c__Agaricomycetes;o__Sebacinales;f__Sebacinaceae;g__Sebacina;s__Sebacina_sp	UCL8_001587
20_4416	JX625329		Italy	present_in	SH1724476.08FU	k__Fungi;p__Basidiomycota;c__Agaricomycetes;o__Sebacinales;f__Sebacinaceae;g__Helvellosebacina;s__Helvellosebacina_sp	UCL8_007146
20_4415	JX625316		Italy	present_in	SH1731012.08FU	k__Fungi;p__Basidiomycota;c__Agaricomycetes;o__Sebacinales;f__Sebacinaceae;g__Sebacina;s__Sebacina_sp	UCL8_007582
20_4414	JX625315		Italy	present_in	SH1724491.08FU	k__Fungi;p__Basidiomycota;c__Agaricomycetes;o__Sebacinales;f__Sebacinaceae;g__Helvellosebacina;s__Helvellosebacina_sp	UCL8_007146
20_4413	Helvellosebacina_helvelloides__UDB000972__TAAM164447			duplicate_of_AJ966750||Estonia	SH1731017.08FU	k__Fungi;p__Basidiomycota;c__Agaricomycetes;o__Sebacinales;f__Sebacinaceae;g__Sebacina;s__Sebacina_sp	UCL8_007582
20_4412	HQ154351	Urtica_dioica	Germany	present_in	SH1724474.08FU	k__Fungi;p__Basidiomycota;c__Agaricomycetes;o__Sebacinales;f__Sebacinaceae;g__Helvellosebacina;s__Helvellosebacina_sp	UCL8_007146
20_4411	HQ022151		United_States	present_in	SH1800258.08FU	k__Fungi;p__Basidiomycota;c__Agaricomycetes;o__Sebacinales;f__Sebacinaceae;g__Sebacina;s__Sebacina_sp	UCL8_010859
20_4410	FJ788853	Pterygodium_hastatum	South_Africa	new_sh_in	259	k__Fungi;p__Basidiomycota;c__Agaricomycetes;o__Sebacinales	UCL8_006576
20_441	FM997953	Vaccinium_vitis-idaea	Sweden	present_in	SH1709079.08FU	k__Fungi;p__Basidiomycota;c__Agaricomycetes;o__Sebacinales;f__unidentified;g__unidentified;s__Sebacinales_sp	UCL8_005845
20_4409	AJ966750		Estonia	present_in	SH1731017.08FU	k__Fungi;p__Basidiomycota;c__Agaricomycetes;o__Sebacinales;f__Sebacinaceae;g__Sebacina;s__Sebacina_sp	UCL8_007582
20_4408	AB848611	Betula_sp.	Japan	present_in	SH1731129.08FU	k__Fungi;p__Basidiomycota;c__Agaricomycetes;o__Sebacinales;f__Sebacinaceae;g__Sebacina;s__Sebacina_sp	UCL8_007582
20_4407	AB831792		Japan	present_in	SH1732765.08FU	k__Fungi;p__Basidiomycota;c__Agaricomycetes;o__Sebacinales;f__Serendipitaceae;g__unidentified;s__Serendipitaceae_sp	UCL8_007731
20_4406	Sebacinaceae__EU880223__sample	Quercus	United_States	present_in	SH1744134.08FU	k__Fungi;p__Basidiomycota;c__Agaricomycetes;o__Sebacinales;f__Sebacinaceae;g__unidentified;s__Sebacinaceae_sp	UCL8_008621
20_4405	Sebacina__UDB017060			duplicate_of_AJ534908||Estonia	SH1731011.08FU	k__Fungi;p__Basidiomycota;c__Agaricomycetes;o__Sebacinales;f__Sebacinaceae;g__Sebacina;s__Sebacina_sp	UCL8_007582
20_4404	Sebacina__KX619530		Unspecified	present_in	SH1731060.08FU	k__Fungi;p__Basidiomycota;c__Agaricomycetes;o__Sebacinales;f__Sebacinaceae;g__Sebacina;s__Sebacina_sp	UCL8_007582
20_4403	Sebacina__KC791092	Quercus_kelloggii	United_States	present_in	SH1744135.08FU	k__Fungi;p__Basidiomycota;c__Agaricomycetes;o__Sebacinales;f__Sebacinaceae;g__Sebacina;s__Sebacina_sp	UCL8_008621
20_4402	MN872310	Caladenia_pectinata	Australia	new_sh_in	236	k__Fungi;p__Basidiomycota;c__Agaricomycetes;o__Sebacinales	UCL8_006576
20_4401	LC175665	Picea_jezoensis	Japan	present_in	SH1800258.08FU	k__Fungi;p__Basidiomycota;c__Agaricomycetes;o__Sebacinales;f__Sebacinaceae;g__Sebacina;s__Sebacina_sp	UCL8_010859
20_4400	LC035150	Larix_Chinensis	China	present_in	SH1724475.08FU	k__Fungi;p__Basidiomycota;c__Agaricomycetes;o__Sebacinales;f__Sebacinaceae;g__Helvellosebacina;s__Helvellosebacina_sp	UCL8_007146
20_440	FJ788825	Pterygodium_acutifolium	South_Africa	present_in	SH1709105.08FU	k__Fungi;p__Basidiomycota;c__Agaricomycetes;o__Sebacinales;f__unidentified;g__unidentified;s__Sebacinales_sp	UCL8_005845
20_44	GQ907109	Lophozia_ventricosa	United_Kingdom	present_in	SH1750214.08FU	k__Fungi;p__Basidiomycota;c__Agaricomycetes;o__Sebacinales;f__Serendipitaceae;g__Serendipita;s__Serendipita_sp	UCL8_009172
20_4399	KX510021	Picea_crassifolia	China	present_in	SH1672829.08FU	k__Fungi;p__Basidiomycota;c__Agaricomycetes;o__Sebacinales;f__Sebacinaceae;g__Sebacina;s__Sebacina_sp	UCL8_001587
20_4398	KR819107	Gilbertiodendron_dewevrei;_voucher:_AB103	Cameroon	present_in	SH1744136.08FU	k__Fungi;p__Basidiomycota;c__Agaricomycetes;o__Sebacinales;f__Sebacinaceae;g__Sebacina;s__Sebacina_sp	UCL8_008621
20_4397	KM576576	Quercus_petraea	Romania	present_in	SH1731052.08FU	k__Fungi;p__Basidiomycota;c__Agaricomycetes;o__Sebacinales;f__Sebacinaceae;g__Sebacina;s__Sebacina_sp	UCL8_007582
20_4396	KF718256	Alpinia_officinarum_Hance	China	duplicate_of_KF718255|Alpinia_officinarum_Hance|China	SH1716172.08FU	k__Fungi;p__Basidiomycota;c__Agaricomycetes;o__Sebacinales;f__Serendipitaceae;g__unidentified;s__Serendipitaceae_sp	UCL8_006576
20_4395	KF718255	Alpinia_officinarum_Hance	China	present_in	SH1716172.08FU	k__Fungi;p__Basidiomycota;c__Agaricomycetes;o__Sebacinales;f__Serendipitaceae;g__unidentified;s__Serendipitaceae_sp	UCL8_006576
20_4394	KF041412	Abies_religiosa	Mexico	present_in	SH1672824.08FU	k__Fungi;p__Basidiomycota;c__Agaricomycetes;o__Sebacinales;f__Sebacinaceae;g__Sebacina;s__Sebacina_epigaea	UCL8_001587
20_4393	JQ890308	Alnus	France	present_in	SH1731010.08FU	k__Fungi;p__Basidiomycota;c__Agaricomycetes;o__Sebacinales;f__Sebacinaceae;g__Sebacina;s__Sebacina_sp	UCL8_007582
20_4392	JQ347206	Polygonum_sp.	China	duplicate_of_JQ347195|Polygonum_sp.|China	SH1731147.08FU	k__Fungi;p__Basidiomycota;c__Agaricomycetes;o__Sebacinales;f__Sebacinaceae;g__Sebacina;s__Sebacina_sp	UCL8_007582
20_4391	JQ347195	Polygonum_sp.	China	present_in	SH1731147.08FU	k__Fungi;p__Basidiomycota;c__Agaricomycetes;o__Sebacinales;f__Sebacinaceae;g__Sebacina;s__Sebacina_sp	UCL8_007582
20_4390	Helvellosebacina__MK053644		United_States	present_in	SH2763319.08FU	k__Fungi;p__unidentified;c__unidentified;o__unidentified;f__unidentified;g__unidentified;s__Fungi_sp	UCL8_007146
20_439	EU625960	Cavendishia	Ecuador	duplicate_of_EU625959|Cavendishia|Ecuador	SH1750205.08FU	k__Fungi;p__Basidiomycota;c__Agaricomycetes;o__Sebacinales;f__Serendipitaceae;g__unidentified;s__Serendipitaceae_sp	UCL8_009172
20_4389	HQ154354	Acer_platanoides	Germany	present_in	SH1731011.08FU	k__Fungi;p__Basidiomycota;c__Agaricomycetes;o__Sebacinales;f__Sebacinaceae;g__Sebacina;s__Sebacina_sp	UCL8_007582
20_4388	HQ154353	Acer_platanoides	Germany	present_in	SH1731011.08FU	k__Fungi;p__Basidiomycota;c__Agaricomycetes;o__Sebacinales;f__Sebacinaceae;g__Sebacina;s__Sebacina_sp	UCL8_007582
20_4387	HQ154352	Acer_platanoides	Germany	present_in	SH1731334.08FU	k__Fungi;p__Basidiomycota;c__Agaricomycetes;o__Sebacinales;f__Sebacinaceae;g__Sebacina;s__Sebacina_sp	UCL8_007582
20_4386	HQ154344	Knautia_dipsacifolia	Germany	present_in	SH1731011.08FU	k__Fungi;p__Basidiomycota;c__Agaricomycetes;o__Sebacinales;f__Sebacinaceae;g__Sebacina;s__Sebacina_sp	UCL8_007582
20_4385	GU189698	Poaceae_sp._TUB_019266	Unspecified	present_in	SH1723700.08FU	k__Fungi;p__Basidiomycota;c__Agaricomycetes;o__Sebacinales;f__unidentified;g__unidentified;s__Sebacinales_sp	UCL8_007058
20_4384	FN706530		United_Kingdom	present_in	SH1682201.08FU	k__Fungi;p__Basidiomycota;c__Agaricomycetes;o__Sebacinales;f__Sebacinaceae;g__Sebacina;s__Sebacina_sp	UCL8_003407
20_4383	FN663820	Vaccinium_poasanum	Panama	new_sh_in	226	k__Fungi;p__Basidiomycota;c__Agaricomycetes;o__Sebacinales	UCL8_005845
20_4382	FJ210756		Italy	duplicate_of_EU668222|Fagus_sylvatica|United_Kingdom	SH1731011.08FU	k__Fungi;p__Basidiomycota;c__Agaricomycetes;o__Sebacinales;f__Sebacinaceae;g__Sebacina;s__Sebacina_sp	UCL8_007582
20_4381	EU668261	Fagus_sylvatica	United_Kingdom	present_in	SH1744110.08FU	k__Fungi;p__Basidiomycota;c__Agaricomycetes;o__Sebacinales;f__Sebacinaceae;g__Sebacina;s__Sebacina_sp	UCL8_008621
20_4380	EU668222	Fagus_sylvatica	United_Kingdom	present_in	SH1731011.08FU	k__Fungi;p__Basidiomycota;c__Agaricomycetes;o__Sebacinales;f__Sebacinaceae;g__Sebacina;s__Sebacina_sp	UCL8_007582
20_438	EU625959	Cavendishia	Ecuador	present_in	SH1750205.08FU	k__Fungi;p__Basidiomycota;c__Agaricomycetes;o__Sebacinales;f__Serendipitaceae;g__unidentified;s__Serendipitaceae_sp	UCL8_009172
20_4379	EU668221	Fagus_sylvatica	United_Kingdom	duplicate_of_AF440663|Neottia_nidus-avis|France	SH1682201.08FU	k__Fungi;p__Basidiomycota;c__Agaricomycetes;o__Sebacinales;f__Sebacinaceae;g__Sebacina;s__Sebacina_sp	UCL8_003407
20_4378	DQ917652	Picea	United_States	present_in	SH1800301.08FU	k__Fungi;p__Basidiomycota;c__Agaricomycetes;o__Sebacinales;f__Sebacinaceae;g__Sebacina;s__Sebacina_sp	UCL8_010859
20_4377	AJ534908		Estonia	present_in	SH1731011.08FU	k__Fungi;p__Basidiomycota;c__Agaricomycetes;o__Sebacinales;f__Sebacinaceae;g__Sebacina;s__Sebacina_sp	UCL8_007582
20_4376	AF440663	Neottia_nidus-avis	France	present_in	SH1682201.08FU	k__Fungi;p__Basidiomycota;c__Agaricomycetes;o__Sebacinales;f__Sebacinaceae;g__Sebacina;s__Sebacina_sp	UCL8_003407
20_4375	AB848604		Japan	present_in	SH1731079.08FU	k__Fungi;p__Basidiomycota;c__Agaricomycetes;o__Sebacinales;f__Sebacinaceae;g__Sebacina;s__Sebacina_sp	UCL8_007582
20_4374	Serendipita__KC966121		United_States	present_in	SH1723712.08FU	k__Fungi;p__Basidiomycota;c__Agaricomycetes;o__Sebacinales;f__Serendipitaceae;g__Serendipita;s__Serendipita_sp	UCL8_007058
20_4373	Sebacina__UDB002743__sample	Pomaderris_apetala	Australia	present_in	SH1800300.08FU	k__Fungi;p__Basidiomycota;c__Agaricomycetes;o__Sebacinales;f__Sebacinaceae;g__Sebacina;s__Sebacina_sp	UCL8_010859
20_4372	Sebacina__MF142407		China	present_in	SH1800254.08FU	k__Fungi;p__Basidiomycota;c__Agaricomycetes;o__Sebacinales;f__Sebacinaceae;g__Sebacina;s__Sebacina_sp	UCL8_010859
20_4371	Sebacina__KM247665		France	present_in	SH1800248.08FU	k__Fungi;p__Basidiomycota;c__Agaricomycetes;o__Sebacinales;f__Sebacinaceae;g__Sebacina;s__Sebacina_incrustans	UCL8_010859
20_4370	Sebacina__HE820332		Unspecified	present_in	SH1682284.08FU	k__Fungi;p__Basidiomycota;c__Agaricomycetes;o__Sebacinales;f__Sebacinaceae;g__Sebacina;s__Sebacina_sp	UCL8_003407
20_437	EU625930	Disterigma_microphyllum	Ecuador	present_in	SH1750319.08FU	k__Fungi;p__Basidiomycota;c__Agaricomycetes;o__Sebacinales;f__unidentified;g__unidentified;s__Sebacinales_sp	UCL8_009172
20_4369	Sebacina__AB807999		Japan	present_in	SH1682285.08FU	k__Fungi;p__Basidiomycota;c__Agaricomycetes;o__Sebacinales;f__Sebacinaceae;g__Sebacina;s__Sebacina_sp	UCL8_003407
20_4368	Sebacina__AB669655	Pyrola_asarifolia	Japan	present_in	SH1744107.08FU	k__Fungi;p__Basidiomycota;c__Agaricomycetes;o__Sebacinales;f__Sebacinaceae;g__Sebacina;s__Sebacina_sp	UCL8_008621
20_4367	Sebacina__AB506995__sample	Cymbidium_aberrans	Japan	present_in	SH1672835.08FU	k__Fungi;p__Basidiomycota;c__Agaricomycetes;o__Sebacinales;f__Sebacinaceae;g__Sebacina;s__Sebacina_sp	UCL8_001587
20_4366	MF352772	Pinus_sylvestris	United_Kingdom	present_in	SH1675909.08FU	k__Fungi;p__Basidiomycota;c__Agaricomycetes;o__Sebacinales;f__Sebacinaceae;g__Helvellosebacina;s__Helvellosebacina_helvelloides	UCL8_002190
20_4365	LC035264	Larix_Chinensis	China	present_in	SH1731006.08FU	k__Fungi;p__Basidiomycota;c__Agaricomycetes;o__Sebacinales;f__Sebacinaceae;g__Sebacina;s__Sebacina_sp	UCL8_007582
20_4364	KY649451		Australia	new_sh_in	236	k__Fungi;p__Basidiomycota;c__Agaricomycetes;o__Sebacinales	UCL8_006576
20_4363	KY649450		Australia	new_sh_in	236	k__Fungi;p__Basidiomycota;c__Agaricomycetes;o__Sebacinales	UCL8_006576
20_4362	KP814534		United_States	duplicate_of_EU526853|Betula_papyrifera|Canada	SH1731293.08FU	k__Fungi;p__Basidiomycota;c__Agaricomycetes;o__Sebacinales;f__Sebacinaceae;g__Sebacina;s__Sebacina_sp	UCL8_007582
20_4361	KM588811	spruce_tree	China	present_in	SH1846794.08FU	k__Fungi;p__Basidiomycota;c__Agaricomycetes;o__Sebacinales;f__Sebacinaceae;g__Sebacina;s__Sebacina_sp	UCL8_016045
20_4360	KF000579	Bistorta_vivipara	Germany	present_in	SH1731007.08FU	k__Fungi;p__Basidiomycota;c__Agaricomycetes;o__Sebacinales;f__Sebacinaceae;g__Sebacina;s__Sebacina_flagelliformis	UCL8_007582
20_436	AB854703		Unspecified	present_in	SH1709126.08FU	k__Fungi;p__Basidiomycota;c__Agaricomycetes;o__Sebacinales;f__unidentified;g__unidentified;s__Sebacinales_sp	UCL8_005845
20_4359	KF000427		Austria	present_in	SH1672829.08FU	k__Fungi;p__Basidiomycota;c__Agaricomycetes;o__Sebacinales;f__Sebacinaceae;g__Sebacina;s__Sebacina_sp	UCL8_001587
20_4358	FJ403491	Fagus_sylvatica	Germany	present_in	SH1724490.08FU	k__Fungi;p__Basidiomycota;c__Agaricomycetes;o__Sebacinales;f__Sebacinaceae;g__Helvellosebacina;s__Helvellosebacina_sp	UCL8_007146
20_4357	EU526853	Betula_papyrifera	Canada	present_in	SH1731293.08FU	k__Fungi;p__Basidiomycota;c__Agaricomycetes;o__Sebacinales;f__Sebacinaceae;g__Sebacina;s__Sebacina_sp	UCL8_007582
20_4356	DQ420629	Castanea_dentata	United_States	present_in	SH1682210.08FU	k__Fungi;p__Basidiomycota;c__Agaricomycetes;o__Sebacinales;f__Sebacinaceae;g__Sebacina;s__Sebacina_sp	UCL8_003407
20_4355	AB848619		Japan	present_in	SH1731115.08FU	k__Fungi;p__Basidiomycota;c__Agaricomycetes;o__Sebacinales;f__Sebacinaceae;g__Sebacina;s__Sebacina_sp	UCL8_007582
20_4354	Serendipita__JQ824883__sample	Populus_canescens	France	present_in	SH1750201.08FU	k__Fungi;p__Basidiomycota;c__Agaricomycetes;o__Sebacinales;f__Serendipitaceae;g__Serendipita;s__Serendipita_sp	UCL8_009172
20_4353	Sebacina_incrustans__UDB000118__C35835		Denmark	duplicate_of_FJ803934|Picea_crassifolia|China	SH1800248.08FU	k__Fungi;p__Basidiomycota;c__Agaricomycetes;o__Sebacinales;f__Sebacinaceae;g__Sebacina;s__Sebacina_incrustans	UCL8_010859
20_4352	Sebacina__UDB033194__TU111262			present_in	SH1703753.08FU	k__Fungi;p__Basidiomycota;c__Agaricomycetes;o__Sebacinales;f__Sebacinaceae;g__Sebacina;s__Sebacina_sp	UCL8_005209
20_4351	Sebacina__KT461301		Congo,_The_Democratic_Republic_of_the	present_in	SH1682235.08FU	k__Fungi;p__Basidiomycota;c__Agaricomycetes;o__Sebacinales;f__Sebacinaceae;g__Sebacina;s__Sebacina_sp	UCL8_003407
20_4350	Sebacina__KM594864	Oreomunnea_mexicana	Unspecified	present_in	SH1682283.08FU	k__Fungi;p__Basidiomycota;c__Agaricomycetes;o__Sebacinales;f__Sebacinaceae;g__Sebacina;s__Sebacina_sp	UCL8_003407
20_435	Serendipitaceae__HQ850128__sample	Rhododendron_decorum	China	present_in	SH1750305.08FU	k__Fungi;p__Basidiomycota;c__Agaricomycetes;o__Sebacinales;f__Serendipitaceae;g__unidentified;s__Serendipitaceae_sp	UCL8_009172
20_4349	Sebacina__JX989956	Alnus_sp.	France	duplicate_of_JQ890307|Alnus|France	SH1800268.08FU	k__Fungi;p__Basidiomycota;c__Agaricomycetes;o__Sebacinales;f__Sebacinaceae;g__Sebacina;s__Sebacina_sp	UCL8_010859
20_4348	Sebacina__HG937631	Populus_alba_L.	Serbia	duplicate_of_EU668223|Fagus_sylvatica|United_Kingdom	SH1800248.08FU	k__Fungi;p__Basidiomycota;c__Agaricomycetes;o__Sebacinales;f__Sebacinaceae;g__Sebacina;s__Sebacina_incrustans	UCL8_010859
20_4347	Sebacina__FM999577__sample	Fagus_grandifolia	United_States	present_in	SH1731044.08FU	k__Fungi;p__Basidiomycota;c__Agaricomycetes;o__Sebacinales;f__Sebacinaceae;g__Sebacina;s__Sebacina_sp	UCL8_007582
20_4346	Sebacina__FM999576__sample	Fagus_grandifolia	United_States	present_in	SH1731044.08FU	k__Fungi;p__Basidiomycota;c__Agaricomycetes;o__Sebacinales;f__Sebacinaceae;g__Sebacina;s__Sebacina_sp	UCL8_007582
20_4345	Sebacina__AB982045	Pseudotsuga_sinensis	China	present_in	SH1731333.08FU	k__Fungi;p__unidentified;c__unidentified;o__unidentified;f__unidentified;g__unidentified;s__Fungi_sp	UCL8_007582
20_4344	LC367890		Japan	present_in	SH2760969.08FU	k__Fungi;p__Basidiomycota;c__Agaricomycetes;o__Sebacinales;f__Sebacinaceae;g__unidentified;s__Sebacinaceae_sp	UCL8_005549
20_4343	LC035265	Larix_Chinensis	China	duplicate_of_LC035261|Larix_Chinensis|China	SH1731006.08FU	k__Fungi;p__Basidiomycota;c__Agaricomycetes;o__Sebacinales;f__Sebacinaceae;g__Sebacina;s__Sebacina_sp	UCL8_007582
20_4342	LC035261	Larix_Chinensis	China	present_in	SH1731006.08FU	k__Fungi;p__Basidiomycota;c__Agaricomycetes;o__Sebacinales;f__Sebacinaceae;g__Sebacina;s__Sebacina_sp	UCL8_007582
20_4341	LC035256	Larix_Chinensis	China	present_in	SH1731002.08FU	k__Fungi;p__Basidiomycota;c__Agaricomycetes;o__Sebacinales;f__Sebacinaceae;g__Sebacina;s__Sebacina_sp	UCL8_007582
20_4340	KU564080	Fagus_sylvatica	Germany	present_in	SH1800248.08FU	k__Fungi;p__Basidiomycota;c__Agaricomycetes;o__Sebacinales;f__Sebacinaceae;g__Sebacina;s__Sebacina_incrustans	UCL8_010859
20_434	Serendipitaceae__HQ850124__sample	Rhododendron_decorum	China	present_in	SH1750306.08FU	k__Fungi;p__Basidiomycota;c__Agaricomycetes;o__Sebacinales;f__Serendipitaceae;g__unidentified;s__Serendipitaceae_sp	UCL8_009172
20_4339	KM576586	Quercus_petraea	Germany	present_in	SH1724489.08FU	k__Fungi;p__Basidiomycota;c__Agaricomycetes;o__Sebacinales;f__Sebacinaceae;g__Helvellosebacina;s__Helvellosebacina_sp	UCL8_007146
20_4338	KJ150607	Quercus_mongolica	Unspecified	duplicate_of_HM105516|Quercus|China	SH1800254.08FU	k__Fungi;p__Basidiomycota;c__Agaricomycetes;o__Sebacinales;f__Sebacinaceae;g__Sebacina;s__Sebacina_sp	UCL8_010859
20_4337	KJ000661	Quercus_mongolica	Unspecified	present_in	SH1800299.08FU	k__Fungi;p__Basidiomycota;c__Agaricomycetes;o__Sebacinales;f__Sebacinaceae;g__Sebacina;s__Sebacina_sp	UCL8_010859
20_4336	KF590037	broad-leaved_trees	Italy	present_in	SH1724488.08FU	k__Fungi;p__Basidiomycota;c__Agaricomycetes;o__Sebacinales;f__Sebacinaceae;g__Helvellosebacina;s__Helvellosebacina_sp	UCL8_007146
20_4335	KC707766		Unspecified	duplicate_of_HM105516|Quercus|China	SH1800254.08FU	k__Fungi;p__Basidiomycota;c__Agaricomycetes;o__Sebacinales;f__Sebacinaceae;g__Sebacina;s__Sebacina_sp	UCL8_010859
20_4334	JX998808	Epidendrum_firmum	Costa_Rica	present_in	SH1709077.08FU	k__Fungi;p__Basidiomycota;c__Agaricomycetes;o__Sebacinales;f__Serendipitaceae;g__unidentified;s__Serendipitaceae_sp	UCL8_005845
20_4333	JX630914	Salix_arctica	Canada	present_in	SH1731067.08FU	k__Fungi;p__Basidiomycota;c__Agaricomycetes;o__Sebacinales;f__Sebacinaceae;g__Sebacina;s__Sebacina_sp	UCL8_007582
20_4332	JX625312		Italy	present_in	SH1682201.08FU	k__Fungi;p__Basidiomycota;c__Agaricomycetes;o__Sebacinales;f__Sebacinaceae;g__Sebacina;s__Sebacina_sp	UCL8_003407
20_4331	JQ890307	Alnus	France	present_in	SH1800268.08FU	k__Fungi;p__Basidiomycota;c__Agaricomycetes;o__Sebacinales;f__Sebacinaceae;g__Sebacina;s__Sebacina_sp	UCL8_010859
20_4330	HM105516	Quercus	China	present_in	SH1800254.08FU	k__Fungi;p__Basidiomycota;c__Agaricomycetes;o__Sebacinales;f__Sebacinaceae;g__Sebacina;s__Sebacina_sp	UCL8_010859
20_433	Serendipita__GU256979__sample	Rhododendron_argyrophyllum	China	present_in	SH1750312.08FU	k__Fungi;p__Basidiomycota;c__Agaricomycetes;o__Sebacinales;f__Serendipitaceae;g__Serendipita;s__Serendipita_sp	UCL8_009172
20_4329	HF674618	Fagus_sylvatica	Slovenia	present_in	SH1731028.08FU	k__Fungi;p__Basidiomycota;c__Agaricomycetes;o__Sebacinales;f__Sebacinaceae;g__Sebacina;s__Sebacina_incrustans	UCL8_007582
20_4328	GU256181	Quercus_suber	Italy	present_in	SH1672885.08FU	k__Fungi;p__Basidiomycota;c__Agaricomycetes;o__Sebacinales;f__Sebacinaceae;g__Sebacina;s__Sebacina_sp	UCL8_001587
20_4327	FJ803934	Picea_crassifolia	China	present_in	SH1800248.08FU	k__Fungi;p__Basidiomycota;c__Agaricomycetes;o__Sebacinales;f__Sebacinaceae;g__Sebacina;s__Sebacina_incrustans	UCL8_010859
20_4326	FJ210758		Italy	present_in	SH1800248.08FU	k__Fungi;p__Basidiomycota;c__Agaricomycetes;o__Sebacinales;f__Sebacinaceae;g__Sebacina;s__Sebacina_incrustans	UCL8_010859
20_4325	EU668223	Fagus_sylvatica	United_Kingdom	present_in	SH1800248.08FU	k__Fungi;p__Basidiomycota;c__Agaricomycetes;o__Sebacinales;f__Sebacinaceae;g__Sebacina;s__Sebacina_incrustans	UCL8_010859
20_4324	EU645626	Pseudotsuga_menziesii	Canada	present_in	SH1744106.08FU	k__Fungi;p__Basidiomycota;c__Agaricomycetes;o__Sebacinales;f__Sebacinaceae;g__Sebacina;s__Sebacina_sp	UCL8_008621
20_4323	EF417818	Quercus_wislizeni	United_States	new_sh_in	244	k__Fungi;p__Basidiomycota;c__Agaricomycetes;o__Sebacinales	UCL8_002190
20_4322	EF030946	Orthilia_secunda	France	present_in	SH1731332.08FU	k__Fungi;p__Basidiomycota;c__Agaricomycetes;o__Sebacinales;f__Sebacinaceae;g__Sebacina;s__Sebacina_sp	UCL8_007582
20_4321	AB848615	Quercus_sp.	Japan	present_in	SH1682282.08FU	k__Fungi;p__Basidiomycota;c__Agaricomycetes;o__Sebacinales;f__Sebacinaceae;g__Sebacina;s__Sebacina_sp	UCL8_003407
20_4320	Sebacina__KT461375		Congo,_The_Democratic_Republic_of_the	present_in	SH1682235.08FU	k__Fungi;p__Basidiomycota;c__Agaricomycetes;o__Sebacinales;f__Sebacinaceae;g__Sebacina;s__Sebacina_sp	UCL8_003407
20_432	Serendipita__EF434118		United_States	present_in	SH1750313.08FU	k__Fungi;p__Basidiomycota;c__Agaricomycetes;o__Sebacinales;f__Serendipitaceae;g__Serendipita;s__Serendipita_sp	UCL8_009172
20_4319	Sebacina__KJ026740		Mexico	duplicate_of_Sebacina__KJ026739||Mexico	SH1800250.08FU	k__Fungi;p__Basidiomycota;c__Agaricomycetes;o__Sebacinales;f__Sebacinaceae;g__Sebacina;s__Sebacina_incrustans	UCL8_010859
20_4318	Sebacina__KJ026739		Mexico	present_in	SH1800250.08FU	k__Fungi;p__Basidiomycota;c__Agaricomycetes;o__Sebacinales;f__Sebacinaceae;g__Sebacina;s__Sebacina_incrustans	UCL8_010859
20_4317	Sebacina__KF296871		Canada	present_in	SH1800259.08FU	k__Fungi;p__Basidiomycota;c__Agaricomycetes;o__Sebacinales;f__Sebacinaceae;g__Sebacina;s__Sebacina_incrustans	UCL8_010859
20_4316	Sebacina__KF296782		Canada	present_in	SH1800259.08FU	k__Fungi;p__Basidiomycota;c__Agaricomycetes;o__Sebacinales;f__Sebacinaceae;g__Sebacina;s__Sebacina_incrustans	UCL8_010859
20_4315	Sebacina__KC965379		Canada	present_in	SH1800259.08FU	k__Fungi;p__Basidiomycota;c__Agaricomycetes;o__Sebacinales;f__Sebacinaceae;g__Sebacina;s__Sebacina_incrustans	UCL8_010859
20_4314	Sebacina__JQ666563		China	new_sh_in	251	k__Fungi;p__Basidiomycota;c__Agaricomycetes;o__Sebacinales	UCL8_007582
20_4313	Sebacina__JN593362		United_States	present_in	SH1731099.08FU	k__Fungi;p__Basidiomycota;c__Agaricomycetes;o__Sebacinales;f__Sebacinaceae;g__Sebacina;s__Sebacina_sp	UCL8_007582
20_4312	Sebacina__EU668944__sample	Pyrola_rotundifolia	Estonia	present_in	SH1731329.08FU	k__Fungi;p__Basidiomycota;c__Agaricomycetes;o__Sebacinales;f__Sebacinaceae;g__Sebacina;s__Sebacina_sp	UCL8_007582
20_4311	Sebacina__AB982049	Pseudotsuga_sinensis	China	present_in	SH1731331.08FU	k__Fungi;p__unidentified;c__unidentified;o__unidentified;f__unidentified;g__unidentified;s__Fungi_sp	UCL8_007582
20_4310	Sebacina__AB506989__sample	Cymbidium_aberrans	Japan	present_in	SH1682280.08FU	k__Fungi;p__Basidiomycota;c__Agaricomycetes;o__Sebacinales;f__Sebacinaceae;g__Sebacina;s__Sebacina_sp	UCL8_003407
20_431	Serendipita__EF433975		United_States	present_in	SH1750314.08FU	k__Fungi;p__Basidiomycota;c__Agaricomycetes;o__Sebacinales;f__Serendipitaceae;g__Serendipita;s__Serendipita_sp	UCL8_009172
20_4309	Sebacina__AB506981	Cymbidium_macrorhizon	Japan	present_in	SH1672883.08FU	k__Fungi;p__Basidiomycota;c__Agaricomycetes;o__Sebacinales;f__Sebacinaceae;g__Sebacina;s__Sebacina_sp	UCL8_001587
20_4308	Sebacina__AB506962__sample	Cymbidium_macrorhizon	Japan	present_in	SH1672884.08FU	k__Fungi;p__Basidiomycota;c__Agaricomycetes;o__Sebacinales;f__Sebacinaceae;g__Sebacina;s__Sebacina_sp	UCL8_001587
20_4307	Sebacina__AB506900__sample	Cymbidium_goeringii	Japan	present_in	SH1682234.08FU	k__Fungi;p__Basidiomycota;c__Agaricomycetes;o__Sebacinales;f__Sebacinaceae;g__Sebacina;s__Sebacina_sp	UCL8_003407
20_4306	MN872321	Caladenia_procera	Australia	new_sh_in	258	k__Fungi;p__Basidiomycota;c__Agaricomycetes;o__Sebacinales	UCL8_006576
20_4305	MK431006		Unspecified	present_in	SH2761161.08FU	k__Fungi;p__Basidiomycota;c__Agaricomycetes;o__Sebacinales;f__Sebacinaceae;g__Sebacina;s__Sebacina_sp	UCL8_003407
20_4304	MH836329		Norway	present_in	SH1701923.08FU	k__Fungi;p__Basidiomycota;c__Agaricomycetes;o__Sebacinales;f__Sebacinaceae;g__Craterocolla;s__Craterocolla_cerasi	UCL8_004916
20_4303	MG707430	Pleione	China	new_singleton_in	s238	k__Fungi;p__Basidiomycota;c__Agaricomycetes;o__Sebacinales	UCL8_009172
20_4302	LC523870	Betula_ermanii	Japan	present_in	SH1731205.08FU	k__Fungi;p__Basidiomycota;c__Agaricomycetes;o__Sebacinales;f__Sebacinaceae;g__Sebacina;s__Sebacina_sp	UCL8_007582
20_4301	LC440239	Cremastra_variabilis	Japan	new_singleton_in	s237	k__Fungi;p__Basidiomycota;c__Agaricomycetes;o__Sebacinales	UCL8_003407
20_4300	LC035260	Larix_Chinensis	China	present_in	SH1731006.08FU	k__Fungi;p__Basidiomycota;c__Agaricomycetes;o__Sebacinales;f__Sebacinaceae;g__Sebacina;s__Sebacina_sp	UCL8_007582
20_430	Sebacinales__GU211939		United_States	present_in	SH1750240.08FU	k__Fungi;p__Basidiomycota;c__Agaricomycetes;o__Sebacinales;f__unidentified;g__unidentified;s__Sebacinales_sp	UCL8_009172
20_43	GQ907114	Lophozia_ventricosa	United_Kingdom	present_in	SH1750156.08FU	k__Fungi;p__Basidiomycota;c__Agaricomycetes;o__Sebacinales;f__Serendipitaceae;g__Serendipita;s__Serendipita_sp	UCL8_009172
20_4299	KY774276		Unspecified	present_in	SH1716190.08FU	k__Fungi;p__Basidiomycota;c__Agaricomycetes;o__Sebacinales;f__Sebacinaceae;g__Sebacina;s__Sebacina_dimitica	UCL8_006576
20_4298	KY684568	Quercus_sp.	China	present_in	SH1682281.08FU	k__Fungi;p__Basidiomycota;c__Agaricomycetes;o__Sebacinales;f__Sebacinaceae;g__unidentified;s__Sebacinaceae_sp	UCL8_003407
20_4297	KY574382		Mexico	present_in	SH1800250.08FU	k__Fungi;p__Basidiomycota;c__Agaricomycetes;o__Sebacinales;f__Sebacinaceae;g__Sebacina;s__Sebacina_incrustans	UCL8_010859
20_4296	KX844691	Fagus_grandifolia	United_States	present_in	SH1731330.08FU	k__Fungi;p__Basidiomycota;c__Agaricomycetes;o__Sebacinales;f__Sebacinaceae;g__Sebacina;s__Sebacina_sp	UCL8_007582
20_4295	KX510025	Picea_crassifolia	China	present_in	SH1731045.08FU	k__Fungi;p__Basidiomycota;c__Agaricomycetes;o__Sebacinales;f__Sebacinaceae;g__Sebacina;s__Sebacina_sp	UCL8_007582
20_4294	KU924646	Alnus_cordata	Italy	duplicate_of_EF030882|Vaccinium_vitis-idaea|France	SH1731017.08FU	k__Fungi;p__Basidiomycota;c__Agaricomycetes;o__Sebacinales;f__Sebacinaceae;g__Sebacina;s__Sebacina_sp	UCL8_007582
20_4293	KF000656	Bistorta_vivipara	Germany	present_in	SH1731010.08FU	k__Fungi;p__Basidiomycota;c__Agaricomycetes;o__Sebacinales;f__Sebacinaceae;g__Sebacina;s__Sebacina_sp	UCL8_007582
20_4292	KC019921	Calluna_vulgaris	Germany	new_sh_in	245	k__Fungi;p__Basidiomycota;c__Agaricomycetes;o__Sebacinales	UCL8_009172
20_4291	JX998776	Epidendrum_firmum	Costa_Rica	present_in	SH1709077.08FU	k__Fungi;p__Basidiomycota;c__Agaricomycetes;o__Sebacinales;f__Serendipitaceae;g__unidentified;s__Serendipitaceae_sp	UCL8_005845
20_4290	JQ347205	Polygonum_sp.	China	present_in	SH1744133.08FU	k__Fungi;p__Basidiomycota;c__Agaricomycetes;o__Sebacinales;f__Sebacinaceae;g__unidentified;s__Sebacinaceae_sp	UCL8_008621
20_429	Sebacina__UDB032999__TU126282			present_in	SH1731071.08FU	k__Fungi;p__Basidiomycota;c__Agaricomycetes;o__Sebacinales;f__Sebacinaceae;g__Sebacina;s__Sebacina_epigaea	UCL8_007582
20_4289	Helvellosebacina__UDB026615__Cistus_monspeliensis_sample	Cistus_monspeliensis	Morocco	present_in	SH1675903.08FU	k__Fungi;p__Basidiomycota;c__Agaricomycetes;o__Sebacinales;f__Sebacinaceae;g__Helvellosebacina;s__Helvellosebacina_sp	UCL8_002190
20_4288	Helvellosebacina__UDB007962__sample	Betula_pendula	Estonia	present_in	SH1675903.08FU	k__Fungi;p__Basidiomycota;c__Agaricomycetes;o__Sebacinales;f__Sebacinaceae;g__Helvellosebacina;s__Helvellosebacina_sp	UCL8_002190
20_4287	Helvellosebacina__UDB007960__sample	Angiospermae	Estonia	present_in	SH1675903.08FU	k__Fungi;p__Basidiomycota;c__Agaricomycetes;o__Sebacinales;f__Sebacinaceae;g__Helvellosebacina;s__Helvellosebacina_sp	UCL8_002190
20_4286	Helvellosebacina__UDB005612__sample	Fagaceae	Iran,_Islamic_Republic_of	duplicate_of_FR852346|Fagales|Iran,_Islamic_Republic_of	SH1675903.08FU	k__Fungi;p__Basidiomycota;c__Agaricomycetes;o__Sebacinales;f__Sebacinaceae;g__Helvellosebacina;s__Helvellosebacina_sp	UCL8_002190
20_4285	Helvellosebacina__MK564603		United_States	present_in	SH2760474.08FU	k__Fungi;p__Basidiomycota;c__Tremellomycetes;o__Tremellales;f__Tremellaceae;g__Tremella;s__Tremella_sp	UCL8_007146
[truncated: 3,651 more rows]
