# Supplementary material for: Host generalists dominate fungal communities associated with alpine knotweed roots: a study of Sebacinales
Source: PeerJ. 2022 Oct 5;10:e14047. doi: 10.7717/peerj.14047 (PMC9547586; doi:10.7717/peerj.14047)
Supplement: Supplemental Information 5 [file peerj-10-14047-s005.xlsx]

## Sheet: sh_matching_host_vs_otu_tables_
	SHs	sequences
Unspecified	562	1157
Quercus	147	211
Pinus	102	140
Bistorta	54	176
Cymbidium	50	101
Fagus	48	67
Neottia	47	107
Pleione	47	49
Dryas	44	95
Picea	44	71
Caladenia	44	759
Rhododendron	38	49
Orchidaceae_gen_is	35	69
Vaccinium	34	86
Fagales_gen_is	32	34
Abies	32	58
Betula	31	38
Salix	30	47
Tilia	29	34
Hexalectris	29	112
Pterygodium	26	70
Fagaceae_gen_is	25	36
Cavendishia	22	96
Trifolium	22	62
Gaultheria	22	99
Pseudotsuga	22	36
Lophozia	21	30
Alnus	21	44
Populus	20	35
Calluna	19	37
Cephalanthera	19	21
Disterigma	18	64
Pyrola	15	50
Hoffmannseggella	13	121
Epidendrum	12	70
Angiospermae_gen_Is	12	12
Barbilophozia	11	186
Riccardia	11	16
Daphne	11	14
Dendrobium	10	13
Kobresia	10	13
Epipactis	10	10
Larix	10	37
Polygonum	10	12
Cremastra	9	9
Gilbertiodendron	9	9
Poaceae_gen_is	9	14
Glossodia	9	43
Dactylorhiza	8	8
Tritomaria	8	9
Globularia	8	9
Kalmia	8	12
Carpinus	8	8
Cistus	8	8
Diplophyllum	7	9
Dipterocarpaceae_gen_is	7	8
Triticum	7	9
Nothofagus	7	19
Lamium	7	8
Acer	7	8
Uapaca	6	6
Isoberlinia	6	6
Sphyrospermum	6	24
Medicago	6	14
Castanea	6	6
Vicia	6	14
Dicymbe	6	7
Hadrolaelia	5	48
Eriochilus	5	14
Carex	5	5
Soldanella	5	6
Potentilla	5	6
Ceratostema	5	20
Lithocarpus	5	5
Carya	5	5
Tsuga	5	7
Scapania	4	5
Saccogyna	4	4
Nardia	4	4
Aphyllorchis	4	4
Aposeris	4	4
Luzula	4	4
Equisetum	4	5
Galium	4	4
Orchis	4	6
Campanula	4	6
Cerastium	4	6
Ranunculus	4	30
Corylus	4	6
Cedrus	4	8
Orthilia	4	4
Nervilia	4	5
Oxalis	4	5
Serapias	4	6
Cyanicula	4	8
Viola	4	5
Astrantia	4	4
Psammisia	3	20
Cypripedium	3	3
Ericaceae_gen_is	3	13
Knautia	3	3
Brachystegia	3	4
Andromeda	3	7
Gastrodia	3	3
Coccoloba	3	8
Pinguicula	3	3
Bletilla	3	3
Ophiocordyceps	3	3
Poa	3	5
Festuca	3	3
Shorea	3	3
Arbutus	3	4
Pakaraimaea	3	6
Triticosecale	3	4
Lecanorchis	3	4
Rumex	3	4
Glechoma	3	6
Pinaceae_gen_is	3	3
Asteropeia	3	5
Pomaderris	3	3
Alpinia	3	5
Elythrantera	3	10
Piperia	2	10
Blechnum	2	2
Urtica	2	2
Stellera	2	2
Chorisodontium	2	83
Elymus	2	3
Homogyne	2	2
Veratrum	2	3
Castanopsis	2	2
Veronica	2	5
Plantago	2	27
Polygala	2	2
Microtis	2	2
Eucalyptus	2	2
Phragmites	2	2
Pisum	2	3
Rosa	2	2
Oreomunnea	2	2
Lathyrus	2	2
Lolium	2	2
Achatocarpus	2	2
Viridiplantae_gen_is	2	2
Gymnadenia	2	2
Gentiana	2	2
Ophrys	2	2
Ericksonella	2	2
Pseudomonotes	1	1
Bouteloua	1	1
Robinia	1	1
Encyclia	1	1
Epacris	1	1
Bryophyta_gen_is	1	1
Southbya	1	1
Ficus	1	1
Calystegia	1	1
Empetrum	1	1
Pedicularis	1	1
Scabiosa	1	1
Primula	1	1
Solidago	1	1
Platanthera	1	1
Phleum	1	1
Diphasiastrum	1	11
Dipsacus	1	1
Pseudorchis	1	1
Hypericum	1	1
Linum	1	1
Molinia	1	1
Thuidium	1	1
Eulophia	1	1
Hieracium	1	1
Impatiens	1	1
Vateria	1	1
Stellaria	1	1
Ceratandra	1	1
Prunus	1	1
Cordia	1	1
Dipterocarpus	1	2
Helianthus	1	1
Leucanthemum	1	1
Calamagrostis	1	1
Hordeum	1	1
Corallorhiza	1	1
Allanblackia	1	1
Andropogon	1	1
Aneura	1	1
Matricaria	1	1
Anisoptera	1	1
Comarostaphylis	1	8
Myosotis	1	1
Polypodiopsida_gen_is	1	1
Gentianopsis	1	1
Onobrychis	1	1
Alopecurus	1	1
Cirsium	1	1
Parnassia	1	1
Carlina	1	1
Lotus	1	2
Thymus	1	1
Dipterocarpaceae	1	1
Sarcolaena	1	1
Cyrtostylis	1	5
Coronilla	1	1
Ribes	1	1
Caesalpiniaceae_gen_is	1	2
Epilobium	1	1
Phyllostachys	1	1
Trichophorum	1	1
Dracophyllum	1	1
Salicaceae_gen_is	1	1
Valeriana	1	1
Atta	1	1
Stanhopea	1	1
Stigmatodactylus	1	2
Bellidiastrum	1	1
Saccharum	1	1
Zea	1	1
Ananas	1	1
Musa	1	1
Lapsana	1	1
Corycium	1	1
Selaginella	1	1
Keteleeria	1	1
Vitis	1	1
Saxifraga	1	1
Fraxinus	1	1
Erythrorchis	1	1
Ostrya	1	1
Anthemis	1	1
Acacia	1	1
Arachnorchis	1	7
Geranium	1	1
Holcus	1	1
Coelogyne	1	1
Halimium	1	1
Araucaria	1	1
Dactylis	1	1
Anthyllis	1	1
Pheladenia	1	23
	2388	5613
