# Supplementary material for: Host generalists dominate fungal communities associated with alpine knotweed roots: a study of Sebacinales
Source: PeerJ. 2022 Oct 5;10:e14047. doi: 10.7717/peerj.14047 (PMC9547586; doi:10.7717/peerj.14047)
Supplement: Supplemental Information 7 — All sequences were subjected to three-step clustering (90%, 95%, and 97% sequence similarity) via vsearch v2.15.0 (Rognes et al., 2016). In all the clustering steps, for clusters that contained at least one sequence from B. vivipara, all sequences were kept, whereas for clusters without any sequence from B. vivipara, only one representative per cluster was retained at the 95% and 97% sequence similarity levels. Because of the high number of originating countries and the great diversity of host taxa, we decided to colour-code the continent of the country of origin (green, Europe; blue, North America; pink, Asia; grey, South America; orange, Pacific; yellow, Africa; red, unspecified) and host class while marking sequences from B. vivipara with a distinct colour. Sequence labels on the tree consist of three distinct parts with only the middle part being mandatory: (1) sequence taxon name, (2) sequence accession number and the UNITE species hypothesis (SH) code it belongs to (either existing or new; the latter are marked with # or #s and a number concatenated with a slash) and (3) sequence count for the number of sequences behind this representative. Each representative represents sequences from the same country and host family belonging to the same SH at a 1.0% distance threshold. [file peerj-10-14047-s007.txt]

(((KR019821_Picea_abies_Latvia___SH1744139_08FU___1____Pinaceae:0.074114,Sebacina__HQ625482_Arbutus_unedo_Portugal___SH1744100_08FU___1____Ericaceae:0.023255):0.010072,(Sebacina__AB506918_Cymbidium_goeringii_Japan___SH1744121_08FU___1____Orchidaceae:0.046846,AB848608_Fagus_sp_Japan___SH1744140_08FU___1____Fagaceae:0.072154):0.018737):0.007336,KU176295__United_States___SH1744127_08FU___1:0.016269,((KU176293__United_States___SH1744109_08FU___1:0.042196,(((KT275675_Salix_sp_United_States___SH1800263_08FU___1____Salicaceae:0.091133,(((((((Sebacina__UDB007817_____SH1731162_08FU___1:0.079750,Sebacina__UDB004373__sample_____SH1731164_08FU___1:0.057973):0.003447,LC122197__New_Caledonia___SH1731311_08FU___1:0.073897):0.009388,Sebacina__UDB004633__sample_____SH1731106_08FU___1:0.105676):0.010355,((Sebacina__KT224924_Asteropeia_mcphersonii_Madagascar___SH1731139_08FU___1____Asteropeiaceae:0.149765,((((KC840615_Picea_glauca_Canada___SH1731004_08FU___1____Pinaceae:0.003316,(KF041415_Abies_religiosa_Mexico___SH1731004_08FU___1____Pinaceae:0.007022,(JX630410_Salix_arctica_Canada___SH1731004_08FU___1____Salicaceae:0.000001,(JX630335_Salix_arctica_United_States___SH1731004_08FU___1____Salicaceae:0.000001,(Sebacina__UDB009975__sample_Alnus_glutinosa_Croatia___SH1731004_08FU___1____Betulaceae:0.000001,((Sebacina__KC965251__United_States___SH1731004_08FU___1:0.000001,(JQ318640_Quercus_liaotungensis_China___SH1731004_08FU___1____Fagaceae:0.013779,(((((((((((Sebacina__UDB034313__Achroot_____SH1731004_08FU___2:0.000001,KF000634_Bistorta_vivipara_Germany___SH1731004_08FU___6____Bistorta_vivipara:0.000001):0.000001,EU668269__Germany___SH1731004_08FU___5:0.000001):0.000001,Sebacina__UDB016431__TU115580__Estonia___SH1731004_08FU___1:0.000001):0.000001,HQ154327_Equisetum_sylvaticum_Germany___SH1731004_08FU___2____Equisetaceae:0.000001):0.000001,EU444543_Fagus_sylvatica_Italy___SH1731004_08FU___1____Fagaceae:0.000001):0.000001,Sebacina__UDB025900__Pyrola_rotundifolia_sample_Pyrola_rotundifolia_Estonia___SH1731004_08FU___1____Ericaceae:0.000001):0.000001,Sebacina__UDB017399__sample_Tilia_Estonia___SH1731004_08FU___1____Malvaceae:0.000001):0.000001,KF000428__Austria___SH1731004_08FU___1:0.000001):0.000001,HQ154220_Astrantia_major_Germany___SH1731004_08FU___1____Apiaceae:0.000001):0.000001,JQ420987_Aposeris_foetida_Germany___SH1731004_08FU___1____Asteraceae:0.000001):0.003298,HQ154309_Pinus_mugo_Germany___SH1731004_08FU___1____Pinaceae:0.000001):0.000001):0.000001):0.000001,Sebacina__JN198081__Unspecified___SH1731004_08FU___1:0.000001):0.000001):0.000001):0.000001):0.006837):0.000001):0.003401,HQ667895_Hexalectris_spicata_United_States___SH1731004_08FU___1____Orchidaceae:0.000001):0.007025,KY574381__Mexico___SH1731335_08FU___1:0.010226):0.020398,HQ154352_Acer_platanoides_Germany___SH1731334_08FU___1____Aceraceae:0.093276):0.030184):0.019455,((FN706531__United_Kingdom___SH1682201_08FU___1:0.047729,((JF273541__China___SH1731187_08FU___1:0.074785,Sebacina__AB597708__sample_Lecanorchis_trachycaula_Japan___SH1731196_08FU___1____Orchidaceae:0.063650):0.007613,(EU557317_Pinaceae_Argentina___SH1682212_08FU___1____Pinaceae:0.053971,((((HF565088_Quercus_ruber_Italy___SH1731020_08FU___1____Fagaceae:0.000001,KM576577_Quercus_petraea_Romania___SH1731020_08FU___1____Fagaceae:0.000001):0.022848,((Sebacina__AB506979_Cymbidium_macrorhizon_Japan___SH1731081_08FU___1____Orchidaceae:0.073486,Sebacina__HE820526__Unspecified___SH1731003_08FU___1:0.026055):0.015194,Sebacina__UDB005444__sample_Fagaceae_Iran_Islamic_Republic_of___SH1731169_08FU___1____Fagaceae:0.016407):0.006453):0.006399,((((Sebacina__UDB005770__sample_Fagaceae_Iran_Islamic_Republic_of___SH1731346_08FU___1____Fagaceae:0.006946,(AY940652_Fagales_Italy___SH1731007_08FU___1____Fagales_fam_is:0.000001,(((JQ665501__Germany___SH1731007_08FU___13:0.000001,(Sebacina__UDB026626__Cistus_monspeliensis_sample_Cistus_monspeliensis_Morocco___SH1731007_08FU___1____Cistaceae:0.000001,Sebacina__UDB034308__Achroot_____SH1731007_08FU___2:0.000001):0.000001):0.000001,AF440649_Neottia_nidus-avis_France___SH1731007_08FU___4____Orchidaceae:0.000001):0.006300,JQ318646_Quercus_liaotungensis_China___SH1731007_08FU___6____Fagaceae:0.003137):0.000001):0.000001):0.000001,HQ154312_Acer_pseudoplatanus_Germany___SH1731007_08FU___1____Aceraceae:0.000001):0.000001,KF000578_Bistorta_vivipara_Germany___SH1731007_08FU___10____Bistorta_vivipara:0.000001):0.006219,(JQ318596_Quercus_liaotungensis_China___SH1731305_08FU___1____Fagaceae:0.022350,LC013783_Pinus_tabuliformis_China___SH1731007_08FU___1____Pinaceae:0.000001):0.000001):0.023233):0.009346,(Sebacina__AB597652__sample_Lecanorchis_japonica_Japan___SH1668384_08FU___1____Orchidaceae:0.063806,Sebacina__KM289191_Pinus_wallichiana_India___SH1731006_08FU___1____Pinaceae:0.018924):0.007196):0.010236):0.007264):0.012937):0.006999,Sebacina__UDB008174__sample_Isoberlinia_tomentosa_Benin___SH1682211_08FU___1____Fabaceae:0.036777):0.004212):0.011582):0.000001,(EU668225_Fagus_sylvatica_United_Kingdom___SH1731085_08FU___1____Fagaceae:0.104613,(((((HQ154308_Valeriana_saxatilis_Germany___SH1731132_08FU___1____Valerianaceae:0.000001,HQ154405_Globularia_nudicaulis_Germany___SH1731132_08FU___1____Globulariaceae:0.006339):0.016546,(Sebacina__UDB013512__sample_Tilia_Estonia___SH1672855_08FU___1____Malvaceae:0.024377,((((((JX129143__China___SH1672829_08FU___1:0.003196,Sebacina__UDB034300__Achroot_____SH1800270_08FU___1:0.048236):0.000001,(((((FJ803968_Populus_davidiana_China___SH1672829_08FU___1____Salicaceae:0.003221,(((((((KC986241_Bistorta_vivipara_Germany___SH1731009_08FU___2____Bistorta_vivipara:0.006504,((((((((JX625310__Italy___SH1731009_08FU___2:0.000001,(MF352775_Pinus_sylvestris_United_Kingdom___SH1800277_08FU___1____Pinaceae:0.000001,(FJ809768_Serapias_vomeracea_Italy___SH1731009_08FU___2____Orchidaceae:0.003260,HQ154415_Viola_reichenbachiana_Germany___SH1731323_08FU___1____Violaceae:0.034449):0.000001):0.000001):0.000001,Sebacina__UDB004923__sample_Cedrus_libani_Turkey___SH1672829_08FU___2____Pinaceae:0.000001):0.000001,HQ154333_Viola_reichenbachiana_Germany___SH1731009_08FU___2____Violaceae:0.000001):0.000001,JQ665481__Germany___SH1731009_08FU___1:0.000001):0.000001,Sebacina__KM247687__France___SH1731009_08FU___1:0.000001):0.000001,HQ154275_Salix_waldsteiniana_Germany___SH1731009_08FU___1____Salicaceae:0.000001):0.000001,HQ154317_Lamium_Germany___SH1731009_08FU___2____Lamiaceae:0.000001):0.000001,Sebacina__FJ403497__sample_Fagus_sylvatica_Germany___SH1800280_08FU___1____Fagaceae:0.003341):0.000001):0.000001,HQ154219_Dryas_octopetala_Germany___SH1731009_08FU___1____Rosaceae:0.000001):0.000001,AJ879655_Angiospermae_Italy___SH1672829_08FU___1____Angiospermae_fam_Is:0.003221):0.000001,HQ154356_Acer_pseudoplatanus_Germany___SH1672829_08FU___1____Aceraceae:0.003219):0.000001,KF000421__Austria___SH1672829_08FU___4:0.000001):0.000001,KC986244_Bistorta_vivipara_Germany___SH1672829_08FU___3____Bistorta_vivipara:0.000001):0.000001,KX510021_Picea_crassifolia_China___SH1672829_08FU___1____Pinaceae:0.003332):0.000001):0.000001,JQ665482__Germany___SH1672829_08FU___2:0.000001):0.000001,Sebacina__UDB016419__TU115566__Estonia___SH1672829_08FU___2:0.000001):0.000001,KF000423__Austria___SH1731009_08FU___1:0.000001):0.000001,Sebacina__UDB025540__TU116763_Cedrus_atlantica_Morocco___SH1672829_08FU___1____Pinaceae:0.000001):0.000001):0.010133,((JX630340_Salix_arctica_United_States___SH1672851_08FU___1____Salicaceae:0.000001,JX630750_Salix_arctica_United_States___SH1731357_08FU___1____Salicaceae:0.000001):0.000001,GU269910_Pinus_tabulaeformis_China___SH1672851_08FU___1____Pinaceae:0.000001):0.016714):0.002975,(JF304349__United_States___SH1731202_08FU___1:0.000001,Sebacina__KF297076__United_States___SH1672869_08FU___1:0.003217):0.009868):0.003301,JQ318606_Quercus_liaotungensis_China___SH1668388_08FU___1____Fagaceae:0.046298):0.000001,(JQ393118__United_States___SH1672824_08FU___1:0.027196,HQ667897_Hexalectris_spicata_United_States___SH1672824_08FU___1____Orchidaceae:0.003032):0.010063):0.006633):0.003401):0.000001,(((((Sebacina__GU907802_Quercus_rubra_United_States___SH1731116_08FU___1____Fagaceae:0.023679,((AB444650_Cephalanthera_falcata_Japan___SH1731155_08FU___1____Orchidaceae:0.082272,JQ393120__United_States___SH1672830_08FU___1:0.020564):0.024167,HQ215801__Svalbard_and_Jan_Mayen___SH1672828_08FU___1:0.028662):0.060298):0.017576,((((HQ330995_Orchis_italica_Israel___SH1672832_08FU___1____Orchidaceae:0.003302,HQ330994_Orchis_italica_Unspecified___SH1672832_08FU___1____Orchidaceae:0.000001):0.003298,HQ204720_Quercus_ilex_France___SH1672832_08FU___1____Fagaceae:0.000001):0.000001,(KC986256_Bistorta_vivipara_Germany___SH1672832_08FU___1____Bistorta_vivipara:0.000001,Sebacina__UDB027313__Alnus_glutinosa_sample_Alnus_glutinosa_Estonia___SH1672832_08FU___1____Betulaceae:0.000001):0.003294):0.011490,Sebacina__UDB005773__sample_Fagaceae_Iran_Islamic_Republic_of___SH1731124_08FU___2____Fagaceae:0.008700):0.014204):0.006292,Sebacina__KM247648__France___SH1731140_08FU___1:0.037938):0.007640,(((((Sebacina__AB218113__sample_Carpinus_japonica_Japan___SH1731064_08FU___1____Betulaceae:0.003093,Sebacina__AB506973__sample_Cymbidium_macrorhizon_Japan___SH1672846_08FU___2____Orchidaceae:0.000001):0.011111,AB848601__Japan___SH1731342_08FU___1:0.029872):0.003256,FM203298__Portugal___SH1731104_08FU___1:0.024348):0.011754,((HM105558_Quercus_China___SH1672845_08FU___1____Fagaceae:0.003216,Sebacina__UDB026412__Populus_tremula_sample_Populus_tremula_Estonia___SH1672845_08FU___1____Salicaceae:0.003210):0.003191,(((GQ221636__United_States___SH1672862_08FU___1:0.016053,(((EF417824_Quercus_wislizeni_United_States___SH1672827_08FU___1____Fagaceae:0.000001,FJ196971_Quercus_Mexico___SH1672827_08FU___1____Fagaceae:0.003111):0.000001,((Sebacina__UDB026865__Bistorta_vivipara_sample_Bistorta_vivipara_Norway___SH1672827_08FU___1____Bistorta_vivipara:0.003113,HQ667866_Hexalectris_nitida_United_States___SH1672827_08FU___7____Orchidaceae:0.000001):0.000001,JX630485_Dryas_integrifolia_United_States___SH1672827_08FU___1____Rosaceae:0.009876):0.006245):0.014373,(EU819519_Carya_sp_United_States___SH1672856_08FU___1____Junglandaceae:0.000001,HQ667814_Hexalectris_grandiflora_United_States___SH1672867_08FU___1____Orchidaceae:0.009734):0.007571):0.000001):0.000001,((((FJ803965_Populus_davidiana_China___SH1672823_08FU___1____Salicaceae:0.009574,JX630363_Salix_arctica_United_States___SH1672823_08FU___1____Salicaceae:0.003174):0.000001,(Sebacina__UDB026818__Dryas_octopetala_sample_Dryas_octopetala_Finland___SH1672823_08FU___1____Rosaceae:0.000001,Sebacina__KC965842__United_States___SH1672823_08FU___1:0.000001):0.000001):0.003171,KY574380__Mexico___SH1672823_08FU___1:0.000001):0.000001,HQ667846_Hexalectris_arizonica_United_States___SH1672823_08FU___32____Orchidaceae:0.000001):0.015924):0.012698,KY346537_Cypripedium_bardolphianum_Unspecified___SH1672863_08FU___1____Orchidaceae:0.015899):0.000001):0.000001):0.003042,(((JX625325__Italy___SH1731077_08FU___1:0.000001,Sebacina__UDB005787__sample_Fagaceae_Iran_Islamic_Republic_of___SH1731077_08FU___1____Fagaceae:0.000001):0.003494,KF000489_Bistorta_vivipara_Germany___SH1731051_08FU___6____Bistorta_vivipara:0.015874):0.006497,Sebacina__UDB004912__sample_Cedrus_libani_Turkey___SH1731077_08FU___1____Pinaceae:0.003306):0.006269):0.014847):0.010933,(LC013780_Pinus_tabuliformis_China___SH1731067_08FU___1____Pinaceae:0.000001,JX630914_Salix_arctica_Canada___SH1731067_08FU___1____Salicaceae:0.013581):0.024121):0.003359):0.003881,((JQ890305_Alnus_France___SH1672840_08FU___2____Betulaceae:0.003538,((KF000561_Bistorta_vivipara_Germany___SH1672840_08FU___1____Bistorta_vivipara:0.000001,JQ665484__Germany___SH1672840_08FU___1:0.000001):0.000001,HQ154231_Dryas_octopetala_Germany___SH1672840_08FU___1____Rosaceae:0.003236):0.000001):0.000001,(KX438343_Corylus_avellana_Poland___SH1731054_08FU___2____Betulaceae:0.006506,MF352773_Pinus_sylvestris_United_Kingdom___SH1672840_08FU___1____Pinaceae:0.000001):0.003237):0.020197):0.012677,GU134523_Pinus_densiflora_China___SH1672866_08FU___1____Pinaceae:0.053469):0.024281):0.006006):0.017357,(((((((FJ454903_Aphyllorchis_caudata_Thailand___SH1682272_08FU___1____Orchidaceae:0.060691,(JQ991836__China___SH1682239_08FU___1:0.020215,HE814092__China___SH1682253_08FU___1:0.027202):0.017478):0.002116,(((((AB831811__Japan___SH1682243_08FU___1:0.058718,(Sebacina__AB506962__sample_Cymbidium_macrorhizon_Japan___SH1672884_08FU___1____Orchidaceae:0.000001,(Sebacina__UDB014604__sample_Bistorta_vivipara_Estonia___SH1672842_08FU___1____Bistorta_vivipara:0.006253,(LC013787_Pinus_tabuliformis_China___SH1672842_08FU___1____Pinaceae:0.003127,(Sebacina__AB506981_Cymbidium_macrorhizon_Japan___SH1672883_08FU___1____Orchidaceae:0.003308,Sebacina__AB506982_Cymbidium_macrorhizon_Japan___SH1672852_08FU___1____Orchidaceae:0.000001):0.016800):0.003127):0.000001):0.023564):0.007869,((HQ271375__Mexico___SH1731251_08FU___1:0.033354,(Sebacina__AB506901__sample_Cymbidium_goeringii_Japan___SH1672881_08FU___1____Orchidaceae:0.016238,HG796953_Populus_ciliata_Pakistan___SH1731076_08FU___1____Salicaceae:0.016642):0.006415):0.011625,Sebacina__UDB026779__Neottia_nidus-avis_sample_Neottia_nidus-avis_Estonia___SH1731011_08FU___1____Orchidaceae:0.014689):0.019639):0.013521,(((FJ454897_Aphyllorchis_caudata_Thailand___SH1672860_08FU___1____Orchidaceae:0.021829,Sebacina__AB506920_Cymbidium_lancifolium_Japan___SH1682230_08FU___1____Orchidaceae:0.062537):0.034464,Sebacina__UDB008168__sample_Uapaca_togoensis_Benin___SH1682225_08FU___1____Phyllanthaceae:0.111079):0.005240,(LC013800_Pinus_tabuliformis_China___SH1682273_08FU___1____Pinaceae:0.029541,Sebacina__AB506948__sample_Cymbidium_macrorhizon_Japan___SH1682231_08FU___1____Orchidaceae:0.080289):0.005996):0.004194):0.009132,((FR852366_Fagales_Iran_Islamic_Republic_of___SH1731083_08FU___1____Fagales_fam_is:0.043708,FR852364_Fagales_Iran_Islamic_Republic_of___SH1731256_08FU___1____Fagales_fam_is:0.028324):0.004911,(Sebacina__AB506958__sample_Cymbidium_macrorhizon_Japan___SH1682207_08FU___1____Orchidaceae:0.054363,((Sebacina__HQ204733__sample_Quercus_ilex_France___SH1672859_08FU___1____Fagaceae:0.059689,JQ318607_Quercus_liaotungensis_China___SH1682263_08FU___1____Fagaceae:0.035331):0.013112,((JQ347202_Kobresia_sp_China___SH1682268_08FU___1____Cyperaceae:0.004207,(((FJ827241_Potentilla_sp_China___SH1682262_08FU___1____Rosaceae:0.035045,((((Sebacina__UDB017452__Iran_Islamic_Republic_of___SH1682203_08FU___1:0.030161,(Sebacina__JQ666715__China___SH1731290_08FU___1:0.027994,Sebacina__EU668944__sample_Pyrola_rotundifolia_Estonia___SH1731329_08FU___1____Ericaceae:0.002534):0.011666):0.012412,(LC035275_Larix_Chinensis_China___SH1682206_08FU___3____Pinaceae:0.006546,FJ827239_Polygonum_sp_China___SH1682271_08FU___1____Polygonaceae:0.016787):0.006786):0.000001,(Sebacina__HQ445474_Dryas_octopetala_Norway___SH1682228_08FU___1____Rosaceae:0.046708,((((((Sebacina__UDB026864__Bistorta_vivipara_sample_Bistorta_vivipara_Norway___SH1731126_08FU___1____Bistorta_vivipara:0.000001,FR852358_Fagales_Iran_Islamic_Republic_of___SH1731126_08FU___1____Fagales_fam_is:0.009738):0.010322,KY684557_Quercus_sp_China___SH1731286_08FU___1____Fagaceae:0.016341):0.009882,KX444320_Quercus_liaotungensis_China___SH1731337_08FU___1____Fagaceae:0.034312):0.006935,(JX630493_Dryas_integrifolia_United_States___31___1____Rosaceae:0.003254,JF304351__United_States___31___1:0.006552):0.000001):0.002629,((Sebacina__UDB014607__sample_Bistorta_vivipara_Estonia___30___1____Bistorta_vivipara:0.000001,(Sebacina__UDB010006__sample_Alnus_incana_Italy___SH1731101_08FU___1____Betulaceae:0.000001,Sebacina__JN198112__Unspecified___SH1731101_08FU___1:0.000001):0.009549):0.003341,(Sebacina__GU817087_Bistorta_vivipara_Norway___SH1731039_08FU___8____Bistorta_vivipara:0.000001,Sebacina__GU817092_Bistorta_vivipara_Norway___31___3____Bistorta_vivipara:0.003224):0.003231):0.007244):0.009261,GQ219876__Germany___SH1682259_08FU___1:0.055769):0.004276):0.006281):0.001622,(AF440647_Neottia_nidus-avis_France___SH1682275_08FU___1____Orchidaceae:0.016877,((HQ154331_Viola_reichenbachiana_Germany___SH1682214_08FU___1____Violaceae:0.000001,(GQ219874__Germany___SH1682214_08FU___1:0.000001,(MN818547_Abies_alba_Bosnia_and_Herzegovina___SH1682214_08FU___1____Pinaceae:0.000001,GQ219866__Germany___SH1800269_08FU___1:0.030016):0.000001):0.000001):0.000001,KC986246_Bistorta_vivipara_Germany___SH1682214_08FU___4____Bistorta_vivipara:0.000001):0.006610):0.015204):0.007985):0.004955,((HQ154403_Pinguicula_alpina_Germany___SH1731026_08FU___1____Lentibulariaceae:0.006546,(HQ154397_Daphne_striata_Germany___SH1731026_08FU___1____Thymelaeaceae:0.000001,KF000551_Bistorta_vivipara_Germany___SH1731026_08FU___2____Bistorta_vivipara:0.000001):0.000001):0.009881,(JX630611_Salix_arctica_Canada___SH1731026_08FU___1____Salicaceae:0.003260,(HQ215803__Svalbard_and_Jan_Mayen___SH1731026_08FU___1:0.000001,(Sebacina__HQ445275_Dryas_octopetala_Norway___SH1731026_08FU___2____Rosaceae:0.003289,Sebacina__HQ445284_Dryas_octopetala_Svalbard_and_Jan_Mayen___SH1731026_08FU___1____Rosaceae:0.000001):0.006633):0.000001):0.000001):0.007615):0.005867,(KX444253_Quercus_liaotungensis_China___SH1682224_08FU___1____Fagaceae:0.030392,(((((((KY446844_Bistorta_vivipara_Unspecified___SH1682200_08FU___5____Bistorta_vivipara:0.000001,HF565089_Quercus_ruber_Italy___SH1682200_08FU___2____Fagaceae:0.000001):0.000001,Sebacina__HQ445346_Dryas_octopetala_Svalbard_and_Jan_Mayen___SH1682200_08FU___1____Rosaceae:0.006448):0.003234,Sebacina__KX886152_Fagus_sylvatica_Switzerland___SH1682200_08FU___1____Fagaceae:0.006525):0.000998,Sebacina__UDB014509__sample_Tilia_cordata_Estonia___SH1682200_08FU___1____Malvaceae:0.008757):0.006383,FJ440936_Pyrola_United_States___SH1682257_08FU___1____Ericaceae:0.005701):0.021488,((((JF748100_Quercus_wutaishanica_China___36___1____Fagaceae:0.011969,((((((((((((((((((((JX030285_Castanea_dentata_United_States___SH1750151_08FU___1____Fagaceae:0.000001,(Serendipita__EU554899__sample_Populus_Canada___28___1____Salicaceae:0.002541,KJ624715__Unspecified___SH1750151_08FU___1:0.000001):0.000001):0.000001,(((Serendipita__JQ917844__sample_Pinus_radiata_Mexico___SH1750151_08FU___1____Pinaceae:0.011193,Serendipita__KF617875__United_States___SH1750151_08FU___1:0.002542):0.000001,MK509463_Picea_abies_Slovakia___SH1750151_08FU___1____Pinaceae:0.000001):0.000001,(Serendipita__EU554682__sample_Populus_Canada___SH1750151_08FU___11____Salicaceae:0.000001,(Serendipita__KF296988__Canada___SH1750151_08FU___1:0.002543,JX630403_Salix_arctica_United_States___SH1750151_08FU___1____Salicaceae:0.002545):0.000001):0.000001):0.000001):0.003572,(MK614831_Bistorta_vivipara_Norway___SH1750151_08FU___1____Bistorta_vivipara:0.001926,(KY856781_Larix_gmelinii_China___SH1750390_08FU___1____Pinaceae:0.042707,HQ154328_Oxalis_acetosella_Germany___SH1750392_08FU___1____Oxalidaceae:0.000001):0.006036):0.004768):0.033383,Serendipita__KF618028__United_States___SH1750386_08FU___1:0.015609):0.054768,(((Serendipita__UDB002608__sample_Betula_pendula_Estonia___SH1750157_08FU___1____Betulaceae:0.002608,((MK509781_Scots_pine_Slovakia___27___1____Pinaceae:0.002617,JX844772_Fagus_sylvatica_Unspecified___27___4____Fagaceae:0.000001):0.000001,(Serendipita__DQ068978__sample_Pinus_sylvestris_Lithuania___27___1____Pinaceae:0.000001,(Serendipita__KF156292__Sweden___27___1:0.006612,(EF611157_Tilia_Finland___27___1____Malvaceae:0.003174,Serendipita__LC277085__Japan___27___1:0.000001):0.000001):0.000001):0.000001):0.000001):0.010745,(((Serendipita__UDB026861__Bistorta_vivipara_sample_Bistorta_vivipara_Norway___SH1750149_08FU___1____Bistorta_vivipara:0.002596,Serendipita__UDB027257__Bistorta_vivipara_sample_Bistorta_vivipara_Svalbard_and_Jan_Mayen___SH1750149_08FU___1____Bistorta_vivipara:0.000001):0.004685,(Serendipita__AB669675__sample_Pyrola_asarifolia_Japan___SH1750149_08FU___1____Ericaceae:0.013312,KM522828__Unspecified___SH1750264_08FU___1:0.008406):0.006899):0.000001,HM136664_Festuca_paniculata_France___SH1750387_08FU___1____Poaceae:0.030210):0.010577):0.007761,MH794948_Quercus_pubescens_Italy___SH1750201_08FU___1____Fagaceae:0.052869):0.014564):0.029782,HQ154277_Impatiens_noli-tangere_Germany___SH1750369_08FU___1____Balsaminaceae:0.034567):0.047775,GQ240918_Pinus_massoniana_China___SH1750162_08FU___1____Pinaceae:0.037407):0.020999,((KX609421_Rhododendron_sp_China___SH1750211_08FU___1____Ericaceae:0.043120,Sebacinales__GU256978__sample_Rhododendron_floribundum_China___SH1750271_08FU___1____Ericaceae:0.021402):0.011873,((MK614835_Bistorta_vivipara_Norway___SH2760064_08FU___1____Bistorta_vivipara:0.032712,HQ211970__United_States___SH1750293_08FU___1:0.029981):0.022240,FN663728_Psammisia_guianensis_Ecuador___SH1750150_08FU___1____Ericaceae:0.052629):0.015005):0.166591):0.019741,Serendipita__GU817148__sample_Bistorta_vivipara_Norway___SH1750377_08FU___1____Bistorta_vivipara:0.049841):0.025784,GQ907135_Diplophyllum_sp_Malaysia___SH1750248_08FU___1____Scapaniaceae:0.098325):0.082074,((JX630554_Dryas_integrifolia_Canada___SH1750232_08FU___1____Rosaceae:0.005331,Serendipita__KF296729__Canada___SH1750232_08FU___1:0.000001):0.012623,KC986274_Bistorta_vivipara_Germany___SH1750383_08FU___1____Bistorta_vivipara:0.017851):0.056431):0.083946,(((((MG707403_Pleione_China___SH1723688_08FU___1____Orchidaceae:0.045653,((AB831802__Japan___SH1723692_08FU___1:0.023469,GU189685_x_Triticosecale_TUB_019211_Unspecified___SH1723669_08FU___1____Poaceae:0.026038):0.017529,HQ154244_Bistorta_officinalis_Germany___SH1723666_08FU___1____Polygonaceae:0.042068):0.010600):0.011158,(((((((HQ180332_Ranunculus_bulbosus_Unspecified___SH1723700_08FU___1____Ranunculaceae:0.000001,(((((HQ180302_Ranunculus_bulbosus_Unspecified___SH1723664_08FU___26____Ranunculaceae:0.002739,(((((HQ154237_Potentilla_anserina_Germany___SH1723664_08FU___1____Rosaceae:0.000001,GU189733_Medicago_lupulina_TUB_019241_Unspecified___SH1723664_08FU___33____Fabaceae:0.000001):0.000001,(HQ154293_Gentianopsis_ciliata_Germany___SH1723664_08FU___1____Gentianaceae:0.000001,(GU189683_Veronica_persica_TUB_019250_Unspecified___SH1723664_08FU___27____Plantaginaceae:0.000001,(GU189732_Galium_mollugo_TUB_019240_Unspecified___SH1723664_08FU___1____Rubiaceae:0.000001,KF061285_Bistorta_vivipara_Unspecified___SH1723664_08FU___1____Bistorta_vivipara:0.000001):0.000001):0.000001):0.000001):0.000001,(HQ154235_Parnassia_palustris_Germany___SH1723664_08FU___1____Saxifragaceae:0.005493,GU189726_Cirsium_arvense_TUB_019242_Unspecified___SH1723664_08FU___1____Asteraceae:0.000001):0.000001):0.000001,NR_144842_Bistorta_vivipara____SH1723664_08FU___1____Bistorta_vivipara:0.000001):0.000001,JF912455_Serapias_vomeracea_Italy___SH1723664_08FU___1____Orchidaceae:0.000001):0.000001):0.000001,KJ188465_Neottia_ovata_Czechia___SH1723664_08FU___4____Orchidaceae:0.000001):0.000001,((((((((HQ180278_Glechoma_hederacea_Unspecified___SH1723664_08FU___5____Lamiaceae:0.000001,HQ154224_Homogyne_alpina_Germany___SH1723664_08FU___2____Asteraceae:0.000001):0.000001,(((GU189706_Triticum_aestivum_TUB_019198_Unspecified___SH1723700_08FU___5____Poaceae:0.000001,EU910897_Plantago_media_Unspecified___SH1723700_08FU___3____Plantaginaceae:0.000001):0.000001,HQ180324_Trifolium_pratense_Unspecified___SH1723700_08FU___3____Fabaceae:0.000001):0.000001,EU910903_Plantago_media_Germany___SH1723700_08FU___1____Plantaginaceae:0.000001):0.002742):0.000001,HQ154243_Bistorta_officinalis_Germany___SH1723664_08FU___5____Polygonaceae:0.000001):0.000001,HQ154268_Trifolium_pratense_Germany___SH1723664_08FU___11____Fabaceae:0.000001):0.000001,EU910935_Dactylis_glomerata_Germany___SH1723700_08FU___1____Poaceae:0.000001):0.005497,GU189724_Poa_annua_TUB_019226_Unspecified___SH1723664_08FU___8____Poaceae:0.000001):0.000001,KF779475_Hordeum_vulgare_Germany___SH1723664_08FU___4____Poaceae:0.000001):0.000001,HQ154335_Ranunculus_acris_Germany___SH1723664_08FU___1____Ranunculaceae:0.000001):0.000001):0.000001,GU189695_Prunus_spinosa_TUB_019217_Unspecified___SH1723664_08FU___1____Rosaceae:0.000001):0.000001,GU189740_Cerastium_cf_holosteoides_TUB_019259_Unspecified___SH1723664_08FU___3____Caryophyllaceae:0.000001):0.000001):0.002737,(HQ154258_Trifolium_pratense_Germany___SH1723700_08FU___6____Fabaceae:0.000001,(MH231516_Neottia_ovata_Germany___SH2761650_08FU___1____Orchidaceae:0.015371,(HQ154229_Rumex_Germany___SH1723700_08FU___4____Polygonaceae:0.011156,HQ154334_Luzula_sylvatica_Germany___SH1723700_08FU___1____Juncaceae:0.000001):0.005456):0.000001):0.000001):0.000001,KJ188500_Neottia_ovata_Estonia___SH1723700_08FU___1____Orchidaceae:0.000001):0.000001,KJ188511_Neottia_ovata_Sweden___SH1723700_08FU___1____Orchidaceae:0.002745):0.000001,(FJ556807_Medicago_lupulina_Italy___SH1723680_08FU___1____Fabaceae:0.002736,FJ556812_Serapias_vomeracea_specimen_voucher_MW662_Italy___SH1723680_08FU___1____Orchidaceae:0.000001):0.015293):0.005581,KJ188497_Neottia_ovata_Czechia___SH1723700_08FU___3____Orchidaceae:0.000001):0.032775,Serendipita__EU554746__Canada___SH1723697_08FU___1:0.049579):0.006430):0.032673,FJ788845_Pterygodium_catholicum_South_Africa___39___1____Orchidaceae:0.081844):0.053179,FJ788832_Pterygodium_platypetalum_South_Africa___SH1723675_08FU___1____Orchidaceae:0.036896):0.024387,FJ788836_Pterygodium_acutifolium_South_Africa___SH1723702_08FU___1____Orchidaceae:0.031753):0.136036):0.744398,EF218815_Betula_papyrifera_Canada___SH1682199_08FU___1____Betulaceae:0.000001):0.004028,AF440661_Neottia_nidus-avis_France___SH1682199_08FU___7____Orchidaceae:0.000001):0.000001,KT275621_Salix_sp_United_States___SH1682254_08FU___1____Salicaceae:0.034594):0.000001,JX630562_Dryas_integrifolia_Canada___SH1682199_08FU___1____Rosaceae:0.000001):0.000001,JX630602_Salix_arctica_Canada___SH1682199_08FU___4____Salicaceae:0.000001):0.000001,((JX630398_Salix_arctica_United_States___36___1____Salicaceae:0.003174,((HF565087_Quercus_ruber_Italy___SH1682199_08FU___1____Fagaceae:0.000001,KY446847_Bistorta_vivipara_Unspecified___SH1682199_08FU___4____Bistorta_vivipara:0.006412):0.003209,JX630409_Salix_arctica_Canada___36___1____Salicaceae:0.006401):0.000001):0.003211,AF440660_Neottia_nidus-avis_France___36___1____Orchidaceae:0.000001):0.000001):0.000001,(EU668219_Fagus_sylvatica_United_Kingdom___36___1____Fagaceae:0.000001,JF506808_Quercus_ilex_France___SH1682266_08FU___1____Fagaceae:0.014455):0.003290):0.000001,JX561236__Germany___SH1682199_08FU___1:0.000001):0.009870):0.004040,(HQ215802__Svalbard_and_Jan_Mayen___SH1682204_08FU___1:0.002110,(KF000469_Bistorta_vivipara_Germany___SH1682204_08FU___7____Bistorta_vivipara:0.000001,(HQ154290_Aposeris_foetida_Germany___SH1682204_08FU___1____Asteraceae:0.000001,(HQ154284_Astrantia_major_Germany___SH1682204_08FU___1____Apiaceae:0.000001,HQ154276_Luzula_sylvatica_Germany___SH1682204_08FU___1____Juncaceae:0.000001):0.000001):0.000001):0.004372):0.008021):0.015742,(HQ154410_Lamium_Germany___SH1682267_08FU___1____Lamiaceae:0.025963,(Sebacina__UDB025864__Bistorta_vivipara_sample_Bistorta_vivipara_Estonia___SH1682216_08FU___2____Bistorta_vivipara:0.009616,KX444321_Quercus_liaotungensis_China___SH1682216_08FU___2____Fagaceae:0.003236):0.010711):0.003136):0.014495,(DQ273403_Lithocarpus_densiflorus_United_States___SH1672857_08FU___1____Fagaceae:0.024069,Sebacina__UDB017185__sample_____SH1682240_08FU___1:0.021590):0.016861):0.012147):0.000001,FR852360_Fagales_Iran_Islamic_Republic_of___SH1682202_08FU___1____Fagales_fam_is:0.016775):0.004092):0.000001):0.010089):0.007580,FJ378744_Kobresia_China___SH1682221_08FU___1____Cyperaceae:0.033780):0.028730):0.010387):0.004909):0.008822):0.009282,((((AY243532_Hexalectris_revoluta_United_States___SH1731207_08FU___1____Orchidaceae:0.049516,JX630699_Dryas_integrifolia_United_States___SH1672847_08FU___1____Rosaceae:0.004082):0.014399,(((HQ154350_Astrantia_major_Germany___SH1682213_08FU___1____Apiaceae:0.003223,(KM576585_Quercus_petraea_Romania___SH1682213_08FU___1____Fagaceae:0.000001,KF000539_Bistorta_vivipara_Germany___SH1682213_08FU___2____Bistorta_vivipara:0.000001):0.000001):0.048574,(Sebacina__GU366745__United_States___SH1672879_08FU___1:0.044792,(((((((((Sebacina__UDB005095__sample_Populus_Estonia___SH1672831_08FU___2____Salicaceae:0.000001,KF000591_Bistorta_vivipara_Germany___SH1672831_08FU___1____Bistorta_vivipara:0.000001):0.003157,(((Sebacina__UDB005340__sample_Tilia_Iran_Islamic_Republic_of___SH1672837_08FU___1____Malvaceae:0.000001,HE687110__Iran_Islamic_Republic_of___SH1672837_08FU___1:0.000001):0.000001,FR852350_Fagales_Iran_Islamic_Republic_of___SH1672837_08FU___1____Fagales_fam_is:0.000001):0.013180,DQ150132_Cephalanthera_longifolia_Estonia___SH1672882_08FU___1____Orchidaceae:0.020085):0.012440):0.000001,JF506806_Quercus_ilex_France___SH1672877_08FU___1____Fagaceae:0.014744):0.003111,KF041431_Abies_religiosa_Mexico___SH1672831_08FU___1____Pinaceae:0.000001):0.000001,Sebacina_epigaea__UDB0754292__TU114836_____SH1672831_08FU___1:0.000001):0.003219,EU444538_Fagus_sylvatica_Italy___SH1672831_08FU___1____Fagaceae:0.000001):0.000001,FN669251__Estonia___SH1672831_08FU___1:0.000001):0.002617,Sebacina__JQ666677__China___SH1672872_08FU___1:0.029982):0.008950,Sebacina__GU328531__United_States___SH1672875_08FU___1:0.011338):0.022754):0.019161):0.000001,((((Sebacina__HQ445489_Dryas_octopetala_Norway___40___1____Rosaceae:0.006754,(Sebacina__HQ445482_Dryas_octopetala_Norway___SH1682209_08FU___1____Rosaceae:0.000001,(Sebacina__GU817065_Bistorta_vivipara_Norway___SH1682209_08FU___3____Bistorta_vivipara:0.000001,Sebacina__GU817204_Bistorta_vivipara_Norway___40___1____Bistorta_vivipara:0.006755):0.000001):0.000001):0.003475,FJ556835_Anthemis_tinctoria_Italy___40___1____Asteraceae:0.003288):0.022065,MG720474_Picea_abies_Serbia___SH2761784_08FU___1____Pinaceae:0.005965):0.021283,((((KF000495_Bistorta_vivipara_Germany___SH1731144_08FU___1____Bistorta_vivipara:0.003251,JQ665492__Germany___SH1731144_08FU___1:0.000001):0.013249,(KC840635_Picea_glauca_Canada___SH1682220_08FU___1____Pinaceae:0.035642,(((KU176296__United_States___SH1731260_08FU___1:0.000001,(Sebacina__HE820597__Unspecified___SH1731232_08FU___1:0.032578,Sebacina__HE820557__Unspecified___SH1731233_08FU___1:0.017098):0.007523):0.003731,(MK431006__Unspecified___SH2761161_08FU___1:0.043852,Sebacina__UDB027305__Bistorta_vivipara_sample_Bistorta_vivipara_Svalbard_and_Jan_Mayen___SH1682226_08FU___1____Bistorta_vivipara:0.000001):0.007339):0.000001,JQ347195_Polygonum_sp_China___SH1731147_08FU___1____Polygonaceae:0.013641):0.000001):0.015473):0.000001,(JX630470_Dryas_integrifolia_United_States___SH1731315_08FU___1____Rosaceae:0.019761,(AJ893256_Betula_pendula_Estonia___SH1731089_08FU___1____Betulaceae:0.009763,GU327499_Epipactis_atrorubens_Czechia___SH1731089_08FU___1____Orchidaceae:0.003192):0.010027):0.003274):0.011158,(((((JQ318659_Quercus_liaotungensis_China___SH1731021_08FU___2____Fagaceae:0.020076,KF000675_Bistorta_vivipara_Germany___SH1682250_08FU___1____Bistorta_vivipara:0.062128):0.000001,LC013784_Pinus_tabuliformis_China___SH1731021_08FU___2____Pinaceae:0.006503):0.003271,(Sebacina__KM247636__France___SH1731021_08FU___1:0.009746,FJ210755__Italy___SH1731021_08FU___1:0.000001):0.003225):0.000001,(KF000641_Bistorta_vivipara_Germany___SH1731021_08FU___8____Bistorta_vivipara:0.000001,JX630918_Dryas_integrifolia_Canada___SH1731021_08FU___1____Rosaceae:0.000001):0.003244):0.023751,Sebacina__MG761403_Pinus_ponderosa_United_States___SH1731048_08FU___1____Pinaceae:0.020294):0.009959):0.003131):0.006901):0.009721):0.010234,(AB848599__Japan___SH1682205_08FU___1:0.051130,KJ769302_Pinus_koraiensis_Russian_Federation___s7___1____Pinaceae:0.032794):0.005053):0.008447,(Sebacina__UDB005330__sample_Fagaceae_Iran_Islamic_Republic_of___SH1682227_08FU___1____Fagaceae:0.085725,AB831810__Japan___SH1682248_08FU___1:0.019129):0.019547):0.000001):0.008556):0.012157,(KP866133_Pinus_elliottii_China___SH1682277_08FU___1____Pinaceae:0.027385,Sebacina__KM594864_Oreomunnea_mexicana_Unspecified___SH1682283_08FU___1____Juglandaceae:0.074160):0.011012):0.008202,Sebacina__UDB025282__TU116521__Thailand___SH1682244_08FU___1:0.048819):0.007211,(Sebacina__KT461375__Congo_The_Democratic_Republic_of_the___SH1682235_08FU___1:0.067064,Sebacina__UDB007819__sample_____SH1682241_08FU___1:0.062050):0.013472):0.007827,Sebacina__UDB018788__TU119059__India___SH1682217_08FU___1:0.072098):0.025938,Sebacina__UDB008204__sample_Uapaca_togoensis_Benin___SH1731239_08FU___1____Phyllanthaceae:0.101250):0.015126):0.023276,((Sebacina__UDB007814_____SH1731078_08FU___1:0.098442,(((LC122080__New_Caledonia___SH1731261_08FU___1:0.045821,(FJ455033_Aphyllorchis_montana_Thailand___SH1731158_08FU___1____Orchidaceae:0.053709,(((((Sebacina__AB218176__sample_Carpinus_japonica_Japan___SH1731058_08FU___1____Betulaceae:0.003549,(GU143027_Pinus_densiflora_China___SH1731058_08FU___3____Pinaceae:0.003161,((KC707767__Unspecified___SH1731058_08FU___1:0.000001,LC175653_Tilia_japonica_Japan___SH1731058_08FU___1____Malvaceae:0.000001):0.000001,KJ150608_Quercus_mongolica_Unspecified___SH1731058_08FU___1____Fagaceae:0.000001):0.000001):0.000001):0.019368,((((FM995580_Quercus_petraea_France___SH1731354_08FU___1____Fagaceae:0.017816,Sebacina__UDB034278__Achroot_____SH1731037_08FU___1:0.023768):0.004996,JX630731_Dryas_integrifolia_United_States___34___1____Rosaceae:0.003379):0.004471,(Sebacina__UDB017195__sample_____SH1731013_08FU___1:0.006462,(((Sebacina__MH411704_Pinus_contorta_Canada___SH1731013_08FU___1____Pinaceae:0.000001,JX630714_Dryas_integrifolia_United_States___SH1731013_08FU___1____Rosaceae:0.000001):0.000001,HQ667898_Hexalectris_spicata_United_States___SH1731013_08FU___10____Orchidaceae:0.000001):0.000001,Sebacina__KX816197__Unspecified___SH1731013_08FU___1:0.000001):0.003221):0.000001):0.010491,(((((((HQ154314_Acer_pseudoplatanus_Germany___SH1731010_08FU___1____Aceraceae:0.000001,JX625327__Italy___SH1731010_08FU___1:0.000001):0.000001,EF372401_Orthilia_secunda_Germany___SH1731010_08FU___1____Ericaceae:0.000001):0.000001,KU924634_Alnus_glutinosa_France___SH1731010_08FU___8____Betulaceae:0.000001):0.000001,KF000666_Bistorta_vivipara_Germany___SH1731010_08FU___10____Bistorta_vivipara:0.000001):0.000001,EU668220_Fagus_sylvatica_United_Kingdom___SH1731010_08FU___1____Fagaceae:0.000001):0.000001,Sebacina__KM247668__France___SH1731010_08FU___1:0.000001):0.003381,LC013796_Pinus_tabuliformis_China___SH1731355_08FU___1____Pinaceae:0.039985):0.000001):0.010494):0.003661,(((((((((((((Sebacina__GU328507__United_States___SH1731002_08FU___1:0.000001,((Sebacina__UDB017189__sample_____SH1731002_08FU___2:0.000001,(KF000671_Bistorta_vivipara_Germany___SH1731002_08FU___1____Bistorta_vivipara:0.000001,((LC035257_Larix_Chinensis_China___SH1731002_08FU___3____Pinaceae:0.006504,JX630561_Dryas_integrifolia_Canada___SH1731002_08FU___2____Rosaceae:0.000001):0.003178,JF506810_Quercus_ilex_France___SH1731312_08FU___1____Fagaceae:0.029653):0.000001):0.000001):0.000001,Sebacina__UDB026611__Cistus_monspeliensis_sample_Cistus_monspeliensis_Morocco___SH1731002_08FU___1____Cistaceae:0.003187):0.000001):0.000001,(((HQ154413_Oxalis_acetosella_Germany___SH1731002_08FU___2____Oxalidaceae:0.006328,MN540271_Vitis_vinifera_subsp_sylvestris_Unspecified___SH1731002_08FU___1____Vitaceae:0.012794):0.000001,Sebacina__EU403090__sample_Quercus_rotundifolia_Portugal___SH1731002_08FU___2____Fagaceae:0.009644):0.012827,(HQ154346_Soldanella_alpina_Germany___SH1731002_08FU___1____Primulaceae:0.000001,HQ154279_Campanula_scheuchzeri_Germany___SH1731002_08FU___2____Campanulaceae:0.000001):0.000001):0.003173):0.000001,(JX625322__Italy___SH1731002_08FU___1:0.000001,((((Sebacina__UDB014568__sample_Tilia_cordata_Estonia___SH1731002_08FU___1____Malvaceae:0.000001,KM576589_Quercus_petraea_Romania___SH1731002_08FU___1____Fagaceae:0.000001):0.003167,HF674556_Fagus_sylvatica_Slovenia___SH1731002_08FU___1____Fagaceae:0.003191):0.006369,HE687108__Iran_Islamic_Republic_of___SH1731002_08FU___1:0.009574):0.000001,(((Sebacina__UDB026204__Pyrola_rotundifolia_sample_Pyrola_rotundifolia_Estonia___SH1731002_08FU___1____Ericaceae:0.000001,KU924629_Alnus_cordata_France___SH1731002_08FU___4____Betulaceae:0.000001):0.000001,FR852339_Fagales_Iran_Islamic_Republic_of___SH1731002_08FU___1____Fagales_fam_is:0.000001):0.000001,Sebacina__UDB005543__sample_Fagaceae_Iran_Islamic_Republic_of___SH1731002_08FU___1____Fagaceae:0.000001):0.000001):0.000001):0.003155):0.003019,FN669252__Estonia___SH1731275_08FU___1:0.043279):0.004049,((((AB831807__Japan___SH1731002_08FU___1:0.012887,(LC175163_Betula_sp_Japan___SH1731002_08FU___1____Betulaceae:0.000001,LC175652_Abies_sachalinensis_Japan___SH1731002_08FU___2____Pinaceae:0.000001):0.003492):0.000001,(KY694396_Pinus_pinaster_Spain___SH1731002_08FU___1____Pinaceae:0.000001,KF484432_Abies_alba_Poland___SH1731002_08FU___2____Pinaceae:0.000001):0.000001):0.000001,((MN265705_Abies_alba_Slovenia___SH1731002_08FU___6____Pinaceae:0.000001,MF352776_Pinus_sylvestris_United_Kingdom___SH1731002_08FU___1____Pinaceae:0.000001):0.000001,Sebacina__UDB002604__sample_Picea_abies_Estonia___SH1731002_08FU___6____Pinaceae:0.000001):0.000001):0.000001,Sebacina_dimitica__UDB016333__TU115477__Estonia___SH1731002_08FU___2:0.000001):0.016390):0.003702,((Sebacina__JN593362__United_States___SH1731099_08FU___1:0.009283,KF476916__Unspecified___SH1731149_08FU___1:0.017855):0.018680,Sebacina__JQ975981__sample_Pinus_pinaster_Unspecified___SH1731304_08FU___1____Pinaceae:0.000001):0.003389):0.010791,((((AB854711__Unspecified___SH1731041_08FU___1:0.003179,KF061274__Estonia___SH1731041_08FU___1:0.000001):0.000001,((KF061269__Germany___SH1731041_08FU___2:0.000001,LC175648_Abies_sachalinensis_Japan___SH1731041_08FU___1____Pinaceae:0.000001):0.000001,KC986265_Bistorta_vivipara_Germany___SH1731041_08FU___1____Bistorta_vivipara:0.000001):0.000001):0.000001,JQ420940_Picea_abies_Germany___SH1731041_08FU___1____Pinaceae:0.000001):0.016168,Sebacina__MG547649_Pinus_pumila_Japan___SH1731193_08FU___1____Pinaceae:0.034692):0.000001):0.003532,((((((Sebacina__AB701397_Pyrola_asarifolia_subsp_incarnata_Japan___SH1731015_08FU___1____Ericaceae:0.000001,((Sebacina__UDB017181__sample_____SH1731015_08FU___2:0.000001,HQ154286_Gentiana_asclepiadea_Germany___SH1731015_08FU___1____Gentianaceae:0.000001):0.000001,((KF061271__Austria___SH1731015_08FU___4:0.000001,EU668267_Fagus_sylvatica_Germany___SH1731015_08FU___1____Fagaceae:0.000001):0.000001,((KR019820_Picea_abies_Latvia___SH1731015_08FU___1____Pinaceae:0.000001,HG796955_Populus_ciliata_Pakistan___SH1731015_08FU___1____Salicaceae:0.003249):0.000001,Sebacina__KC818335__Switzerland___SH1731015_08FU___1:0.000001):0.000001):0.000001):0.000001):0.000001,(AB831809__Japan___SH1731015_08FU___1:0.003211,LC175649_Picea_jezoensis_Japan___SH1731015_08FU___1____Pinaceae:0.000001):0.000001):0.000001,KC986237_Bistorta_vivipara_Germany___SH1731015_08FU___5____Bistorta_vivipara:0.003212):0.009808,(((((JX868514_Picea_abies_Poland___SH1731032_08FU___1____Pinaceae:0.000001,KJ769301_Pinus_koraiensis_Russian_Federation___SH1731032_08FU___1____Pinaceae:0.000001):0.000001,KP783469__Russian_Federation___SH1731032_08FU___1:0.009714):0.000001,MN265697_Abies_alba_Slovenia___SH1731032_08FU___1____Pinaceae:0.000001):0.006444,Sebacina__MG761602_Pinus_ponderosa_United_States___SH1731032_08FU___4____Pinaceae:0.009645):0.000001,(KR819104_Gilbertiodendron_dewevrei__voucher__AB100_Cameroon___SH1731242_08FU___1____Fabaceae:0.077437,(JQ991834__China___SH1731113_08FU___1:0.009822,Sebacina__AB587770__sample_Pinus_thunbergii_Korea_Republic_of___SH1731244_08FU___1____Pinaceae:0.013148):0.006364):0.000001):0.003306):0.000001,(((KM576597_Quercus_petraea_Austria___SH1731053_08FU___1____Fagaceae:0.000001,(Sebacina__UDB026477__Tilia_cordata_sample_Tilia_cordata_Estonia___SH1731053_08FU___1____Malvaceae:0.000001,Sebacina_dimitica__UDB016422__TU115569__Estonia___SH1731053_08FU___1:0.000001):0.000001):0.000001,Sebacina_dimitica__UDB0754284__TU114827_____SH1731053_08FU___1:0.000001):0.003195,Sebacina__UDB005593__sample_Fagaceae_Iran_Islamic_Republic_of___SH1731053_08FU___1____Fagaceae:0.000001):0.009664):0.003400,Sebacina__HE820318__Unspecified___SH1731022_08FU___1:0.068875):0.003375):0.003367,((((JN652976__Canada___SH1731150_08FU___1:0.007585,(LC175168_Abies_mariesii_Japan___SH1731150_08FU___2____Pinaceae:0.000001,AB848612__Japan___SH1731150_08FU___1:0.000001):0.003514):0.006960,Sebacina__AB506977_Cymbidium_macrorhizon_Japan___SH1731090_08FU___3____Orchidaceae:0.013165):0.000001,JN129411_Keteleeria_evelyniana_China___SH1731175_08FU___1____Pinaceae:0.012936):0.000001,Sebacina__AB506905__sample_Cymbidium_goeringii_Japan___SH1731040_08FU___6____Orchidaceae:0.016008):0.006496):0.011276,Sebacina__AB506953__sample_Cymbidium_macrorhizon_Japan___SH1731289_08FU___1____Orchidaceae:0.023221):0.002924,(((((((Sebacina__EU645629__sample_Pseudotsuga_menziesii_Canada___SH1731018_08FU___1____Pinaceae:0.000001,JX630709_Dryas_integrifolia_United_States___SH1731018_08FU___1____Rosaceae:0.000001):0.000001,JQ393121__United_States___SH1731018_08FU___3:0.000001):0.002995,HQ154374_Bistorta_vivipara_Germany___SH1731271_08FU___1____Bistorta_vivipara:0.029591):0.000001,((HQ154315_Ribes_Germany___SH1731018_08FU___1____Grossulariaceae:0.000001,Sebacina__UDB014606__sample_Bistorta_vivipara_Estonia___SH1731018_08FU___1____Bistorta_vivipara:0.000001):0.002991,(HQ154345_Soldanella_alpina_Germany___SH1731018_08FU___1____Primulaceae:0.002991,((HE687106__Iran_Islamic_Republic_of___SH1731018_08FU___1:0.002990,MN265709_Abies_alba_Slovenia___SH1731018_08FU___1____Pinaceae:0.000001):0.000001,KC986285_Bistorta_vivipara_Germany___SH1731018_08FU___3____Bistorta_vivipara:0.000001):0.000001):0.000001):0.000001):0.000001,KF041428_Abies_religiosa_Mexico___SH1731018_08FU___1____Pinaceae:0.003303):0.009036,KY684566_Quercus_sp_China___SH1731223_08FU___1____Fagaceae:0.006091):0.002654,KX444490_Quercus_liaotungensis_China___SH1731299_08FU___1____Fagaceae:0.006228):0.021388):0.000001,(Sebacina__UDB026782__Neottia_nidus-avis_sample_Neottia_nidus-avis_Estonia___SH1731071_08FU___1____Orchidaceae:0.074985,Sebacina__UDB004460__sample_____SH1731230_08FU___1:0.067335):0.008312):0.006164,Sebacina__UDB013749__sample_Pinus_Thailand___SH1731219_08FU___1____Pinaceae:0.066627):0.000001):0.000001,((((((((JF506809_Quercus_ilex_France___SH1731314_08FU___1____Fagaceae:0.106330,((Sebacina__AB506929__sample_Cymbidium_lancifolium_Japan___SH1731117_08FU___1____Orchidaceae:0.026208,Sebacina__DQ388870__sample_Eucalyptus_Australia___SH1731174_08FU___1____Myrtaceae:0.053252):0.009637,Sebacina__AB506909__sample_Cymbidium_goeringii_Japan___SH1731091_08FU___1____Orchidaceae:0.036737):0.011338):0.000001,Sebacina__AB506933_Cymbidium_lancifolium_Japan___SH1731210_08FU___1____Orchidaceae:0.082982):0.011553,MG018075__Unspecified___SH1731163_08FU___1:0.067773):0.020880,JQ991832__China___SH1731072_08FU___1:0.012618):0.003064,((((((((HQ154376_Bistorta_vivipara_Germany___SH1731074_08FU___2____Bistorta_vivipara:0.006131,Sebacina_incrustans__UDB014122__TU110851_____SH1731112_08FU___1:0.048363):0.005854,AB972836_Pinus_densiflora_seedling_Japan___SH1731180_08FU___1____Pinaceae:0.040314):0.003036,(Sebacina__AB218165__sample_Fagus_japonica_Japan___SH1731195_08FU___1____Fagaceae:0.007892,KM402997_Pseudotsuga_menziesii_Canada___SH1731353_08FU___1____Pinaceae:0.003680):0.004071):0.003234,Sebacina__AY969889__United_States___SH1731154_08FU___1:0.011720):0.003289,((FN669247__Estonia___SH1800271_08FU___1:0.087226,Sebacina__UDB017484__Iran_Islamic_Republic_of___SH1731185_08FU___1:0.059027):0.021927,Sebacina__UDB025331__TU116587__Thailand___SH1731095_08FU___1:0.042449):0.012250):0.005805,(Sebacina__AB982068_Pseudotsuga_sinensis_China___SH1731184_08FU___1____Pinaceae:0.045584,KC876350_Picea_glauca_Canada___38___1____Pinaceae:0.006345):0.002700):0.002495,Sebacina__JX316391_Nothofagus_alpina_Argentina___SH1731114_08FU___1____Nothofagaceae:0.022735):0.012616,MK234213__USA___SH1731025_08FU___1:0.041500):0.012716):0.003598,AY093437__Australia___SH1731213_08FU___1:0.041897):0.003322,((AB636111_Cephalanthera_longibracteata_Japan___SH1731098_08FU___1____Orchidaceae:0.076070,Sebacina__LC364208_Pinus_amamiana_Japan___SH2767875_08FU___1____Pinaceae:0.038746):0.021209,Sebacina__AB506919_Cymbidium_goeringii_Japan___SH1731192_08FU___1____Orchidaceae:0.031057):0.021776):0.000001,Sebacina__AB218156__sample_Quercus_mongolica_subsp_crispula_Japan___s6___1____Fagaceae:0.047152):0.004624):0.005303,KR819135_Gilbertiodendron_dewevrei__voucher__AB131_Cameroon___SH1731109_08FU___1____Fabaceae:0.044042):0.004071):0.004468):0.005996,(JQ991835__China___SH1731108_08FU___1:0.060210,Sebacina__MG761427_Pinus_ponderosa_United_States___SH1731161_08FU___1____Pinaceae:0.033522):0.007126):0.010826,Sebacina__UDB004548__sample_____SH1731208_08FU___1:0.079333):0.003560):0.031980,((((((((KX444488_Quercus_liaotungensis_China___SH1731001_08FU___1____Fagaceae:0.003257,HM230656_Cymbidium_goeringii_China___SH1731001_08FU___2____Orchidaceae:0.000001):0.012978,(((((((JQ665509__Germany___SH1731001_08FU___2:0.000001,(KF000614_Bistorta_vivipara_Germany___SH1731001_08FU___1____Bistorta_vivipara:0.000001,(Sebacina__UDB016332__TU115476__Estonia___SH1731352_08FU___1:0.003199,JQ665506__Germany___SH1731087_08FU___4:0.000001):0.000001):0.000001):0.003191,EF644145_Populus_tremula_Austria___SH1731087_08FU___1____Salicaceae:0.000001):0.000001,Sebacina__KF000598_Bistorta_vivipara_Germany___SH1731087_08FU___2____Bistorta_vivipara:0.000001):0.000001,FJ556815_Lapsana_communis_Germany___SH1731001_08FU___1____Asteraceae:0.000001):0.000001,Sebacina__UDB034260__Achroot_____SH1731001_08FU___2:0.000001):0.000001,EU668268__Germany___SH1731352_08FU___1:0.000001):0.003598,((Sebacina__KT122778_Cephalanthera_damasonium_Italy___SH1731087_08FU___2____Orchidaceae:0.012832,((((Sebacina__UDB007988__sample_Betula_pendula_Estonia___SH1731087_08FU___1____Betulaceae:0.000001,JX625314__Italy___SH1731087_08FU___1:0.000001):0.000001,HQ154271_Picea_abies_Germany___SH1731087_08FU___1____Pinaceae:0.000001):0.000001,HQ154332_Viola_reichenbachiana_Germany___SH1731087_08FU___1____Violaceae:0.000001):0.000001,HE687117__Iran_Islamic_Republic_of___SH1731087_08FU___1:0.000001):0.000001):0.009639,((HG796962_Quercus_spp_Pakistan___SH1731087_08FU___1____Fagaceae:0.016141,(FR852357_Fagales_Iran_Islamic_Republic_of___SH1731029_08FU___1____Fagales_fam_is:0.019611,(((Sebacina__MK737473__Unspecified___SH1731087_08FU___1:0.003231,JQ393116__United_States___SH1731087_08FU___1:0.000001):0.000001,Sebacina__UDB026774__Neottia_nidus-avis_sample_Neottia_nidus-avis_Estonia___SH1731087_08FU___9____Orchidaceae:0.003222):0.000001,HQ667880_Hexalectris_spicata_United_States___SH1731087_08FU___1____Orchidaceae:0.022959):0.003191):0.006357):0.000001,Sebacina__UDB005584__sample_Fagaceae_Iran_Islamic_Republic_of___SH1731087_08FU___1____Fagaceae:0.000001):0.000001):0.003266):0.000001):0.000001,HQ667916_Hexalectris_spicata_United_States___SH1731001_08FU___2____Orchidaceae:0.009559):0.003761,LC013782_Pinus_tabuliformis_China___SH1731087_08FU___2____Pinaceae:0.000001):0.000001,(JQ318666_Quercus_liaotungensis_China___s5___1____Fagaceae:0.003624,KX444381_Quercus_liaotungensis_China___SH1731087_08FU___2____Fagaceae:0.000001):0.003269):0.002758,LC523866_Abies_sachalinensis_Japan___s8___1____Pinaceae:0.018902):0.051706,KF773776_Pakaraimaea_dipterocarpacea_Venezuela_Bolivarian_Republic_of___SH1744104_08FU___1____Dipterocarpaceae:0.120081):0.021158,(((LC003271_Cephalanthera_falcata_Japan___SH1731073_08FU___1____Orchidaceae:0.021810,LC013797_Pinus_tabuliformis_China___SH1731045_08FU___1____Pinaceae:0.055180):0.004418,KM576592_Quercus_robur_Romania___SH1731168_08FU___1____Fagaceae:0.027066):0.036928,((((Sebacina__KM247627__France___26___1:0.000001,(Sebacina__FJ792845_Dryas_octopetala_TUB_019111_Unspecified___26___1____Rosaceae:0.000001,((KF000638_Bistorta_vivipara_Germany___26___31____Bistorta_vivipara:0.000001,(Sebacina__UDB009836__sample_Alnus_viridis_Slovenia___SH1731008_08FU___1____Betulaceae:0.000001,Sebacina__JN197942__Unspecified___SH1731008_08FU___1:0.000001):0.006360):0.000001,AF509964_Tilia_cordata_Austria___26___1____Malvaceae:0.000001):0.000001):0.000001):0.000001,(KY322609__Montenegro___26___1:0.000001,((HQ154228_Gymnadenia_conopsea_Germany___26___1____Orchidaceae:0.003295,(((JX625326__Italy___SH1731070_08FU___1:0.026567,(Sebacina__UDB005394__sample_Fagaceae_Iran_Islamic_Republic_of___SH1731005_08FU___8____Fagaceae:0.000001,(Sebacina__UDB005403__sample_Tilia_Iran_Islamic_Republic_of___SH1731005_08FU___1____Malvaceae:0.000001,(FR852334_Fagales_Iran_Islamic_Republic_of___SH1731005_08FU___1____Fagales_fam_is:0.000001,(Sebacina__UDB005802__sample_Fagaceae_Iran_Islamic_Republic_of___26___2____Fagaceae:0.016650,((((Sebacina__UDB005659__sample_Betula_Iran_Islamic_Republic_of___SH1731265_08FU___1____Betulaceae:0.026628,Sebacina__UDB017501__Iran_Islamic_Republic_of___SH1731238_08FU___1:0.023280):0.000001,Sebacina__UDB017506__Iran_Islamic_Republic_of___26___2:0.000001):0.006458,(KX497200_Betula_albo-sinensis_Burk_Unspecified___26___1____Betulaceae:0.053151,Sebacina__UDB004909__sample_Cedrus_libani_Turkey___26___1____Pinaceae:0.010174):0.003258):0.000001,(JX625308__Italy___26___1:0.000001,Sebacina__KC818317__Switzerland___26___2:0.003236):0.017599):0.006687):0.000001):0.000001):0.000001):0.000001):0.003328,Sebacina__GU817078_Bistorta_vivipara_Norway___26___1____Bistorta_vivipara:0.000001):0.000001,Sebacina__UDB026519__Cistus_salviifolius_sample_Cistus_salviifolius_Italy___26___1____Cistaceae:0.003251):0.006673):0.010021,KF000608_Bistorta_vivipara_Germany___SH1731234_08FU___1____Bistorta_vivipara:0.016034):0.000001):0.003126):0.031695,((((FJ196970_Quercus_Mexico___SH1731188_08FU___1____Fagaceae:0.033192,GQ221627__United_States___SH1682236_08FU___1:0.044857):0.017546,KM576593_Quercus_petraea_Romania___SH1682289_08FU___1____Fagaceae:0.100752):0.007642,HQ667842_Hexalectris_arizonica_United_States___SH1682238_08FU___1____Orchidaceae:0.022901):0.015523,Sebacina__HE820420__Unspecified___SH1731118_08FU___1:0.050877):0.042319):0.041610,HQ154355_Acer_pseudoplatanus_Germany___SH1731324_08FU___1____Aceraceae:0.045446):0.024236):0.023661):0.036744):0.005799):0.020165):0.019548,(((((KY774275__Unspecified___SH1731204_08FU___1:0.059288,Sebacina__HE820585__Unspecified___SH1731060_08FU___1:0.070471):0.017321,(LC003275_Cephalanthera_falcata_Japan___29___1____Orchidaceae:0.014633,Sebacina__LC364215_Pinus_amamiana_Japan___SH2767870_08FU___1____Pinaceae:0.034278):0.011053):0.010460,FJ455011_Aphyllorchis_montana_Thailand___SH1731255_08FU___1____Orchidaceae:0.040352):0.052857,(((JF506812_Quercus_ilex_France___SH1800294_08FU___1____Fagaceae:0.003420,((Sebacina_incrustans__UDB014117__TU110846__Estonia___SH1800252_08FU___1:0.003209,(JQ665533__Germany___SH1800252_08FU___1:0.000001,(KF000458__Germany___37___1:0.000001,(MF352774_Pinus_sylvestris_United_Kingdom___SH1800252_08FU___1____Pinaceae:0.000001,JX625324__Italy___37___1:0.000001):0.000001):0.000001):0.003233):0.000001,(((Sebacina__UDB0778591__TU116975_____SH1800252_08FU___3:0.003209,Sebacina__UDB007985__sample_Betula_pendula_Estonia___SH1800252_08FU___1____Betulaceae:0.000001):0.003209,Sebacina__UDB008021__sample_Quercus_robur_Estonia___SH1800252_08FU___1____Fagaceae:0.000001):0.000001,JQ665532__Unspecified___SH1800252_08FU___2:0.000001):0.003208):0.000001):0.004810,((((KF000574_Bistorta_vivipara_Germany___SH1800251_08FU___2____Bistorta_vivipara:0.000001,AF490395__France___SH1800251_08FU___1:0.000001):0.000001,KY446843_Bistorta_vivipara_Unspecified___SH1800251_08FU___2____Bistorta_vivipara:0.000001):0.000001,JQ665517__Germany___SH1800251_08FU___16:0.000001):0.000001,KF000420__Austria___SH1800251_08FU___4:0.000001):0.015644):0.020867,(((LC013793_Pinus_tabuliformis_China___SH1800262_08FU___1____Pinaceae:0.033355,Sebacina__KT122775_Cephalanthera_longifolia_Italy___SH1800248_08FU___1____Orchidaceae:0.055405):0.003396,(KX389131__United_States___SH1800283_08FU___1:0.025027,KU924632_Alnus_glutinosa_France___SH1800268_08FU___1____Betulaceae:0.050381):0.015477):0.008229,JQ393119__United_States___SH1800261_08FU___1:0.024466):0.008020):0.088580):0.007702,((AB453033_Dipterocarpaceae_Thailand___SH1731166_08FU___1____Dipterocarpaceae:0.085196,(((((Sebacina__HM057202_Quercus_rubra_United_States___SH1731068_08FU___1____Fagaceae:0.000001,Sebacina__HE820496__Unspecified___SH1731068_08FU___3:0.000001):0.006351,MK607476__United_States___SH2760124_08FU___1:0.017063):0.003312,(KP012984__Australia___SH1731135_08FU___1:0.053035,(((JQ991833__China___SH1731066_08FU___1:0.042589,(((LC013791_Pinus_tabuliformis_China___SH1731050_08FU___1____Pinaceae:0.016320,KX444445_Quercus_liaotungensis_China___SH1731306_08FU___1____Fagaceae:0.025621):0.016836,(AB568450_Cephalanthera_longibracteata_Japan___SH1731055_08FU___1____Orchidaceae:0.000001,Sebacina__AB218181__sample_Quercus_mongolica_subsp_crispula_Japan___SH1731055_08FU___1____Fagaceae:0.000001):0.016674):0.000001,Sebacina__UDB013673__sample_Tilia_Estonia___SH1731031_08FU___1____Malvaceae:0.030263):0.003667):0.006673,((Sebacina__AB597638__sample_Lecanorchis_flavicans_Japan___SH1731142_08FU___2____Orchidaceae:0.013298,(KY574386__Mexico___SH1731282_08FU___1:0.009743,FJ196972_Quercus_Mexico___SH1731257_08FU___1____Fagaceae:0.003454):0.010290):0.003240,Sebacina__AB506917_Cymbidium_goeringii_Japan___SH1731300_08FU___1____Orchidaceae:0.009862):0.000001):0.003352,(((((JQ665556__Germany___SH1731033_08FU___3:0.000001,KF000610_Bistorta_vivipara_Germany___SH1731033_08FU___1____Bistorta_vivipara:0.000001):0.006647,HQ154233_Equisetum_sylvaticum_Germany___SH1731033_08FU___1____Equisetaceae:0.003273):0.000001,Sebacina_incrustans__UDB014118__TU110847_Angiospermae_Estonia___SH1731033_08FU___1____Angiospermae_fam_Is:0.000001):0.000001,AF440664__France___SH1731033_08FU___2:0.006572):0.003280,(Sebacina__UDB005730__sample_Fagaceae_Iran_Islamic_Republic_of___SH1731033_08FU___1____Fagaceae:0.003281,FR852348_Fagales_Iran_Islamic_Republic_of___SH1731033_08FU___1____Fagales_fam_is:0.000001):0.000001):0.009997):0.006733):0.003644):0.000001,GU134517_Pinus_densiflora_China___SH1731322_08FU___1____Pinaceae:0.041425):0.006550,((((Sebacina__KM374420__Unspecified___SH1731028_08FU___1:0.005639,MN265711_Abies_alba_Slovenia___SH1731028_08FU___1____Pinaceae:0.004560):0.005633,((Sebacina__KM374353__Unspecified___SH1731145_08FU___1:0.000001,KF000440__Germany___SH1731145_08FU___1:0.000001):0.027247,Sebacina_incrustans__UDB014121__TU110850__Estonia___SH1731028_08FU___2:0.000001):0.004855):0.005007,HF674612_Fagus_sylvatica_Slovenia___SH1731028_08FU___2____Fagaceae:0.003258):0.000001,(KX497194_Betula_albo-sinensis_Burk_Unspecified___SH1731295_08FU___1____Betulaceae:0.042819,(((((KC986253_Bistorta_vivipara_Germany___SH1731030_08FU___3____Bistorta_vivipara:0.003318,HM105512_Quercus_China___SH1731030_08FU___2____Fagaceae:0.000001):0.000001,KU924630_Alnus_cordata_France___SH1731030_08FU___2____Betulaceae:0.000001):0.000001,Sebacina__UDB034314__Achroot_____SH1731030_08FU___1:0.000001):0.000001,JQ665547__Germany___SH1731030_08FU___9:0.000001):0.013430,(Sebacina__UDB014129__TU110860__Japan___32___1:0.013347,Sebacina__UDB026852__Dryas_octopetala_sample_Dryas_octopetala_Finland___32___1____Rosaceae:0.003182):0.003376):0.003663):0.002846):0.024294):0.002267):0.009883,HM105507_Quercus_China___SH1731303_08FU___1____Fagaceae:0.052058):0.088535):0.000001):0.056643,((((((((Helvellosebacina__UDB026615__Cistus_monspeliensis_sample_Cistus_monspeliensis_Morocco___SH1675903_08FU___1____Cistaceae:0.010327,((((HE687102__Iran_Islamic_Republic_of___SH1675903_08FU___1:0.000001,Helvellosebacina__UDB005612__sample_Fagaceae_Iran_Islamic_Republic_of___SH1675903_08FU___1____Fagaceae:0.000001):0.000001,FR852346_Fagales_Iran_Islamic_Republic_of___SH1675903_08FU___1____Fagales_fam_is:0.000001):0.006917,((Helvellosebacina__UDB014608__sample_Bistorta_vivipara_Estonia___SH1675903_08FU___1____Bistorta_vivipara:0.000001,HM370473_Ostrya_carpinifolia_Scop_Italy___SH1675903_08FU___1____Betulaceae:0.000001):0.000001,Helvellosebacina__UDB007960__sample_Angiospermae_Estonia___SH1675903_08FU___1____Angiospermae_fam_Is:0.000001):0.003405):0.003459,(((((Helvellosebacina__UDB008822__sample_____SH1675903_08FU___1:0.003401,Helvellosebacina__UDB026048__Fagus_sylvatica_sample_Fagus_sylvatica_Estonia___SH1675903_08FU___1____Fagaceae:0.000001):0.000001,Helvellosebacina__UDB026282__Betula_pendula_sample_Betula_pendula_Estonia___SH1675903_08FU___3____Betulaceae:0.000001):0.000001,Helvellosebacina__UDB025947__Salix_caprea_sample_Salix_caprea_Estonia___SH1675903_08FU___1____Salicaceae:0.000001):0.000001,Helvellosebacina__UDB026293__Picea_abies_sample_Picea_abies_Estonia___SH1675903_08FU___2____Pinaceae:0.000001):0.003400,HF565086_Quercus_ruber_Italy___SH1675903_08FU___1____Fagaceae:0.003433):0.003424):0.000001):0.006851,(JQ393117__United_States___35___1:0.000001,EF417818_Quercus_wislizeni_United_States___35___1____Fagaceae:0.000001):0.003434):0.000001,(Helvellosebacina__UDB009670__sample_Alnus_glutinosa_Iran_Islamic_Republic_of___SH1675920_08FU___1____Betulaceae:0.000001,Helvellosebacina__JN197776__Unspecified___SH1675920_08FU___1:0.000001):0.010329):0.010182,MF352772_Pinus_sylvestris_United_Kingdom___SH1675909_08FU___1____Pinaceae:0.015106):0.031855,LC013788_Populus_simonii_China___SH1724477_08FU___1____Salicaceae:0.037619):0.011353,KY684560_Quercus_sp_China___SH1675919_08FU___1____Fagaceae:0.062285):0.030109,Helvellosebacina__MK564603__United_States___SH2760474_08FU___1:0.030286):0.024422,KX444254_Quercus_liaotungensis_China___SH1724475_08FU___1____Fagaceae:0.063102):0.186123):0.113699):0.011179,(((KM588811_spruce_tree_China___SH1846794_08FU___1____Pinaceae:0.028125,HG796954_Alnus_nitida_Pakistan___SH1744123_08FU___1____Betulaceae:0.020540):0.003434,(((Sebacina__UDB025971__Salix_caprea_sample_Salix_caprea_Estonia___33___1____Salicaceae:0.003368,(Sebacina__UDB026642__Bistorta_vivipara_sample_Bistorta_vivipara_Estonia___SH1744102_08FU___1____Bistorta_vivipara:0.000001,(AB831805__Japan___SH1744129_08FU___1:0.028869,HE687121__Iran_Islamic_Republic_of___33___1:0.006766):0.000001):0.000001):0.000001,Sebacina__UDB025872__Pyrola_rotundifolia_sample_Pyrola_rotundifolia_Estonia___SH1744102_08FU___1____Ericaceae:0.000001):0.000001,Sebacina__UDB013732__sample_Salix_caprea_Estonia___SH1744102_08FU___2____Salicaceae:0.000001):0.000001):0.023012,(HQ271380_Pinus_Mexico___SH1744120_08FU___1____Pinaceae:0.032937,KY684548_Quercus_sp_China___SH1744110_08FU___1____Fagaceae:0.028589):0.008628):0.013646):0.005860);
